# Supplementary material for: High-throughput characterization of Mycobacterium tuberculosis gene function across diverse conditions
Source: PLoS Biol. 2026 Apr 15;24(4):e3003529. doi: 10.1371/journal.pbio.3003529 (PMC13102306; doi:10.1371/journal.pbio.3003529)
Supplement: S1 Table — (XLS) [file pbio.3003529.s001.xls]

## Sheet: barseq_essential
S1 Table. Essentiality calls from TnSeq analysis.
locusId	desc	essentiality call
Rv0001	Chromosomal replication initiator protein DnaA	TRUE
Rv0002	DNA polymerase III (beta chain) DnaN (DNA nucleotidyltransferase)	TRUE
Rv0003	DNA replication and repair protein RecF (single-strand DNA binding protein)	FALSE
Rv0004	Conserved hypothetical protein	TRUE
Rv0005	DNA gyrase (subunit B) GyrB (DNA topoisomerase (ATP-hydrolysing)) (DNA topoisomerase II) (type II DNA topoisomerase)	TRUE
Rv0006	DNA gyrase (subunit A) GyrA (DNA topoisomerase (ATP-hydrolysing)) (DNA topoisomerase II) (type II DNA topoisomerase)	TRUE
Rv0007	Possible conserved membrane protein	FALSE
Rv0008c	Possible membrane protein	FALSE
Rv0009	Probable iron-regulated peptidyl-prolyl cis-trans isomerase A PpiA (PPIase A) (rotamase A)	FALSE
Rv0010c	Probable conserved membrane protein	FALSE
Rv0011c	Probable conserved transmembrane protein	TRUE
Rv0012	Probable conserved membrane protein	FALSE
Rv0013	Possible anthranilate synthase component II TrpG (glutamine amidotransferase)	TRUE
Rv0014c	Transmembrane serine/threonine-protein kinase B PknB (protein kinase B) (STPK B)	TRUE
Rv0015c	Transmembrane serine/threonine-protein kinase A PknA (protein kinase A) (STPK A)	TRUE
Rv0016c	Probable penicillin-binding protein PbpA	FALSE
Rv0017c	Probable cell division protein RodA	FALSE
Rv0018c	Phosphoserine/threonine phosphatase PstP	FALSE
Rv0019c	Conserved protein with FHA domain, FhaB	FALSE
Rv0020c	Conserved protein with FHA domain, FhaA	FALSE
Rv0021c	Conserved hypothetical protein	FALSE
Rv0022c	Probable transcriptional regulatory protein WhiB-like WhiB5	FALSE
Rv0023	Possible transcriptional regulatory protein	TRUE
Rv0024	Putative secreted protein P60-related protein	FALSE
Rv0025	Conserved hypothetical protein	FALSE
Rv0026	Conserved hypothetical protein	FALSE
Rv0027	Conserved hypothetical protein	FALSE
Rv0028	Conserved hypothetical protein	FALSE
Rv0029	Conserved hypothetical protein	FALSE
Rv0030	Conserved hypothetical protein	FALSE
Rv0031	Possible remnant of a transposase	FALSE
Rv0032	Possible 8-amino-7-oxononanoate synthase BioF2 (AONS) (8-amino-7-ketopelargonate synthase) (7-keto-8-amino-pelargonic acid synthetase) (7-KAP synthetase) (L-alanine--pimelyl CoA ligase)	FALSE
Rv0033	Probable acyl carrier protein AcpA (ACP)	FALSE
Rv0034	Conserved hypothetical protein	FALSE
Rv0035	Probable fatty-acid-CoA ligase FadD34 (fatty-acid-CoA synthetase) (fatty-acid-CoA synthase)	FALSE
Rv0036c	Conserved protein	FALSE
Rv0037c	Probable conserved integral membrane protein	FALSE
Rv0038	Conserved protein	FALSE
Rv0039c	Possible conserved transmembrane protein	FALSE
Rv0040c	Secreted proline rich protein Mtc28 (proline rich 28 kDa antigen)	FALSE
Rv0041	Probable leucyl-tRNA synthetase LeuS (leucine--tRNA ligase) (LEURS)	TRUE
Rv0042c	Possible transcriptional regulatory protein (probably MarR-family)	FALSE
Rv0043c	Probable transcriptional regulatory protein (probably GntR-family)	FALSE
Rv0044c	Possible oxidoreductase	FALSE
Rv0045c	Possible hydrolase	FALSE
Rv0046c	myo-inositol-1-phosphate synthase Ino1 (inositol 1-phosphate synthetase) (D-glucose 6-phosphate cycloaldolase) (glucose 6-phosphate cyclase) (glucocycloaldolase)	TRUE
Rv0047c	Conserved protein	FALSE
Rv0048c	Possible membrane protein	FALSE
Rv0049	Conserved hypothetical protein	FALSE
Rv0050	Probable bifunctional penicillin-binding protein 1A/1B PonA1 (murein polymerase) (PBP1): penicillin-insensitive transglycosylase (peptidoglycan TGASE) + penicillin-sensitive transpeptidase (DD-transpeptidase)	FALSE
Rv0051	Probable conserved transmembrane protein	FALSE
Rv0052	Conserved protein	FALSE
Rv0053	30S ribosomal protein S6 RpsF	TRUE
Rv0054	Single-strand binding protein Ssb (helix-destabilizing protein)	TRUE
Rv0055	30S ribosomal protein S18-1 RpsR1	FALSE
Rv0056	50S ribosomal protein L9 RplI	FALSE
Rv0057	Hypothetical protein	FALSE
Rv0058	Probable replicative DNA helicase DnaB	TRUE
Rv0059	Hypothetical protein	FALSE
Rv0060	Conserved hypothetical protein	TRUE
Rv0061c	Hypothetical protein	FALSE
Rv0062	Possible cellulase CelA1 (endoglucanase) (endo-1,4-beta-glucanase) (FI-cmcase) (carboxymethyl cellulase)	FALSE
Rv0063	Possible oxidoreductase	FALSE
Rv0064	Probable conserved transmembrane protein	FALSE
Rv0064A	Possible antitoxin VapB1	FALSE
Rv0065	Possible toxin VapC1	FALSE
Rv0066c	Probable isocitrate dehydrogenase [NADP] Icd2 (oxalosuccinate decarboxylase) (IDH) (NADP+-specific ICDH) (IDP)	TRUE
Rv0067c	Possible transcriptional regulatory protein (possibly TetR-family)	FALSE
Rv0068	Probable oxidoreductase	FALSE
Rv0069c	Probable L-serine dehydratase SdaA (L-serine deaminase) (SDH) (L-SD)	FALSE
Rv0070c	Serine hydroxymethyltransferase GlyA2 (serine methylase 2) (SHMT 2)	FALSE
Rv0071	Possible maturase	FALSE
Rv0072	Probable glutamine-transport transmembrane protein ABC transporter	FALSE
Rv0073	Probable glutamine-transport ATP-binding protein ABC transporter	FALSE
Rv0074	Conserved protein	FALSE
Rv0075	Probable aminotransferase	FALSE
Rv0076c	Probable membrane protein	FALSE
Rv0077c	Probable oxidoreductase	FALSE
Rv0078	Probable transcriptional regulatory protein	FALSE
Rv0078A	Hypothetical protein	FALSE
Rv0078B	Conserved protein	FALSE
Rv0079	Unknown protein	FALSE
Rv0080	Conserved hypothetical protein	FALSE
Rv0081	Probable transcriptional regulatory protein	FALSE
Rv0082	Probable oxidoreductase	FALSE
Rv0083	Probable oxidoreductase	FALSE
Rv0084	Possible formate hydrogenlyase HycD (FHL)	FALSE
Rv0085	Possible hydrogenase HycP	FALSE
Rv0086	Possible hydrogenase HycQ	FALSE
Rv0087	Possible formate hydrogenase HycE (FHL)	FALSE
Rv0088	Possible polyketide cyclase/dehydrase	FALSE
Rv0089	Possible methyltransferase/methylase	FALSE
Rv0090	Possible membrane protein	FALSE
Rv0091	Probable bifunctional MTA/SAH nucleosidase Mtn: 5'-methylthioadenosine nucleosidase (methylthioadenosine methylthioribohydrolase) + S-adenosylhomocysteine nucleosidase (S-adenosyl-L-homocysteine homocysteinylribohydrolase)	FALSE
Rv0092	Cation transporter P-type ATPase a CtpA	FALSE
Rv0093c	Probable conserved membrane protein	FALSE
Rv0096	PPE family protein PPE1	FALSE
Rv0097	Possible oxidoreductase	FALSE
Rv0098	Probable fatty acyl CoA thioesterase type III FcoT	FALSE
Rv0099	Possible fatty-acid-CoA ligase FadD10 (fatty-acid-CoA synthetase) (fatty-acid-CoA synthase)	FALSE
Rv0100	Conserved hypothetical protein	FALSE
Rv0101	Probable peptide synthetase Nrp (peptide synthase)	FALSE
Rv0102	Probable conserved integral membrane protein	TRUE
Rv0103c	Probable cation-transporter P-type ATPase B CtpB	FALSE
Rv0104	Conserved hypothetical protein	FALSE
Rv0105c	50S ribosomal protein L28-1 RpmB1	FALSE
Rv0106	Conserved hypothetical protein	FALSE
Rv0107c	Probable cation-transporter ATPase I CtpI	FALSE
Rv0108c	Hypothetical protein	FALSE
Rv0109	PE-PGRS family protein PE_PGRS1	FALSE
Rv0110	Probable conserved integral membrane protein	FALSE
Rv0111	Possible transmembrane acyltransferase	FALSE
Rv0112	Possible GDP-mannose 4,6-dehydratase Gca (GDP-D-mannose dehydratase)	FALSE
Rv0113	Probable sedoheptulose-7-phosphate isomerase GmhA (phosphoheptose isomerase)	FALSE
Rv0114	Possible D-alpha,beta-D-heptose-1,7-biphosphate phosphatase GmhB (D-glycero-D-manno-heptose 7-phosphate kinase)	FALSE
Rv0115	Possible D-alpha-D-heptose-7-phosphate kinase HddA	FALSE
Rv0116c	Probable L,D-transpeptidase LdtA	FALSE
Rv0117	Oxidative stress response regulatory protein OxyS	FALSE
Rv0118c	Probable oxalyl-CoA decarboxylase OxcA	FALSE
Rv0119	Probable fatty-acid-CoA ligase FadD7 (fatty-acid-CoA synthetase) (fatty-acid-CoA synthase)	TRUE
Rv0120c	Probable elongation factor G FusA2 (EF-G)	FALSE
Rv0121c	Conserved protein	FALSE
Rv0122	Hypothetical protein	FALSE
Rv0123	Unknown protein	FALSE
Rv0124	PE-PGRS family protein PE_PGRS2	FALSE
Rv0125	Probable serine protease PepA (serine proteinase) (MTB32A)	FALSE
Rv0126	Trehalose synthase TreS	FALSE
Rv0127	Maltokinase Mak	TRUE
Rv0128	Probable conserved transmembrane protein	FALSE
Rv0129c	Secreted antigen 85-C FbpC (85C) (antigen 85 complex C) (AG58C) (mycolyl transferase 85C) (fibronectin-binding protein C)	FALSE
Rv0130	Probable 3-hydroxyl-thioester dehydratase	FALSE
Rv0131c	Probable acyl-CoA dehydrogenase FadE1	FALSE
Rv0132c	Putative F420-dependent glucose-6-phosphate dehydrogenase Fgd2	FALSE
Rv0133	GCN5-related N-acetyltransferase	FALSE
Rv0134	Possible epoxide hydrolase EphF (epoxide hydratase) (arene-oxide hydratase)	FALSE
Rv0135c	Possible transcriptional regulatory protein	FALSE
Rv0136	Probable cytochrome P450 138 Cyp138	FALSE
Rv0137c	Probable peptide methionine sulfoxide reductase MsrA (protein-methionine-S-oxide reductase) (peptide met(O) reductase)	FALSE
Rv0138	Conserved hypothetical protein	FALSE
Rv0139	Possible oxidoreductase	FALSE
Rv0140	Conserved protein	FALSE
Rv0141c	Unknown protein	FALSE
Rv0142	Conserved hypothetical protein	FALSE
Rv0143c	Probable conserved transmembrane protein	FALSE
Rv0144	Probable transcriptional regulatory protein (possibly TetR-family)	FALSE
Rv0145	Possible S-adenosylmethionine-dependent methyltransferase	FALSE
Rv0146	Possible S-adenosylmethionine-dependent methyltransferase	FALSE
Rv0147	Probable aldehyde dehydrogenase (NAD+) dependent	FALSE
Rv0148	Probable short-chain type dehydrogenase/reductase	FALSE
Rv0149	Possible quinone oxidoreductase (NADPH:quinone oxidoreductase) (zeta-crystallin)	FALSE
Rv0150c	Conserved hypothetical protein	TRUE
Rv0151c	PE family protein PE1	FALSE
Rv0152c	PE family protein PE2	FALSE
Rv0153c	Phosphotyrosine protein phosphatase PTPB (protein-tyrosine-phosphatase) (PTPase)	FALSE
Rv0154c	Probable acyl-CoA dehydrogenase FadE2	FALSE
Rv0155	Probable NAD(P) transhydrogenase (subunit alpha) PntAa [first part; catalytic part] (pyridine nucleotide transhydrogenase subunit alpha) (nicotinamide nucleotide transhydrogenase subunit alpha)	FALSE
Rv0156	Probable NAD(P) transhydrogenase (subunit alpha) PntAb [second part; integral membrane protein] (pyridine nucleotide transhydrogenase subunit alpha) (nicotinamide nucleotide transhydrogenase subunit alpha)	FALSE
Rv0157	Probable NAD(P) transhydrogenase (subunit beta) PntB [integral membrane protein] (pyridine nucleotide transhydrogenase subunit beta) (nicotinamide nucleotide transhydrogenase subunit beta)	FALSE
Rv0157A	Conserved protein	FALSE
Rv0158	Probable transcriptional regulatory protein (possibly TetR-family)	FALSE
Rv0159c	PE family protein PE3	FALSE
Rv0160c	PE family protein PE4	FALSE
Rv0161	Possible oxidoreductase	FALSE
Rv0162c	Probable zinc-type alcohol dehydrogenase (E subunit) AdhE1	FALSE
Rv0163	Conserved protein	FALSE
Rv0164	Conserved protein TB18.5	FALSE
Rv0165c	Probable transcriptional regulatory protein Mce1R (probably GntR-family)	FALSE
Rv0166	Probable fatty-acid-CoA ligase FadD5 (fatty-acid-CoA synthetase) (fatty-acid-CoA synthase)	FALSE
Rv0167	Conserved integral membrane protein YrbE1A	FALSE
Rv0168	Conserved integral membrane protein YrbE1B	FALSE
Rv0169	Mce-family protein Mce1A	FALSE
Rv0170	Mce-family protein Mce1B	FALSE
Rv0171	Mce-family protein Mce1C	FALSE
Rv0172	Mce-family protein Mce1D	FALSE
Rv0173	Possible Mce-family lipoprotein LprK (Mce-family lipoprotein Mce1E)	FALSE
Rv0174	Mce-family protein Mce1F	FALSE
Rv0175	Probable conserved Mce associated membrane protein	FALSE
Rv0176	Probable conserved Mce associated transmembrane protein	FALSE
Rv0177	Probable conserved Mce associated protein	FALSE
Rv0178	Probable conserved Mce associated membrane protein	FALSE
Rv0179c	Possible lipoprotein LprO	FALSE
Rv0180c	Probable conserved transmembrane protein	TRUE
Rv0181c	Conserved hypothetical protein	FALSE
Rv0182c	Probable alternative RNA polymerase sigma factor SigG (RNA polymerase ECF type sigma factor)	FALSE
Rv0183	Possible lysophospholipase	FALSE
Rv0184	Conserved hypothetical protein	FALSE
Rv0185	Conserved hypothetical protein	FALSE
Rv0186	Probable beta-glucosidase BglS (gentiobiase) (cellobiase) (beta-D-glucoside glucohydrolase)	FALSE
Rv0186A	Metallothionein, MymT	FALSE
Rv0187	Probable O-methyltransferase	FALSE
Rv0188	Probable conserved transmembrane protein	FALSE
Rv0189c	Probable dihydroxy-acid dehydratase IlvD (dad)	TRUE
Rv0190	Conserved protein	FALSE
Rv0191	Probable conserved integral membrane protein	FALSE
Rv0193c	Hypothetical protein	FALSE
Rv0194	Probable transmembrane multidrug efflux pump	FALSE
Rv0195	Possible two component transcriptional regulatory protein (probably LuxR-family)	FALSE
Rv0196	Possible transcriptional regulatory protein	FALSE
Rv0197	Possible oxidoreductase	FALSE
Rv0198c	Probable zinc metalloprotease Zmp1	FALSE
Rv0199	Probable conserved membrane protein	FALSE
Rv0200	Possible conserved transmembrane protein	FALSE
Rv0201c	Conserved protein	FALSE
Rv0202c	Probable conserved transmembrane transport protein MmpL11	FALSE
Rv0203	Possible exported protein	FALSE
Rv0204c	Probable conserved transmembrane protein	FALSE
Rv0205	Probable conserved transmembrane protein	FALSE
Rv0206c	Possible conserved transmembrane transport protein MmpL3	TRUE
Rv0207c	Conserved hypothetical protein	FALSE
Rv0208c	Hypothetical methlytransferase (methylase)	FALSE
Rv0209	Hypothetical protein	FALSE
Rv0210	Hypothetical protein	FALSE
Rv0211	Probable iron-regulated phosphoenolpyruvate carboxykinase [GTP] PckA (phosphoenolpyruvate carboxylase) (PEPCK)(pep carboxykinase)	TRUE
Rv0212c	Possible transcriptional regulatory protein NadR (probably AsnC-family)	FALSE
Rv0213c	Possible methyltransferase (methylase)	FALSE
Rv0214	Probable fatty-acid-CoA ligase FadD4 (fatty-acid-CoA synthetase) (fatty-acid-CoA synthase)	FALSE
Rv0215c	Probable acyl-CoA dehydrogenase FadE3	FALSE
Rv0216	Double hotdog hydratase	FALSE
Rv0217c	Possible esterase LipW	FALSE
Rv0218	Probable conserved transmembrane protein	FALSE
Rv0219	Probable conserved transmembrane protein	FALSE
Rv0220	Probable esterase LipC	FALSE
Rv0221	Possible triacylglycerol synthase (diacylglycerol acyltransferase)	FALSE
Rv0222	Probable enoyl-CoA hydratase EchA1 (enoyl hydrase) (unsaturated acyl-CoA hydratase) (crotonase)	FALSE
Rv0223c	Probable aldehyde dehydrogenase	FALSE
Rv0224c	Possible methyltransferase (methylase)	TRUE
Rv0225	Possible conserved protein	TRUE
Rv0226c	Probable conserved transmembrane protein	FALSE
Rv0227c	Probable conserved membrane protein	TRUE
Rv0228	Probable integral membrane acyltransferase	TRUE
Rv0229c	Possible conserved membrane protein with PIN domain	FALSE
Rv0230c	Probable phosphotriesterase Php (parathion hydrolase) (PTE) (aryldialkylphosphatase) (paraoxonase) (a-esterase) (aryltriphosphatase) (paraoxon hydrolase)	FALSE
Rv0231	Probable acyl-CoA dehydrogenase FadE4	FALSE
Rv0232	Probable transcriptional regulatory protein (probably TetR/AcrR-family)	FALSE
Rv0233	Ribonucleoside-diphosphate reductase (beta chain) NrdB (ribonucleotide reductase small chain)	FALSE
Rv0234c	Succinate-semialdehyde dehydrogenase [NADP+] dependent (SSDH) GabD1	FALSE
Rv0235c	Probable conserved transmembrane protein	FALSE
Rv0236A	Small secreted protein	FALSE
Rv0236c	Possible arabinofuranosyltransferase AftD	TRUE
Rv0237	Probable conserved lipoprotein LpqI	FALSE
Rv0238	Possible transcriptional regulatory protein (probably TetR-family)	TRUE
Rv0239	Possible antitoxin VapB24	FALSE
Rv0240	Possible toxin VapC24. Contains PIN domain.	FALSE
Rv0241c	Probable 3-hydroxyacyl-thioester dehydratase HtdX	FALSE
Rv0242c	Probable 3-oxoacyl-[acyl-carrier protein] reductase FabG4 (3-ketoacyl-acyl carrier protein reductase)	FALSE
Rv0243	Probable acetyl-CoA acyltransferase FadA2 (3-ketoacyl-CoA thiolase) (beta-ketothiolase)	FALSE
Rv0244c	Probable acyl-CoA dehydrogenase FadE5	FALSE
Rv0245	Possible oxidoreductase	FALSE
Rv0246	Probable conserved integral membrane protein	FALSE
Rv0247c	Probable succinate dehydrogenase [iron-sulfur subunit] (succinic dehydrogenase)	FALSE
Rv0248c	Probable succinate dehydrogenase [iron-sulfur subunit] (succinic dehydrogenase)	FALSE
Rv0249c	Probable succinate dehydrogenase [membrane anchor subunit] (succinic dehydrogenase)	FALSE
Rv0250c	Conserved protein	FALSE
Rv0251c	Heat shock protein Hsp (heat-stress-induced ribosome-binding protein A)	FALSE
Rv0252	Probable nitrite reductase [NAD(P)H] large subunit [FAD flavoprotein] NirB	FALSE
Rv0253	Probable nitrite reductase [NAD(P)H] small subunit NirD	FALSE
Rv0254c	Probable bifunctional cobalamin biosynthesis protein CobU: cobinamide kinase + cobinamide phosphate guanylyltransferase	FALSE
Rv0255c	Probable cobyric acid synthase CobQ1	FALSE
Rv0257	Conserved hypothetical protein	FALSE
Rv0258c	Conserved hypothetical protein	FALSE
Rv0259c	Conserved hypothetical protein	FALSE
Rv0260c	Possible transcriptional regulatory protein	FALSE
Rv0261c	Probable integral membrane nitrite extrusion protein NarK3 (nitrite facilitator)	FALSE
Rv0262c	Aminoglycoside 2'-N-acetyltransferase Aac (Aac(2')-IC)	FALSE
Rv0263c	Conserved hypothetical protein	FALSE
Rv0264c	Conserved hypothetical protein	FALSE
Rv0265c	Probable periplasmic iron-transport lipoprotein	FALSE
Rv0266c	Probable 5-oxoprolinase OplA (5-oxo-L-prolinase) (pyroglutamase) (5-OPASE)	FALSE
Rv0267	Probable integral membrane nitrite extrusion protein NarU (nitrite facilitator)	FALSE
Rv0268c	Hypothetical protein	FALSE
Rv0269c	Conserved hypothetical protein	FALSE
Rv0270	Probable fatty-acid-CoA ligase FadD2 (fatty-acid-CoA synthetase) (fatty-acid-CoA synthase)	FALSE
Rv0271c	Probable acyl-CoA dehydrogenase FadE6	FALSE
Rv0272c	Unknown protein	FALSE
Rv0273c	Possible transcriptional regulatory protein	FALSE
Rv0274	Conserved protein	FALSE
Rv0275c	Possible transcriptional regulatory protein (possibly TetR-family)	FALSE
Rv0276	Conserved hypothetical protein	FALSE
Rv0277A	Possible antitoxin VapB25	FALSE
Rv0281	Possible S-adenosylmethionine-dependent methyltransferase	FALSE
Rv0282	ESX conserved component EccA3. ESX-3 type VII secretion system protein.	TRUE
Rv0283	ESX conserved component EccB3. ESX-3 type VII secretion system protein. Possible membrane protein.	TRUE
Rv0284	ESX conserved component EccC3. ESX-3 type VII secretion system protein. Possible membrane protein.	TRUE
Rv0285	PE family protein PE5	TRUE
Rv0286	PPE family protein PPE4	TRUE
Rv0287	ESAT-6 like protein EsxG (conserved protein TB9.8)	TRUE
Rv0288	Low molecular weight protein antigen 7 EsxH (10 kDa antigen) (CFP-7) (protein TB10.4)	TRUE
Rv0289	ESX-3 secretion-associated protein EspG3	TRUE
Rv0290	ESX conserved component EccD3. ESX-3 type VII secretion system protein. Probable transmembrane protein.	TRUE
Rv0291	Probable membrane-anchored mycosin MycP3 (serine protease) (subtilisin-like protease) (subtilase-like) (mycosin-3)	TRUE
Rv0292	ESX conserved component EccE3. ESX-3 type VII secretion system protein. Probable transmembrane protein.	FALSE
Rv0293c	Conserved protein	FALSE
Rv0294	Probable trans-aconitate methyltransferase Tam	FALSE
Rv0295c	Conserved protein	FALSE
Rv0296c	Probable sulfatase	FALSE
Rv0297	PE-PGRS family protein PE_PGRS5	FALSE
Rv0298	Hypothetical protein	FALSE
Rv0299	Hypothetical protein	FALSE
Rv0300	Possible antitoxin VapB2	FALSE
Rv0301	Possible toxin VapC2	FALSE
Rv0302	Probable transcriptional regulatory protein (probably TetR/AcrR-family)	FALSE
Rv0303	Probable dehydrogenase/reductase	FALSE
Rv0304c	PPE family protein PPE5	FALSE
Rv0305c	PPE family protein PPE6	FALSE
Rv0306	Putative oxidoreductase	FALSE
Rv0307c	Unknown protein	FALSE
Rv0308	Probable conserved integral membrane protein	FALSE
Rv0309	Possible conserved exported protein	FALSE
Rv0310c	Conserved protein	FALSE
Rv0311	Unknown protein	FALSE
Rv0312	Conserved hypothetical proline and threonine rich protein	FALSE
Rv0313	Conserved protein	FALSE
Rv0314c	Possible conserved membrane protein	FALSE
Rv0315	Possible beta-1,3-glucanase precursor	FALSE
Rv0316	Possible muconolactone isomerase	FALSE
Rv0317c	Possible glycerophosphoryl diester phosphodiesterase GlpQ2 (glycerophosphodiester phosphodiesterase)	FALSE
Rv0318c	Probable conserved integral membrane protein	FALSE
Rv0319	Probable pyrrolidone-carboxylate peptidase Pcp (5-oxoprolyl-peptidase) (pyroglutamyl-peptidase I) (PGP-I) (pyrase)	FALSE
Rv0320	Possible conserved exported protein	FALSE
Rv0321	Probable deoxycytidine triphosphate deaminase Dcd (dCTP deaminase)	FALSE
Rv0322	Probable UDP-glucose 6-dehydrogenase UdgA (UDP-GLC dehydrogenase) (UDP-GLCDH) (UDPGDH)	FALSE
Rv0323c	Conserved hypothetical protein	FALSE
Rv0324	Possible transcriptional regulatory protein (possibly ArsR-family)	FALSE
Rv0325	Hypothetical protein	FALSE
Rv0326	Hypothetical protein	FALSE
Rv0327c	Possible cytochrome P450 135A1 Cyp135A1	FALSE
Rv0328	Possible transcriptional regulatory protein (possibly TetR/AcrR-family)	FALSE
Rv0329c	Conserved hypothetical protein	FALSE
Rv0330c	Hypothetical protein	FALSE
Rv0331	Possible dehydrogenase/reductase	FALSE
Rv0332	Conserved protein	FALSE
Rv0333	Unknown protein	FALSE
Rv0334	Alpha-D-glucose-1-phosphate thymidylyltransferase RmlA (dTDP-glucose synthase) (dTDP-glucose pyrophosphorylase)	TRUE
Rv0335c	PE family protein PE6	TRUE
Rv0337c	Probable aspartate aminotransferase AspC (transaminase A) (ASPAT)	TRUE
Rv0338c	Probable iron-sulfur-binding reductase	TRUE
Rv0339c	Possible transcriptional regulatory protein	FALSE
Rv0340	Conserved protein	FALSE
Rv0341	Isoniazid inductible gene protein IniB	FALSE
Rv0342	Isoniazid inductible gene protein IniA	FALSE
Rv0343	Isoniazid inductible gene protein IniC	FALSE
Rv0344c	Probable lipoprotein LpqJ	FALSE
Rv0345	Conserved hypothetical protein	FALSE
Rv0346c	Possible L-asparagine permease AnsP2 (L-asparagine transport protein)	FALSE
Rv0347	Probable conserved membrane protein	TRUE
Rv0348	Possible transcriptional regulatory protein	FALSE
Rv0349	Hypothetical protein	FALSE
Rv0350	Probable chaperone protein DnaK (heat shock protein 70) (heat shock 70 kDa protein) (HSP70)	TRUE
Rv0351	Probable GrpE protein (HSP-70 cofactor)	FALSE
Rv0352	Probable chaperone protein DnaJ1	TRUE
Rv0353	Probable heat shock protein transcriptional repressor HspR (MerR family)	FALSE
Rv0354c	PPE family protein PPE7	FALSE
Rv0355c	PPE family protein PPE8	FALSE
Rv0356c	Conserved protein	FALSE
Rv0357c	Probable adenylosuccinate synthetase PurA (imp--aspartate ligase) (ADSS) (ampsase)	TRUE
Rv0358	Conserved protein	FALSE
Rv0359	Probable conserved integral membrane protein	FALSE
Rv0360c	Conserved protein	FALSE
Rv0361	Probable conserved membrane protein	FALSE
Rv0362	Possible Mg2+ transport transmembrane protein MgtE	FALSE
Rv0363c	Probable fructose-bisphosphate aldolase Fba	TRUE
Rv0364	Possible conserved transmembrane protein	TRUE
Rv0365c	Conserved protein	FALSE
Rv0366c	Conserved hypothetical protein	FALSE
Rv0367c	Hypothetical protein	FALSE
Rv0368c	Conserved hypothetical protein	FALSE
Rv0369c	Possible membrane oxidoreductase	FALSE
Rv0370c	Possible oxidoreductase	FALSE
Rv0371c	Conserved hypothetical protein	FALSE
Rv0372c	Conserved hypothetical protein	FALSE
Rv0373c	Probable carbon monoxyde dehydrogenase (large chain)	FALSE
Rv0374c	Probable carbon monoxyde dehydrogenase (small chain)	FALSE
Rv0375c	Probable carbon monoxyde dehydrogenase (medium chain)	FALSE
Rv0376c	Conserved hypothetical protein	FALSE
Rv0377	Probable transcriptional regulatory protein (probably LysR-family)	FALSE
Rv0378	Conserved hypothetical glycine rich protein	FALSE
Rv0379	Possible protein transport protein SecE2	FALSE
Rv0380c	Possible RNA methyltransferase (RNA methylase)	FALSE
Rv0381c	Hypothetical protein	FALSE
Rv0382c	Probable orotate phosphoribosyltransferase PyrE (OPRT) (oprtase)	TRUE
Rv0383c	Possible conserved secreted protein	FALSE
Rv0384c	Probable endopeptidase ATP binding protein (chain B) ClpB (ClpB protein) (heat shock protein F84.1)	TRUE
Rv0385	Probable monooxygenase	FALSE
Rv0386	Probable transcriptional regulatory protein (probably LuxR/UhpA-family)	FALSE
Rv0387c	Conserved hypothetical protein	FALSE
Rv0388c	PPE family protein PPE9	FALSE
Rv0389	Probable phosphoribosylglycinamide formyltransferase 2 PurT (GART 2) (gar transformylase 2) (5'-phosphoribosylglycinamide transformylase 2) (formate-dependent gar transformylase)	FALSE
Rv0390	Conserved protein	FALSE
Rv0391	Probable O-succinylhomoserine sulfhydrylase MetZ (OSH sulfhydrylase)	FALSE
Rv0392c	Probable membrane NADH dehydrogenase NdhA	FALSE
Rv0394c	Possible secreted protein	FALSE
Rv0395	Hypothetical protein	FALSE
Rv0396	Hypothetical protein	FALSE
Rv0397A	Conserved protein	FALSE
Rv0398c	Possible secreted protein	FALSE
Rv0399c	Possible conserved lipoprotein LpqK	FALSE
Rv0400c	Acyl-CoA dehydrogenase FadE7	FALSE
Rv0401	Probable conserved transmembrane protein	FALSE
Rv0402c	Probable conserved transmembrane transport protein MmpL1	FALSE
Rv0403c	Probable conserved membrane protein MmpS1	FALSE
Rv0404	Fatty-acid-AMP ligase FadD30 (fatty-acid-AMP synthetase) (fatty-acid-AMP synthase)	FALSE
Rv0405	Probable membrane bound polyketide synthase Pks6	FALSE
Rv0406c	Beta lactamase like protein	FALSE
Rv0407	F420-dependent glucose-6-phosphate dehydrogenase Fgd1	FALSE
Rv0408	Probable phosphate acetyltransferase Pta (phosphotransacetylase)	FALSE
Rv0409	Probable acetate kinase AckA (acetokinase)	FALSE
Rv0410c	Serine/threonine-protein kinase PknG (protein kinase G) (STPK G)	TRUE
Rv0411c	Probable glutamine-binding lipoprotein GlnH (GLNBP)	TRUE
Rv0412c	Possible conserved membrane protein	TRUE
Rv0413	Possible mutator protein MutT3 (7,8-dihydro-8-oxoguanine-triphosphatase) (8-oxo-dGTPase) (dGTP pyrophosphohydrolase)	FALSE
Rv0414c	Thiamine-phosphate pyrophosphorylase ThiE (TMP pyrophosphorylase) (TMP-PPASE) (thiamine-phosphate synthase)	TRUE
Rv0415	Possible thiamine biosynthesis oxidoreductase ThiO	TRUE
Rv0416	Possible protein ThiS	FALSE
Rv0417	Probable thiamin biosynthesis protein ThiG (thiazole biosynthesis protein)	TRUE
Rv0418	Probable lipoprotein aminopeptidase LpqL	FALSE
Rv0419	Possible lipoprotein peptidase LpqM	FALSE
Rv0420c	Possible transmembrane protein	FALSE
Rv0421c	Conserved hypothetical protein	FALSE
Rv0422c	Probable phosphomethylpyrimidine kinase ThiD (HMP-phosphate kinase) (HMP-P kinase)	TRUE
Rv0423c	Probable thiamine biosynthesis protein ThiC	TRUE
Rv0424c	Hypothetical protein	FALSE
Rv0425c	Possible metal cation transporting P-type ATPase CtpH	FALSE
Rv0426c	Possible transmembrane protein	FALSE
Rv0427c	Probable exodeoxyribonuclease III protein XthA (exonuclease III) (EXO III) (AP endonuclease VI)	FALSE
Rv0428c	GCN5-related N-acetyltransferase	FALSE
Rv0429c	Probable polypeptide deformylase Def (PDF) (formylmethionine deformylase)	TRUE
Rv0430	Conserved hypothetical protein	TRUE
Rv0431	Putative tuberculin related peptide	FALSE
Rv0432	Periplasmic superoxide dismutase [Cu-Zn] SodC	FALSE
Rv0433	Conserved hypothetical protein	FALSE
Rv0434	Conserved hypothetical protein	FALSE
Rv0435c	Putative conserved ATPase	FALSE
Rv0436c	Probable CDP-diacylglycerol--serine O-phosphatidyltransferase PssA (PS synthase) (phosphatidylserine synthase)	FALSE
Rv0437c	Possible phosphatidylserine decarboxylase Psd (PS decarboxylase)	FALSE
Rv0438c	Probable molybdopterin biosynthesis protein MoeA2	FALSE
Rv0439c	Probable dehydrogenase/reductase	FALSE
Rv0440	60 kDa chaperonin 2 GroEL2 (protein CPN60-2) (GroEL protein 2) (65 kDa antigen) (heat shock protein 65) (cell wall protein A) (antigen A)	TRUE
Rv0441c	Hypothetical protein	FALSE
Rv0442c	PPE family protein PPE10	FALSE
Rv0443	Conserved protein	FALSE
Rv0444c	Anti-sigma factor RskA (regulator of sigma K)	FALSE
Rv0445c	Alternative RNA polymerase sigma factor SigK	FALSE
Rv0446c	Possible conserved transmembrane protein	FALSE
Rv0447c	Probable cyclopropane-fatty-acyl-phospholipid synthase UfaA1 (cyclopropane fatty acid synthase) (CFA synthase)	FALSE
Rv0448c	Conserved hypothetical protein	FALSE
Rv0449c	Conserved hypothetical protein	FALSE
Rv0450c	Probable conserved transmembrane transport protein MmpL4	FALSE
Rv0451c	Probable conserved membrane protein MmpS4	FALSE
Rv0452	Possible transcriptional regulatory protein	FALSE
Rv0453	PPE family protein PPE11	FALSE
Rv0454	Conserved hypothetical protein	FALSE
Rv0455c	Conserved protein	TRUE
Rv0456A	Possible toxin MazF1	FALSE
Rv0456B	Possible antitoxin MazE1	FALSE
Rv0456c	enoyl-CoA hydratase EchA2 (enoyl hydrase) (unsaturated acyl-CoA hydratase) (crotonase)	FALSE
Rv0457c	Probable peptidase	FALSE
Rv0458	Probable aldehyde dehydrogenase	FALSE
Rv0459	Conserved hypothetical protein	FALSE
Rv0460	Conserved hydrophobic protein	FALSE
Rv0461	Probable transmembrane protein	FALSE
Rv0462	Dihydrolipoamide dehydrogenase LpdC (lipoamide reductase (NADH)) (lipoyl dehydrogenase) (dihydrolipoyl dehydrogenase) (diaphorase)	TRUE
Rv0463	Probable conserved membrane protein	FALSE
Rv0464c	Conserved protein	FALSE
Rv0465c	Probable transcriptional regulatory protein	FALSE
Rv0466	Conserved protein	FALSE
Rv0467	Isocitrate lyase Icl (isocitrase) (isocitratase)	TRUE
Rv0468	3-hydroxybutyryl-CoA dehydrogenase FadB2 (beta-hydroxybutyryl-CoA dehydrogenase) (BHBD)	FALSE
Rv0469	Possible mycolic acid synthase UmaA	FALSE
Rv0470A	Hypothetical protein	FALSE
Rv0470c	Mycolic acid synthase PcaA (cyclopropane synthase)	FALSE
Rv0471c	Hypothetical protein	FALSE
Rv0472c	Probable transcriptional regulatory protein (possibly TetR-family)	FALSE
Rv0473	Possible conserved transmembrane protein	FALSE
Rv0474	Probable transcriptional regulatory protein	FALSE
Rv0475	Iron-regulated heparin binding hemagglutinin HbhA (adhesin)	FALSE
Rv0476	Possible conserved transmembrane protein	FALSE
Rv0477	Possible conserved secreted protein	FALSE
Rv0478	Probable deoxyribose-phosphate aldolase DeoC (phosphodeoxyriboaldolase) (deoxyriboaldolase)	FALSE
Rv0479c	Probable conserved membrane protein	TRUE
Rv0480c	Possible amidohydrolase	FALSE
Rv0481c	Hypothetical protein	FALSE
Rv0482	Probable UDP-N-acetylenolpyruvoylglucosamine reductase MurB (UDP-N-acetylmuramate dehydrogenase)	FALSE
Rv0483	Probable conserved lipoprotein LprQ	FALSE
Rv0484c	Probable short-chain type oxidoreductase	FALSE
Rv0485	Possible transcriptional regulatory protein	FALSE
Rv0486	Glycosyltransferase MshA	FALSE
Rv0488	Probable conserved integral membrane protein	FALSE
Rv0489	Probable phosphoglycerate mutase 1 Gpm1 (phosphoglyceromutase) (PGAM) (BPG-dependent PGAM)	FALSE
Rv0490	Putative two component sensor histidine kinase SenX3	FALSE
Rv0491	Two component sensory transduction protein RegX3 (transcriptional regulatory protein) (probably LuxR-family)	FALSE
Rv0492A	Hypothetical protein	FALSE
Rv0492c	Probable oxidoreductase GMC-type	FALSE
Rv0493c	Conserved protein	FALSE
Rv0494	Probable transcriptional regulatory protein (probably GntR-family)	FALSE
Rv0495c	Conserved hypothetical protein	FALSE
Rv0496	Conserved hypothetical protein	FALSE
Rv0497	Probable conserved transmembrane protein	FALSE
Rv0498	Conserved hypothetical protein	FALSE
Rv0499	Conserved hypothetical protein	FALSE
Rv0500	Probable pyrroline-5-carboxylate reductase ProC (P5CR) (P5C reductase)	TRUE
Rv0500A	Conserved protein	FALSE
Rv0500B	Conserved hypothetical protein	FALSE
Rv0501	Possible UDP-glucose 4-epimerase GalE2 (galactowaldenase) (UDP-galactose 4-epimerase) (uridine diphosphate galactose 4-epimerase) (uridine diphospho-galactose 4-epimerase)	FALSE
Rv0502	Conserved protein	FALSE
Rv0503c	Cyclopropane-fatty-acyl-phospholipid synthase 2 CmaA2 (cyclopropane fatty acid synthase) (CFA synthase) (cyclopropane mycolic acid synthase 2) (mycolic acid trans-cyclopropane synthetase)	FALSE
Rv0504c	Conserved protein	FALSE
Rv0505c	Possible phosphoserine phosphatase SerB1 (PSP) (O-phosphoserine phosphohydrolase) (pspase)	FALSE
Rv0506	Probable conserved membrane protein MmpS2	FALSE
Rv0507	Probable conserved transmembrane transport protein MmpL2	FALSE
Rv0508	Conserved hypothetical protein	FALSE
Rv0509	Probable glutamyl-tRNA reductase HemA (GLUTR)	TRUE
Rv0510	Probable porphobilinogen deaminase HemC (PBG) (hydroxymethylbilane synthase) (HMBS) (pre-uroporphyrinogen synthase)	TRUE
Rv0511	Probable uroporphyrin-III C-methyltransferase HemD (uroporphyrinogen III methylase) (urogen III methylase) (SUMT) (urogen III methylase) (UROM)	TRUE
Rv0512	Probable delta-aminolevulinic acid dehydratase HemB (porphobilinogen synthase) (ALAD) (ALADH)	TRUE
Rv0513	Possible conserved transmembrane protein	FALSE
Rv0514	Possible transmembrane protein	FALSE
Rv0516c	Possible anti-anti-sigma factor	FALSE
Rv0517	Possible membrane acyltransferase	FALSE
Rv0518	Possible exported protein	FALSE
Rv0519c	Possible conserved membrane protein	FALSE
Rv0520	Possible methyltransferase/methylase (fragment)	FALSE
Rv0521	Possible methyltransferase/methylase (fragment)	FALSE
Rv0522	Probable GABA permease GabP (4-amino butyrate transport carrier) (GAMA-aminobutyrate permease)	FALSE
Rv0523c	Conserved protein	FALSE
Rv0524	Probable glutamate-1-semialdehyde 2,1-aminomutase HemL (GSA) (glutamate-1-semialdehyde aminotransferase) (GSA-at)	TRUE
Rv0525	Conserved protein	FALSE
Rv0526	Possible thioredoxin protein (thiol-disulfide interchange protein)	TRUE
Rv0527	Possible cytochrome C-type biogenesis protein CcdA	TRUE
Rv0528	Probable conserved transmembrane protein	TRUE
Rv0529	Possible cytochrome C-type biogenesis protein CcsA	TRUE
Rv0530	Conserved protein	FALSE
Rv0530A	Conserved protein	FALSE
Rv0531	Possible conserved membrane protein	FALSE
Rv0532	PE-PGRS family protein PE_PGRS6	FALSE
Rv0533c	3-oxoacyl-[acyl-carrier-protein] synthase III FabH (beta-ketoacyl-ACP synthase III) (KAS III)	FALSE
Rv0534c	1,4-dihydroxy-2-naphthoate octaprenyltransferase MenA (DHNA-octaprenyltransferase)	TRUE
Rv0535	Probable 5'-methylthioadenosine phosphorylase Pnp (MTA phosphorylase)	FALSE
Rv0536	Probable UDP-glucose 4-epimerase GalE3 (galactowaldenase) (UDP-galactose 4-epimerase) (uridine diphosphate galactose 4-epimerase) (uridine diphospho-galactose 4-epimerase)	FALSE
Rv0537c	Probable integral membrane protein	FALSE
Rv0538	Possible conserved membrane protein	FALSE
Rv0539	Probable dolichyl-phosphate sugar synthase (dolichol-phosphate sugar synthetase) (dolichol-phosphate sugar transferase) (sugar phosphoryldolichol synthase)	FALSE
Rv0540	Conserved hypothetical protein	FALSE
Rv0541c	Probable conserved integral membrane protein	TRUE
Rv0542c	Possible O-succinylbenzoic acid--CoA ligase MenE (OSB-CoA synthetase) (O-succinylbenzoate-CoA synthase)	FALSE
Rv0543c	Conserved protein	TRUE
Rv0544c	Possible conserved transmembrane protein	FALSE
Rv0545c	Probable low-affinity inorganic phosphate transporter integral membrane protein PitA	FALSE
Rv0546c	Conserved protein	FALSE
Rv0547c	Possible oxidoreductase	FALSE
Rv0548c	Naphthoate synthase MenB (dihydroxynaphthoic acid synthetase) (DHNA synthetase)	TRUE
Rv0549c	Possible toxin VapC3	FALSE
Rv0550c	Possible antitoxin VapB3	FALSE
Rv0551c	Probable fatty-acid-CoA ligase FadD8 (fatty-acid-CoA synthetase) (fatty-acid-CoA synthase)	FALSE
Rv0552	Conserved protein	FALSE
Rv0553	Probable muconate cycloisomerase MenC (cis,cis-muconate lactonizing enzyme) (MLE)	FALSE
Rv0554	Possible peroxidase BpoC (non-haem peroxidase)	FALSE
Rv0555	Probable bifunctional menaquinone biosynthesis protein MenD : 2-succinyl-6-hydroxy-2,4-cyclohexadiene-1-carboxylate synthase (SHCHC synthase) + 2-oxoglutarate decarboxylase (alpha-ketoglutarate decarboxylase) (KDC)	TRUE
Rv0556	Probable conserved transmembrane protein	FALSE
Rv0557	Mannosyltransferase MgtA	FALSE
Rv0558	Probable ubiquinone/menaquinone biosynthesis methyltransferase MenH (2-heptaprenyl-1,4-naphthoquinone methyltransferase)	TRUE
Rv0559c	Possible conserved secreted protein	FALSE
Rv0560c	Possible benzoquinone methyltransferase (methylase)	FALSE
Rv0561c	Possible oxidoreductase	FALSE
Rv0562	Probable polyprenyl-diphosphate synthase GrcC1 (polyprenyl pyrophosphate synthetase)	TRUE
Rv0563	Probable protease transmembrane protein heat shock protein HtpX	FALSE
Rv0564c	Probable glycerol-3-phosphate dehydrogenase [NAD(P)+] GpdA1 (NAD(P)H-dependent glycerol-3-phosphate dehydrogenase) (NAD(P)H-dependent dihydroxyacetone-phosphate reductase)	FALSE
Rv0565c	Probable monooxygenase	FALSE
Rv0566c	Conserved protein	FALSE
Rv0567	Probable methyltransferase/methylase	FALSE
Rv0568	Possible cytochrome P450 135B1 Cyp135B1	FALSE
Rv0569	Conserved protein	FALSE
Rv0570	Probable ribonucleoside-diphosphate reductase (large subunit) NrdZ (ribonucleotide reductase)	FALSE
Rv0571c	Conserved protein	FALSE
Rv0572c	Hypothetical protein	FALSE
Rv0573c	Nicotinic acid phosphoribosyltransferase PncB2	FALSE
Rv0574c	Conserved hypothetical protein	FALSE
Rv0575c	Possible oxidoreductase	FALSE
Rv0576	Probable transcriptional regulatory protein (possibly ArsR-family)	FALSE
Rv0577	Conserved protein TB27.3	FALSE
Rv0578c	PE-PGRS family protein PE_PGRS7	FALSE
Rv0579	Conserved hypothetical protein	FALSE
Rv0580c	Conserved protein	FALSE
Rv0581	Possible antitoxin VapB26	FALSE
Rv0582	Possible toxin VapC26. Contains PIN domain.	FALSE
Rv0583c	Probable conserved lipoprotein LpqN	FALSE
Rv0584	Possible conserved exported protein	FALSE
Rv0585c	Probable conserved integral membrane protein	FALSE
Rv0586	Probable transcriptional regulatory protein Mce2R (GntR-family)	FALSE
Rv0587	Conserved hypothetical integral membrane protein YrbE2A	FALSE
Rv0588	Conserved hypothetical integral membrane protein YrbE2B	FALSE
Rv0589	Mce-family protein Mce2A	FALSE
Rv0590	Mce-family protein Mce2B	FALSE
Rv0590A	Mce-family related protein	FALSE
Rv0591	Mce-family protein Mce2C	FALSE
Rv0592	Mce-family protein Mce2D	FALSE
Rv0593	Possible Mce-family lipoprotein LprL (Mce-family lipoprotein Mce2E)	FALSE
Rv0594	Mce-family protein Mce2F	FALSE
Rv0595c	Possible toxin VapC4	FALSE
Rv0596c	Possible antitoxin VapB4	FALSE
Rv0597c	Conserved hypothetical protein	FALSE
Rv0598c	Possible toxin VapC27. Contains PIN domain.	FALSE
Rv0599c	Possible antitoxin VapB27	FALSE
Rv0600c	Two component sensor kinase [second part]	FALSE
Rv0601c	Two component sensor kinase [first part]	FALSE
Rv0602c	Two component DNA binding transcriptional regulatory protein TcrA	FALSE
Rv0603	Possible exported protein	FALSE
Rv0604	Probable conserved lipoprotein LpqO	FALSE
Rv0605	Possible resolvase	FALSE
Rv0606	Possible transposase (fragment)	FALSE
Rv0607	Hypothetical protein	FALSE
Rv0608	Possible antitoxin VapB28	FALSE
Rv0609	Possible toxin VapC28. Contains PIN domain.	FALSE
Rv0609A	Conserved hypothetical protein	FALSE
Rv0610c	Hypothetical protein	FALSE
Rv0611c	Hypothetical protein	FALSE
Rv0612	Conserved hypothetical protein	FALSE
Rv0613c	Unknown protein	FALSE
Rv0614	Conserved hypothetical protein	FALSE
Rv0615	Probable integral membrane protein	FALSE
Rv0616A	Possible antitoxin VapB29	FALSE
Rv0616c	Hypothetical protein	FALSE
Rv0617	Possible toxin VapC29. Contains PIN domain.	FALSE
Rv0618	Probable galactose-1-phosphate uridylyltransferase GalTa [first part]	FALSE
Rv0619	Probable galactose-1-phosphate uridylyltransferase GalTb [second part]	FALSE
Rv0620	Probable galactokinase GalK (galactose kinase)	FALSE
Rv0621	Possible membrane protein	FALSE
Rv0622	Possible membrane protein	FALSE
Rv0623	Possible antitoxin VapB30	FALSE
Rv0624	Possible toxin VapC30. Contains PIN domain.	FALSE
Rv0625c	Probable conserved transmembrane protein	FALSE
Rv0626	Possible antitoxin VapB5	FALSE
Rv0627	Possible toxin VapC5	TRUE
Rv0628c	Conserved hypothetical protein	FALSE
Rv0629c	Probable exonuclease V (alpha chain) RecD (exodeoxyribonuclease V alpha chain) (exodeoxyribonuclease V polypeptide)	FALSE
Rv0630c	Probable exonuclease V (beta chain) RecB (exodeoxyribonuclease V beta chain)(exodeoxyribonuclease V polypeptide) (chi-specific endonuclease)	FALSE
Rv0631c	Probable exonuclease V (gamma chain) RecC (exodeoxyribonuclease V gamma chain)(exodeoxyribonuclease V polypeptide)	FALSE
Rv0632c	Probable enoyl-CoA hydratase EchA3 (enoyl hydrase) (unsaturated acyl-CoA hydratase) (crotonase)	FALSE
Rv0633c	Possible exported protein	FALSE
Rv0634A	Unknown protein	FALSE
Rv0634B	50S ribosomal protein L33 RpmG2	FALSE
Rv0634c	Possible glyoxalase II (hydroxyacylglutathione hydrolase) (GLX II)	FALSE
Rv0635	(3R)-hydroxyacyl-ACP dehydratase subunit HadA	TRUE
Rv0636	(3R)-hydroxyacyl-ACP dehydratase subunit HadB	FALSE
Rv0637	(3R)-hydroxyacyl-ACP dehydratase subunit HadC	TRUE
Rv0638	Probable preprotein translocase SecE1	TRUE
Rv0639	Probable transcription antitermination protein NusG	TRUE
Rv0640	50S ribosomal protein L11 RplK	TRUE
Rv0641	50S ribosomal protein L1 RplA	TRUE
Rv0642c	Methoxy mycolic acid synthase 4 MmaA4 (methyl mycolic acid synthase 4) (MMA4) (hydroxy mycolic acid synthase)	FALSE
Rv0643c	Methoxy mycolic acid synthase 3 MmaA3 (methyl mycolic acid synthase 3) (MMA3) (hydroxy mycolic acid synthase)	FALSE
Rv0644c	Methoxy mycolic acid synthase 2 MmaA2 (methyl mycolic acid synthase 2) (MMA2) (hydroxy mycolic acid synthase)	FALSE
Rv0645c	Methoxy mycolic acid synthase 1 MmaA1 (methyl mycolic acid synthase 1) (MMA1) (hydroxy mycolic acid synthase)	FALSE
Rv0646c	Probable lipase/esterase LipG	FALSE
Rv0647c	Conserved protein	FALSE
Rv0648	Alpha-mannosidase	FALSE
Rv0649	Possible malonyl CoA-acyl carrier protein transacylase FabD2 (MCT)	FALSE
Rv0650	Possible sugar kinase	FALSE
Rv0651	50S ribosomal protein L10 RplJ	TRUE
Rv0652	50S ribosomal protein L7/L12 RplL (SA1)	TRUE
Rv0653c	Possible transcriptional regulatory protein (probably TetR-family)	FALSE
Rv0654	Probable dioxygenase	FALSE
Rv0655	Possible ribonucleotide-transport ATP-binding protein ABC transporter Mkl	FALSE
Rv0656c	Possible toxin VapC6	FALSE
Rv0657c	Possible antitoxin VapB6	FALSE
Rv0658c	Probable conserved integral membrane protein	FALSE
Rv0659c	Toxin MazF2	FALSE
Rv0660c	Possible antitoxin MazE2	FALSE
Rv0661c	Possible toxin VapC7	FALSE
Rv0662c	Possible antitoxin VapB7	FALSE
Rv0663	Possible arylsulfatase AtsD (aryl-sulfate sulphohydrolase) (arylsulphatase)	FALSE
Rv0664	Possible antitoxin VapB8	FALSE
Rv0665	Possible toxin VapC8	FALSE
Rv0666	Possible membrane protein	FALSE
Rv0667	DNA-directed RNA polymerase (beta chain) RpoB (transcriptase beta chain) (RNA polymerase beta subunit)	TRUE
Rv0668	DNA-directed RNA polymerase (beta	TRUE
Rv0669c	Possible hydrolase	FALSE
Rv0670	Probable endonuclease IV End (endodeoxyribonuclease IV) (apurinase)	FALSE
Rv0671	Possible conserved lipoprotein LpqP	FALSE
Rv0672	Probable acyl-CoA dehydrogenase FadE8	FALSE
Rv0673	Possible enoyl-CoA hydratase EchA4 (enoyl hydrase) (unsaturated acyl-CoA hydratase) (crotonase)	FALSE
Rv0674	Conserved hypothetical protein	FALSE
Rv0675	Probable enoyl-CoA hydratase EchA5 (enoyl hydrase) (unsaturated acyl-CoA hydratase) (crotonase)	FALSE
Rv0676c	Probable conserved transmembrane transport protein MmpL5	FALSE
Rv0677c	Possible conserved membrane protein MmpS5	FALSE
Rv0678	Conserved protein	FALSE
Rv0679c	Conserved threonine rich protein	FALSE
Rv0680c	Probable conserved transmembrane protein	FALSE
Rv0681	Probable transcriptional regulatory protein (possibly TetR-family)	FALSE
Rv0682	30S ribosomal protein S12 RpsL	TRUE
Rv0683	30S ribosomal protein S7 RpsG	TRUE
Rv0684	Probable elongation factor G FusA1 (EF-G)	TRUE
Rv0685	Probable iron-regulated elongation factor TU Tuf (EF-TU)	TRUE
Rv0686	Probable membrane protein	FALSE
Rv0687	Probable short-chain type dehydrogenase/reductase	FALSE
Rv0688	Putative ferredoxin reductase	FALSE
Rv0689c	Hypothetical protein	FALSE
Rv0690c	Conserved hypothetical protein	FALSE
Rv0691A	Mycofactocin precursor protein	FALSE
Rv0691c	Probable transcriptional regulatory protein	FALSE
Rv0692	Conserved hypothetical protein	FALSE
Rv0693	Probable coenzyme PQQ synthesis protein E PqqE (coenzyme PQQ synthesis protein III)	FALSE
Rv0694	Possible L-lactate dehydrogenase (cytochrome) LldD1	FALSE
Rv0695	Conserved hypothetical protein	FALSE
Rv0696	Probable membrane sugar transferase	FALSE
Rv0697	Probable dehydrogenase	FALSE
Rv0698	Conserved hypothetical protein	FALSE
Rv0699	Hypothetical protein	FALSE
Rv0700	30S ribosomal protein S10 RpsJ (transcription antitermination factor NusE)	TRUE
Rv0701	50S ribosomal protein L3 RplC	TRUE
Rv0702	50S ribosomal protein L4 RplD	TRUE
Rv0703	50S ribosomal protein L23 RplW	TRUE
Rv0704	50S ribosomal protein L2 RplB	TRUE
Rv0705	30S ribosomal protein S19 RpsS	TRUE
Rv0706	50S ribosomal protein L22 RplV	TRUE
Rv0707	30S ribosomal protein S3 RpsC	TRUE
Rv0708	50S ribosomal protein L16 RplP	TRUE
Rv0709	50S ribosomal protein L29 RpmC	FALSE
Rv0710	30S ribosomal protein S17 RpsQ	FALSE
Rv0711	Possible arylsulfatase AtsA (aryl-sulfate sulphohydrolase) (arylsulphatase)	FALSE
Rv0712	Conserved protein	FALSE
Rv0713	Probable conserved transmembrane protein	FALSE
Rv0714	50S ribosomal protein L14 RplN	TRUE
Rv0715	50S ribosomal protein L24 RplX	TRUE
Rv0716	50S ribosomal protein L5 RplE	TRUE
Rv0717	30S ribosomal protein S14 RpsN1	FALSE
Rv0718	30S ribosomal protein S8 RpsH	TRUE
Rv0719	50S ribosomal protein L6 RplF	TRUE
Rv0720	50S ribosomal protein L18 RplR	TRUE
Rv0721	30S ribosomal protein S5 RpsE	FALSE
Rv0722	50S ribosomal protein L30 RpmD	FALSE
Rv0723	50S ribosomal protein L15 RplO	FALSE
Rv0724	Possible protease IV SppA (endopeptidase IV) (signal peptide peptidase)	FALSE
Rv0725c	Conserved hypothetical protein	FALSE
Rv0726c	Possible S-adenosylmethionine-dependent methyltransferase	FALSE
Rv0727c	Possible L-fuculose phosphate aldolase FucA (L-fuculose-1-phosphate aldolase)	FALSE
Rv0728c	Possible D-3-phosphoglycerate dehydrogenase SerA2 (phosphoglycerate dehydrogenase) (PGDH)	FALSE
Rv0729	Possible D-xylulose kinase XylB (xylulokinase) (xylulose kinase)	FALSE
Rv0730	GCN5-related N-acetyltransferase	FALSE
Rv0731c	Possible S-adenosylmethionine-dependent methyltransferase	FALSE
Rv0732	Probable preprotein translocase SecY	TRUE
Rv0733	Adenylate kinase Adk (ATP-AMP transphosphorylase)	TRUE
Rv0734	Methionine aminopeptidase MapA (map) (peptidase M) (MetAP)	FALSE
Rv0735	Probable alternative RNA polymerase sigma factor SigL	FALSE
Rv0736	Anti-sigma factor RslA	FALSE
Rv0737	Possible transcriptional regulatory protein	FALSE
Rv0738	Conserved protein	FALSE
Rv0739	Conserved hypothetical protein	FALSE
Rv0741	Probable transposase (fragment)	FALSE
Rv0742	PE-PGRS family protein PE_PGRS8	FALSE
Rv0743c	Hypothetical protein	FALSE
Rv0744c	Possible transcriptional regulatory protein	FALSE
Rv0745	Conserved hypothetical protein	FALSE
Rv0746	PE-PGRS family protein PE_PGRS9	FALSE
Rv0747	PE-PGRS family protein PE_PGRS10	FALSE
Rv0748	Possible antitoxin VapB31	FALSE
Rv0749A	Hypothetical protein (fragment)	FALSE
Rv0751c	Probable 3-hydroxyisobutyrate dehydrogenase MmsB (hibadh)	FALSE
Rv0752c	Probable acyl-CoA dehydrogenase FadE9	FALSE
Rv0753c	Probable methylmalonate-semialdehyde dehydrogenase MmsA (methylmalonic acid semialdehyde dehydrogenase) (MMSDH)	FALSE
Rv0754	PE-PGRS family protein PE_PGRS11	FALSE
Rv0755A	Putative transposase (fragment)	FALSE
Rv0755c	PPE family protein PPE12	FALSE
Rv0756c	Unknown protein	FALSE
Rv0757	Possible two component system response transcriptional positive regulator PhoP	FALSE
Rv0758	Possible two component system response sensor kinase membrane associated PhoR	FALSE
Rv0759c	Conserved hypothetical protein	FALSE
Rv0760c	Conserved protein	FALSE
Rv0761c	Possible zinc-containing alcohol dehydrogenase NAD dependent AdhB	FALSE
Rv0762c	Conserved hypothetical protein	FALSE
Rv0763c	Possible ferredoxin	FALSE
Rv0764c	Cytochrome P450 51 Cyp51 (CYPL1) (P450-L1A1) (sterol 14-alpha demethylase) (lanosterol 14-alpha demethylase) (P450-14DM)	FALSE
Rv0765c	Probable oxidoreductase	FALSE
Rv0766c	Probable cytochrome P450 123 Cyp123	FALSE
Rv0767c	Conserved hypothetical protein	FALSE
Rv0768	Probable aldehyde dehydrogenase NAD dependent AldA (aldehyde dehydrogenase [NAD+])	FALSE
Rv0769	Probable dehydrogenase/reductase	FALSE
Rv0770	Probable dehydrogenase/reductase	FALSE
Rv0771	Possible 4-carboxymuconolactone decarboxylase (CMD)	FALSE
Rv0772	Probable phosphoribosylamine--glycine ligase PurD (GARS) (glycinamide ribonucleotide synthetase) (phosphoribosylglycinamide synthetase) (5'-phosphoribosylglycinamide synthetase)	TRUE
Rv0773c	Probable bifunctional acylase GgtA: cephalosporin acylase (GL-7ACA acylase) + gamma-glutamyltranspeptidase (GGT)	FALSE
Rv0774c	Probable conserved exported protein	FALSE
Rv0775	Conserved hypothetical protein	FALSE
Rv0776c	Conserved hypothetical protein	FALSE
Rv0777	Probable adenylosuccinate lyase PurB (adenylosuccinase) (ASL) (ASASE)	TRUE
Rv0778	Possible cytochrome P450 126 Cyp126	FALSE
Rv0779c	Possible conserved transmembrane protein	FALSE
Rv0780	Phosphoribosylaminoimidazole-succinocarboxamide synthase PurC (SAICAR synthetase)	TRUE
Rv0781	Probable protease II PtrBa [first part] (oligopeptidase B)	FALSE
Rv0782	Probable protease II PtrBb [second part] (oligopeptidase B)	FALSE
Rv0783c	Possible multidrug resistance integral membrane efflux protein EmrB	FALSE
Rv0784	Conserved hypothetical protein	FALSE
Rv0785	Conserved protein	FALSE
Rv0786c	Conserved protein	FALSE
Rv0787	Unknown protein	FALSE
Rv0787A	Conserved protein	FALSE
Rv0788	Probable phosphoribosylformylglycinamidine synthase I PURG (FGAM synthase I)	TRUE
Rv0789c	Hypothetical protein	FALSE
Rv0790c	Hypothetical protein	FALSE
Rv0791c	Conserved protein	FALSE
Rv0792c	Probable transcriptional regulatory protein (probably GntR-family)	FALSE
Rv0793	Possible monooxygenase	FALSE
Rv0794c	Probable oxidoreductase	FALSE
Rv0798c	29 KDa antigen CFP29	FALSE
Rv0799c	Conserved protein	FALSE
Rv0800	Probable aminopeptidase PepC	FALSE
Rv0801	Conserved protein	FALSE
Rv0802c	Possible succinyltransferase in the GCN5-related N-acetyltransferase family	FALSE
Rv0803	Phosphoribosylformylglycinamidine synthase II PurL (FGAM synthase II)	TRUE
Rv0804	Conserved hypothetical protein	FALSE
Rv0805	Class III cyclic nucleotide phosphodiesterase (cNMP PDE)	FALSE
Rv0806c	Possible UDP-glucose-4-epimerase CpsY (galactowaldenase) (UDP-galactose-4-epimerase) (uridine diphosphate galactose-4-epimerase) (uridine diphospho-galactose-4-epimerase)	FALSE
Rv0807	Conserved hypothetical protein	FALSE
Rv0808	Amidophosphoribosyltransferase PurF (glutamine phosphoribosylpyrophosphate amidotransferase) (ATASE) (gpatase)	TRUE
Rv0809	Probable phosphoribosylformylglycinamidine CYCLO-ligase PurM (AIRS) (phosphoribosyl-aminoimidazole synthetase) (air synthase)	FALSE
Rv0810c	Conserved hypothetical protein	FALSE
Rv0811c	Conserved protein	TRUE
Rv0812	Probable amino acid aminotransferase	TRUE
Rv0813c	Conserved protein	FALSE
Rv0816c	Probable thioredoxin ThiX	FALSE
Rv0817c	Probable conserved exported protein	TRUE
Rv0818	Transcriptional regulatory protein	FALSE
Rv0819	GCN5-related N-acetyltransferase, MshD	FALSE
Rv0820	Probable phosphate-transport ATP-binding protein ABC transporter PhoT	FALSE
Rv0821c	Probable phosphate-transport system transcriptional regulatory protein PhoY2	FALSE
Rv0822c	Conserved protein	FALSE
Rv0823c	Possible transcriptional regulatory protein	FALSE
Rv0824c	Probable acyl-[acyl-carrier protein] desaturase DesA1 (acyl-[ACP] desaturase) (stearoyl-ACP desaturase) (protein Des)	TRUE
Rv0825c	Conserved protein	FALSE
Rv0826	Conserved hypothetical protein	FALSE
Rv0827c	Metal sensor transcriptional regulator KmtR (ArsR-SmtB family)	FALSE
Rv0828c	Possible deaminase	FALSE
Rv0830	Possible S-adenosylmethionine-dependent methyltransferase	FALSE
Rv0831c	Conserved protein	FALSE
Rv0832	PE-PGRS family protein PE_PGRS12	FALSE
Rv0833	PE-PGRS family protein PE_PGRS13	FALSE
Rv0834c	PE-PGRS family protein PE_PGRS14	FALSE
Rv0835	Possible lipoprotein LpqQ	FALSE
Rv0836c	Hypothetical protein	FALSE
Rv0837c	Hypothetical protein	FALSE
Rv0838	Probable conserved lipoprotein LpqR	FALSE
Rv0839	Conserved hypothetical protein	FALSE
Rv0840c	Probable proline iminopeptidase Pip (prolyl aminopeptidase) (pap)	FALSE
Rv0841	Probable conserved transmembrane protein	FALSE
Rv0842	Probable conserved integral membrane protein	FALSE
Rv0843	Probable dehydrogenase	FALSE
Rv0844c	Possible nitrate/nitrite response transcriptional regulatory protein NarL	FALSE
Rv0845	Possible two component sensor kinase	FALSE
Rv0846c	Probable oxidase	FALSE
Rv0847	Probable lipoprotein LpqS	FALSE
Rv0848	Possible cysteine synthase a CysK2 (O-acetylserine sulfhydrylase) (O-acetylserine (thiol)-lyase) (CSASE)	FALSE
Rv0849	Probable conserved integral membrane transport protein	FALSE
Rv0850	Putative transposase (fragment)	FALSE
Rv0851c	Probable short-chain type dehydrogenase/reductase	FALSE
Rv0852	Possible fatty-acid-CoA ligase FadD16 (fatty-acid-CoA synthetase) (fatty-acid-CoA synthase)	FALSE
Rv0853c	Probable pyruvate or indole-3-pyruvate decarboxylase Pdc	FALSE
Rv0854	Conserved protein	FALSE
Rv0855	Probable fatty-acid-CoA racemase Far	FALSE
Rv0856	Conserved hypothetical protein	FALSE
Rv0857	Conserved hypothetical protein	FALSE
Rv0858c	Probable N-succinyldiaminopimelate aminotransferase DapC (DAP-at)	FALSE
Rv0859	Possible acyl-CoA thiolase FadA	FALSE
Rv0860	Probable fatty oxidation protein FadB	FALSE
Rv0861c	DNA helicase Ercc3	FALSE
Rv0862c	Conserved protein	FALSE
Rv0863	Conserved hypothetical protein	FALSE
Rv0864	Probable molybdenum cofactor biosynthesis protein C 2 MoaC2	FALSE
Rv0865	Probable molybdopterin biosynthesis Mog protein	FALSE
Rv0866	Probable molybdenum cofactor biosynthesis protein E2 MoaE2 (molybdopterin converting factor large subunit) (molybdopterin [MPT] converting factor, subunit 2)	FALSE
Rv0867c	Possible resuscitation-promoting factor RpfA	FALSE
Rv0868c	Probable molybdenum cofactor biosynthesis protein D 2 MoaD2 (molybdopterin converting factor small subunit) (molybdopterin [MPT] converting factor, subunit 1)	FALSE
Rv0869c	Probable molybdenum cofactor biosynthesis protein A2 MoaA2	FALSE
Rv0870c	Possible conserved integral membrane protein	FALSE
Rv0871	Probable cold shock-like protein B CspB	FALSE
Rv0872c	PE-PGRS family protein PE_PGRS15	FALSE
Rv0873	Probable acyl-CoA dehydrogenase FadE10	FALSE
Rv0874c	Conserved hypothetical protein	FALSE
Rv0875c	Possible conserved exported protein	FALSE
Rv0876c	Possible conserved transmembrane protein	FALSE
Rv0877	Conserved hypothetical protein	FALSE
Rv0878c	PPE family protein PPE13	FALSE
Rv0879c	Possible conserved transmembrane protein	FALSE
Rv0880	Possible transcriptional regulatory protein (possibly MarR-family)	TRUE
Rv0881	Possible rRNA methyltransferase (rRNA methylase)	FALSE
Rv0882	Probable transmembrane protein	FALSE
Rv0883c	Conserved hypothetical protein	TRUE
Rv0884c	Possible phosphoserine aminotransferase SerC (PSAT)	TRUE
Rv0885	Conserved hypothetical protein	FALSE
Rv0886	Probable NADPH:adrenodoxin oxidoreductase FprB (adrenodoxin reductase) (AR) (ferredoxin-NADP(+) reductase)	FALSE
Rv0887c	Conserved hypothetical protein	FALSE
Rv0888	Probable exported protein	FALSE
Rv0889c	Probable citrate synthase II CitA	FALSE
Rv0890c	Probable transcriptional regulatory protein (probably LuxR-family)	FALSE
Rv0891c	Possible transcriptional regulatory protein	FALSE
Rv0892	Probable monooxygenase	FALSE
Rv0893c	Possible S-adenosylmethionine-dependent methyltransferase	FALSE
Rv0894	Possible transcriptional regulatory protein (possibly LuxR-family)	FALSE
Rv0895	Possible triacylglycerol synthase (diacylglycerol acyltransferase)	FALSE
Rv0896	Probable citrate synthase I GltA2	TRUE
Rv0897c	Probable oxidoreductase	FALSE
Rv0898c	Conserved hypothetical protein	FALSE
Rv0899	Outer membrane protein A OmpA	FALSE
Rv0900	Possible membrane protein	FALSE
Rv0901	Possible conserved exported or membrane protein	FALSE
Rv0902c	Two component sensor histidine kinase PrrB	TRUE
Rv0903c	Two component response transcriptional regulatory protein PrrA	TRUE
Rv0904c	Putative acetyl-coenzyme A carboxylase carboxyl transferase (subunit beta) AccD3 (accase beta chain)	FALSE
Rv0905	Possible enoyl-CoA hydratase EchA6 (enoyl hydrase) (unsaturated acyl-CoA hydratase) (crotonase)	FALSE
Rv0906	Conserved protein	FALSE
Rv0907	Conserved protein	FALSE
Rv0908	Probable metal cation transporter ATPase P-type CtpE	FALSE
Rv0909	Conserved hypothetical protein	FALSE
Rv0910	Conserved hypothetical protein	FALSE
Rv0911	Conserved protein	FALSE
Rv0912	Probable conserved transmembrane protein	FALSE
Rv0913c	Possible dioxygenase	FALSE
Rv0914c	Possible lipid carrier protein or keto acyl-CoA thiolase	FALSE
Rv0915c	PPE family protein PPE14	FALSE
Rv0916c	PE family protein PE7	FALSE
Rv0917	Possible glycine betaine transport integral membrane protein BetP	FALSE
Rv0918	Conserved protein	FALSE
Rv0919	GCN5-related N-acetyltransferase	FALSE
Rv0920c	Probable transposase	FALSE
Rv0921	Possible resolvase	FALSE
Rv0922	Possible transposase	FALSE
Rv0923c	Conserved hypothetical protein	FALSE
Rv0924c	Divalent cation-transport integral membrane protein MntH (BRAMP) (MRAMP)	FALSE
Rv0925c	Conserved protein	FALSE
Rv0926c	Conserved hypothetical protein	FALSE
Rv0927c	Probable short-chain type dehydrogenase/reductase	FALSE
Rv0928	Periplasmic phosphate-binding lipoprotein PstS3 (PBP-3) (PstS3) (PHOS1)	FALSE
Rv0929	Phosphate-transport integral membrane ABC transporter PstC2	FALSE
Rv0930	Probable phosphate-transport integral membrane ABC transporter PstA1	FALSE
Rv0931c	Transmembrane serine/threonine-protein kinase D PknD (protein kinase D) (STPK D)	FALSE
Rv0932c	Periplasmic phosphate-binding lipoprotein PstS2 (PBP-2) (PstS2)	FALSE
Rv0933	Phosphate-transport ATP-binding protein ABC transporter PstB	FALSE
Rv0934	Periplasmic phosphate-binding lipoprotein PstS1 (PBP-1) (PstS1)	FALSE
Rv0935	Phosphate-transport integral membrane ABC transporter PstC1	FALSE
Rv0936	Phosphate-transport integral membrane ABC transporter PstA2	FALSE
Rv0937c	DNA end-binding protein, Mku	FALSE
Rv0938	ATP dependent DNA ligase LigD (ATP dependent polydeoxyribonucleotide synthase) (thermostable DNA ligase) (ATP dependent polynucleotide ligase) (sealase) (DNA repair enzyme) (DNA joinase)	FALSE
Rv0939	Possible bifunctional enzyme: 2-hydroxyhepta-2,4-diene-1,7-dioate isomerase (HHDD isomerase) + cyclase/dehydrase	FALSE
Rv0940c	Possible oxidoreductase	FALSE
Rv0941c	Conserved hypothetical protein	FALSE
Rv0942	Hypothetical protein	FALSE
Rv0943c	Probable monooxygenase	FALSE
Rv0944	Possible formamidopyrimidine-DNA glycosylase (FAPY-DNA glycosylase)	FALSE
Rv0945	Probable short-chain type dehydrogenase/reductase	FALSE
Rv0946c	Probable glucose-6-phosphate isomerase Pgi (GPI) (phosphoglucose isomerase) (phosphohexose isomerase) (phi)	FALSE
Rv0947c	Probable mycolyl transferase, pseudogene	FALSE
Rv0948c	Chorismate mutase	FALSE
Rv0949	Probable ATP-dependent DNA helicase II UvrD1	FALSE
Rv0950c	Conserved hypothetical protein	FALSE
Rv0951	Probable succinyl-CoA synthetase (beta chain) SucC (SCS-beta)	TRUE
Rv0952	Probable succinyl-CoA synthetase (alpha chain) SucD (SCS-alpha)	TRUE
Rv0953c	Possible oxidoreductase	FALSE
Rv0954	Probable conserved transmembrane protein	FALSE
Rv0955	Probable conserved integral membrane protein	FALSE
Rv0956	Probable 5'-phosphoribosylglycinamide formyltransferase PurN (GART) (gar transformylase) (5'-phosphoribosylglycinamide transformylase)	TRUE
Rv0957	Probable bifunctional purine biosynthesis protein PurH: phosphoribosylaminoimidazolecarboxamide formyltransferase (AICAR transformylase) (5'-phosphoribosyl-5-aminoimidazole-4-carboxamide formyltransferase) + inosinemonophosphate cyclohydrolase (imp cyclohydrolase) (inosinicase) (imp synthetase) (ATIC)	TRUE
Rv0958	Possible magnesium chelatase	FALSE
Rv0959	Conserved hypothetical protein	FALSE
Rv0959A	Possible antitoxin VapB9	FALSE
Rv0960	Possible toxin VapC9	FALSE
Rv0961	Probable integral membrane protein	FALSE
Rv0962c	Possible lipoprotein LprP	FALSE
Rv0963c	Conserved hypothetical protein	FALSE
Rv0964c	Hypothetical protein	FALSE
Rv0965c	Conserved hypothetical protein	FALSE
Rv0966c	Conserved protein	FALSE
Rv0967	Copper-sensitive operon repressor CsoR	FALSE
Rv0968	Conserved protein	FALSE
Rv0969	Probable metal cation transporter P-type ATPase CtpV	FALSE
Rv0970	Probable conserved integral membrane protein	FALSE
Rv0971c	Probable enoyl-CoA hydratase EchA7 (enoyl hydrase) (unsaturated acyl-CoA hydratase) (crotonase)	FALSE
Rv0972c	Acyl-CoA dehydrogenase FadE12	FALSE
Rv0973c	Probable acetyl-/propionyl-coenzyme A carboxylase alpha chain (alpha subunit) AccA2: biotin carboxylase + biotin carboxyl carrier protein (BCCP)	FALSE
Rv0974c	Probable acetyl-/propionyl-CoA carboxylase (beta subunit) AccD2	FALSE
Rv0975c	Probable acyl-CoA dehydrogenase FadE13	FALSE
Rv0976c	Conserved hypothetical protein	FALSE
Rv0977	PE-PGRS family protein PE_PGRS16	FALSE
Rv0979A	50S ribosomal protein L32 RpmF	FALSE
Rv0979c	Hypothetical protein	FALSE
Rv0981	Mycobacterial persistence regulator MRPA (two component response transcriptional regulatory protein)	FALSE
Rv0982	Two component sensor kinase MprB	FALSE
Rv0983	Probable serine protease PepD (serine proteinase) (MTB32B)	FALSE
Rv0984	Possible pterin-4-alpha-carbinolamine dehydratase MoaB2 (PHS) (4-alpha-hydroxy-tetrahydropterin dehydratase) (pterin-4-a-carbinolamine dehydratase) (phenylalanine hydroxylase-stimulating protein) (PHS) (pterin carbinolamine dehydratase) (PCD)	FALSE
Rv0985c	Possible large-conductance ion mechanosensitive channel MscL	FALSE
Rv0986	Probable adhesion component transport ATP-binding protein ABC transporter	FALSE
Rv0987	Probable adhesion component transport transmembrane protein ABC transporter	FALSE
Rv0988	Possible conserved exported protein	FALSE
Rv0989c	Probable polyprenyl-diphosphate synthase GrcC2 (polyprenyl pyrophosphate synthetase)	FALSE
Rv0990c	Hypothetical protein	FALSE
Rv0991c	Conserved serine rich protein	FALSE
Rv0992c	Conserved hypothetical protein	FALSE
Rv0993	UTP--glucose-1-phosphate uridylyltransferase GalU (UDP-glucose pyrophosphorylase) (UDPGP) (alpha-D-glucosyl-1-phosphate uridylyltransferase) (uridine diphosphoglucose pyrophosphorylase)	FALSE
Rv0994	Probable molybdopterin biosynthesis protein MoeA1	FALSE
Rv0995	Ribosomal-protein-alanine acetyltransferase RimJ (acetylating enzyme for N-terminal of ribosomal protein S5)	FALSE
Rv0996	Probable conserved transmembrane protein	FALSE
Rv0997	Hypothetical protein	FALSE
Rv0998	Conserved hypothetical protein	FALSE
Rv0999	Unknown protein	FALSE
Rv1000c	Conserved hypothetical protein	FALSE
Rv1001	Probable arginine deiminase ArcA (adi) (ad) (arginine dihydrolase)	FALSE
Rv1002c	Conserved membrane protein	TRUE
Rv1003	Conserved protein	FALSE
Rv1004c	Probable membrane protein	FALSE
Rv1005c	Probable para-aminobenzoate synthase component I PABD	FALSE
Rv1006	Unknown protein	FALSE
Rv1007c	Methionyl-tRNA synthetase MetS (MetRS) (methionine--tRNA ligase)	TRUE
Rv1008	Probable deoxyribonuclease TatD (YJJV protein)	FALSE
Rv1009	Probable resuscitation-promoting factor RpfB	FALSE
Rv1010	Probable dimethyladenosine transferase KsgA (S-adenosylmethionine-6-N', N'-adenosyl(rRNA) dimethyltransferase) (16S rRNA dimethylase) (high level kasugamycin resistance protein KsgA) (kasugamycin dimethyltransferase)	FALSE
Rv1011	Probable 4-diphosphocytidyl-2-C-methyl-D-erythritol kinase IspE (CMK) (4-(cytidine-5'-diphospho)-2-C-methyl-D-erythritol kinase)	TRUE
Rv1012	Hypothetical protein	FALSE
Rv1013	Putative polyketide synthase Pks16	FALSE
Rv1014c	Probable peptidyl-tRNA hydrolase Pth	TRUE
Rv1015c	50S ribosomal protein L25 RplY	FALSE
Rv1016c	Probable conserved lipoprotein LpqT	FALSE
Rv1017c	Probable ribose-phosphate pyrophosphokinase PrsA (phosphoribosyl pyrophosphate synthetase) (PRPP synthetase)	TRUE
Rv1018c	Probable UDP-N-acetylglucosamine pyrophosphorylase GlmU	TRUE
Rv1019	Probable transcriptional regulatory protein (probably TetR-family)	FALSE
Rv1020	Probable transcription-repair coupling factor Mfd (TRCF)	FALSE
Rv1021	Conserved protein	FALSE
Rv1022	Probable conserved lipoprotein LpqU	FALSE
Rv1023	Probable enolase Eno	TRUE
Rv1024	Possible conserved membrane protein	TRUE
Rv1025	Conserved protein	FALSE
Rv1026	Conserved protein	TRUE
Rv1027c	Probable transcriptional regulatory protein KdpE	FALSE
Rv1028c	Probable sensor protein KdpD	FALSE
Rv1029	Probable potassium-transporting ATPase a chain KdpA (potassium-translocating ATPase a chain) (ATP phosphohydrolase [potassium-transporting] a chain) (potassium binding and translocating subunit A)	FALSE
Rv1030	Probable potassium-transporting P-type ATPase B chain KdpB (potassium-translocating ATPase B chain) (ATP phosphohydrolase [potassium-transporting] B chain) (potassium binding and translocating subunit B)	FALSE
Rv1031	Probable potassium-transporting ATPase C chain KdpC (potassium-translocating ATPase C chain) (ATP phosphohydrolase [potassium-transporting] C chain) (potassium binding and translocating subunit C)	FALSE
Rv1032c	Two component sensor histidine kinase TrcS	FALSE
Rv1033c	Two component transcriptional regulator TrcR	FALSE
Rv1034c	Probable transposase (fragment)	TRUE
Rv1035c	Probable transposase (fragment)	FALSE
Rv1039c	PPE family protein PPE15	FALSE
Rv1040c	PE family protein PE8	FALSE
Rv1043c	Conserved hypothetical protein	FALSE
Rv1044	Conserved hypothetical protein	FALSE
Rv1045	Hypothetical protein	FALSE
Rv1046c	Hypothetical protein	FALSE
Rv1048c	Hypothetical protein	FALSE
Rv1049	Probable transcriptional repressor protein	FALSE
Rv1050	Probable oxidoreductase	FALSE
Rv1051c	Conserved hypothetical protein	FALSE
Rv1052	Hypothetical protein	FALSE
Rv1053c	Hypothetical protein	FALSE
Rv1054	Probable integrase (fragment)	FALSE
Rv1055	Possible integrase (fragment)	FALSE
Rv1056	Conserved protein	FALSE
Rv1057	Conserved hypothetical protein	FALSE
Rv1058	Probable medium chain fatty-acid-CoA ligase FadD14 (fatty-acid-CoA synthetase) (fatty-acid-CoA synthase)	FALSE
Rv1059	Conserved protein	FALSE
Rv1060	Unknown protein	FALSE
Rv1061	Conserved protein	FALSE
Rv1062	Conserved hypothetical protein	FALSE
Rv1063c	Conserved hypothetical protein	FALSE
Rv1064c	Possible lipoprotein LpqV	FALSE
Rv1065	Conserved hypothetical protein	FALSE
Rv1066	Conserved hypothetical protein	FALSE
Rv1069c	Conserved protein	FALSE
Rv1070c	Probable enoyl-CoA hydratase EchA8 (enoyl hydrase) (unsaturated acyl-CoA hydratase) (crotonase)	FALSE
Rv1071c	Possible enoyl-CoA hydratase EchA9 (enoyl hydrase) (unsaturated acyl-CoA hydratase) (crotonase)	FALSE
Rv1072	Probable conserved transmembrane protein	FALSE
Rv1073	Conserved hypothetical protein	FALSE
Rv1074c	Probable beta-ketoacyl CoA thiolase FadA3	FALSE
Rv1075c	Conserved exported protein	FALSE
Rv1076	Possible lipase LipU	FALSE
Rv1077	Probable cystathionine beta-synthase Cbs (serine sulfhydrase) (beta-thionase) (hemoprotein H-450)	FALSE
Rv1078	Probable proline-rich antigen homolog Pra	FALSE
Rv1079	Cystathionine gamma-synthase MetB (CGS) (O-succinylhomoserine [thiol]-lyase)	FALSE
Rv1080c	Probable transcription elongation factor GreA (transcript cleavage factor GreA)	FALSE
Rv1081c	Probable conserved membrane protein	TRUE
Rv1082	Mycothiol conjugate amidase Mca (mycothiol S-conjugate amidase)	FALSE
Rv1083	Conserved hypothetical protein	FALSE
Rv1084	Conserved protein	FALSE
Rv1085c	Possible hemolysin-like protein	FALSE
Rv1086	Short (C15) chain Z-isoprenyl diphosphate synthase (Z-FPP synthase) (Z-farnesyl diphosphate synthase) (Z-FPP synthetase) (Z-farnesyl diphosphate synthetase) (geranyltranstransferase) (farnesyl pyrophosphate synthetase)	FALSE
Rv1087	PE-PGRS family protein PE_PGRS21	FALSE
Rv1087A	Conserved hypothetical protein	FALSE
Rv1088	PE family protein PE9	FALSE
Rv1089	PE family protein PE10	FALSE
Rv1090	Probable cellulase CelA2b (endo-1,4-beta-glucanase) (endoglucanase) (carboxymethyl cellulase)	FALSE
Rv1091	PE-PGRS family protein PE_PGRS22	FALSE
Rv1092c	Probable pantothenate kinase CoaA (pantothenic acid kinase)	TRUE
Rv1093	Serine hydroxymethyltransferase 1 GlyA1	TRUE
Rv1094	Possible acyl-[acyl-carrier protein] desaturase DesA2 (acyl-[ACP] desaturase) (stearoyl-ACP desaturase)	TRUE
Rv1095	Probable PHOH-like protein PhoH2 (phosphate starvation-inducible protein PSIH)	FALSE
Rv1096	Possible glycosyl hydrolase	FALSE
Rv1097c	Probable membrane glycine and proline rich protein	FALSE
Rv1098c	Probable fumarase Fum (fumarate hydratase)	TRUE
Rv1099c	Fructose 1,6-bisphosphatase GlpX	FALSE
Rv1100	Conserved protein	FALSE
Rv1101c	Conserved membrane protein	FALSE
Rv1102c	Toxin MazF3	FALSE
Rv1103c	Possible antitoxin MazE3	FALSE
Rv1104	Possible para-nitrobenzyl esterase (fragment)	FALSE
Rv1105	Possible para-nitrobenzyl esterase (fragment)	FALSE
Rv1106c	3-beta-hydroxysteroid dehydrogenase	FALSE
Rv1107c	Probable exodeoxyribonuclease VII (small subunit) XseB (exonuclease VII small subunit)	FALSE
Rv1108c	Probable exodeoxyribonuclease VII (large subunit) XseA (exonuclease VII large subunit)	FALSE
Rv1109c	Conserved protein	FALSE
Rv1110	Probable LYTB-related protein LytB2	TRUE
Rv1111c	Conserved hypothetical protein	FALSE
Rv1112	Probable GTP binding protein	FALSE
Rv1113	Possible antitoxin VapB32	FALSE
Rv1114	Possible toxin VapC32. Contains PIN domain.	FALSE
Rv1115	Possible exported protein	FALSE
Rv1116	Hypothetical protein	FALSE
Rv1116A	Conserved hypothetical protein (fragment)	FALSE
Rv1117	Conserved protein	FALSE
Rv1118c	Conserved protein	FALSE
Rv1119c	Hypothetical protein	FALSE
Rv1120c	Conserved hypothetical protein	FALSE
Rv1121	Probable glucose-6-phosphate 1-dehydrogenase Zwf1 (G6PD)	FALSE
Rv1122	Probable 6-phosphogluconate dehydrogenase,decarboxylating Gnd2	TRUE
Rv1123c	Possible peroxidase BpoB (non-haem peroxidase)	FALSE
Rv1124	Probable epoxide hydrolase EphC (epoxide hydratase)	FALSE
Rv1125	Conserved hypothetical protein	FALSE
Rv1126c	Conserved protein	FALSE
Rv1127c	Probable pyruvate, phosphate dikinase PpdK	FALSE
Rv1128c	Conserved hypothetical protein	FALSE
Rv1129c	Probable transcriptional regulator protein	FALSE
Rv1130	Possible methylcitrate dehydratase PrpD	FALSE
Rv1131	Probable methylcitrate synthase PrpC	FALSE
Rv1132	Conserved membrane protein	FALSE
Rv1133c	Probable 5-methyltetrahydropteroyltriglutamate--homocysteine methyltransferase MetE (methionine synthase, vitamin-B12 independent isozyme)	TRUE
Rv1134	Hypothetical protein	FALSE
Rv1135A	Possible acetyl-CoA acetyltransferase (acetoacetyl-CoA thiolase)	FALSE
Rv1135c	PPE family protein PPE16	FALSE
Rv1136	Possible enoyl-CoA hydratase	FALSE
Rv1137c	Hypothetical protein	FALSE
Rv1138c	Possible oxidoreductase	FALSE
Rv1139c	Conserved hypothetical membrane protein	FALSE
Rv1140	Probable integral membrane protein	FALSE
Rv1141c	Probable enoyl-CoA hydratase EchA11 (enoyl hydrase) (unsaturated acyl-CoA hydratase) (crotonase)	FALSE
Rv1142c	Probable enoyl-CoA hydratase EchA10 (enoyl hydrase) (unsaturated acyl-CoA hydratase) (crotonase)	FALSE
Rv1143	Probable alpha-methylacyl-CoA racemase Mcr (2-methylacyl-CoA racemase) (2-arylpropionyl-CoA epimerase)	FALSE
Rv1144	Probable short-chain type dehydrogenase/reductase	FALSE
Rv1145	Probable conserved transmembrane transport protein MmpL13a	FALSE
Rv1146	Probable conserved transmembrane transport protein MmpL13b	FALSE
Rv1147	Conserved protein	FALSE
Rv1151c	Transcriptional regulatory protein	FALSE
Rv1152	Probable transcriptional regulatory protein	FALSE
Rv1153c	Probable O-methyltransferase Omt	FALSE
Rv1154c	Hypothetical protein	FALSE
Rv1155	Possible pyridoxamine 5'-phosphate oxidase (PNP/PMP oxidase) (pyridoxinephosphate oxidase) (PNPOX) (pyridoxine 5'-phosphate oxidase)	FALSE
Rv1156	Conserved protein	FALSE
Rv1157c	Conserved ala-, pro-rich protein	FALSE
Rv1158c	Conserved hypothetical ala-, pro-rich protein	FALSE
Rv1159	Mannosyltransferase PimE	FALSE
Rv1159A	Unknown protein	FALSE
Rv1160	Probable mutator protein MutT2 (7,8-dihydro-8-oxoguanine-triphosphatase) (8-oxo-dGTPase)	FALSE
Rv1161	Respiratory nitrate reductase (alpha chain) NarG	FALSE
Rv1162	Probable respiratory nitrate reductase (beta chain) NarH	FALSE
Rv1163	Probable respiratory nitrate reductase (delta chain) NarJ	FALSE
Rv1164	Probable respiratory nitrate reductase (gamma chain) NarI	FALSE
Rv1165	Possible GTP-binding translation elongation factor TypA (tyrosine phosphorylated protein A) (GTP-binding protein)	FALSE
Rv1166	Probable conserved lipoprotein LpqW	TRUE
Rv1167c	Probable transcriptional regulatory protein	FALSE
Rv1168c	PPE family protein PPE17	FALSE
Rv1169c	PE family protein. Possible lipase LipX.	FALSE
Rv1170	N-acetyl-1-D-myo-inosityl-2-amino-2-deoxy-alpha- D-glucopyranoside deacetylase MshB (GlcNAc-Ins deacetylase)	FALSE
Rv1171	Conserved hypothetical protein	FALSE
Rv1172c	PE family protein PE12	FALSE
Rv1173	Probable F420 biosynthesis protein FbiC	FALSE
Rv1174c	Low molecular weight T-cell antigen TB8.4	FALSE
Rv1175c	Probable NADPH dependent 2,4-dienoyl-CoA reductase FadH (2,4-dienoyl coenzyme A reductase) (4-enoyl-CoA reductase)	FALSE
Rv1176c	Conserved hypothetical protein	FALSE
Rv1177	Probable ferredoxin FdxC	TRUE
Rv1178	Probable aminotransferase	FALSE
Rv1179c	Unknown protein	FALSE
Rv1180	Probable polyketide beta-ketoacyl synthase Pks3	FALSE
Rv1181	Probable polyketide beta-ketoacyl synthase Pks4	FALSE
Rv1182	Probable conserved polyketide synthase associated protein PapA3	FALSE
Rv1183	Probable conserved transmembrane transport protein MmpL10	FALSE
Rv1184c	Possible exported protein	FALSE
Rv1185c	Probable fatty-acid-AMP ligase FadD21 (fatty-acid-AMP synthetase) (fatty-acid-AMP synthase)	FALSE
Rv1186c	Conserved protein	FALSE
Rv1187	Probable pyrroline-5-carboxylate dehydrogenase RocA	FALSE
Rv1188	Probable proline dehydrogenase	FALSE
Rv1189	Possible alternative RNA polymerase sigma factor SigI	FALSE
Rv1190	Conserved hypothetical protein	FALSE
Rv1191	Conserved protein	FALSE
Rv1192	Unknown protein	FALSE
Rv1193	Probable fatty-acid-CoA ligase FadD36 (fatty-acid-CoA synthetase) (fatty-acid-CoA synthase)	FALSE
Rv1194c	Conserved protein	FALSE
Rv1195	PE family protein PE13	FALSE
Rv1200	Probable conserved integral membrane transport protein	FALSE
Rv1201c	Tetrahydrodipicolinate N-succinyltransferase DapD	TRUE
Rv1202	Probable succinyl-diaminopimelate desuccinylase DapE	TRUE
Rv1203c	Hypothetical protein	FALSE
Rv1204c	Conserved hypothetical protein	FALSE
Rv1205	Conserved hypothetical protein	FALSE
Rv1206	Probable fatty-acid-CoA ligase FadD6 (fatty-acid-CoA synthetase) (fatty-acid-CoA synthase)	FALSE
Rv1207	Dihydropteroate synthase 2 FolP2 (DHPS 2) (dihydropteroate pyrophosphorylase 2)	FALSE
Rv1208	Probable glucosyl-3-phosphoglycerate synthase GpgS	TRUE
Rv1209	Conserved protein	FALSE
Rv1210	Probable DNA-3-methyladenine glycosylase I TagA (tag I) (3-methyladenine-DNA glycosylase I, constitutive) (DNA-3-methyladenine glycosidase I)	FALSE
Rv1211	Conserved protein	FALSE
Rv1212c	Putative glycosyl transferase GlgA	FALSE
Rv1213	Glucose-1-phosphate adenylyltransferase GlgC (ADP-glucose synthase) (ADP-glucose pyrophosphorylase)	FALSE
Rv1214c	PE family protein PE14	FALSE
Rv1215c	Conserved protein	FALSE
Rv1216c	Probable conserved integral membrane protein	FALSE
Rv1217c	Probable tetronasin-transport integral membrane protein ABC transporter	FALSE
Rv1218c	Probable tetronasin-transport ATP-binding protein ABC transporter	FALSE
Rv1219c	Probable transcriptional regulatory protein	FALSE
Rv1220c	Probable methyltransferase	FALSE
Rv1221	Alternative RNA polymerase sigma factor SigE	FALSE
Rv1222	Anti-sigma factor RseA	FALSE
Rv1223	Probable serine protease HtrA (DEGP protein)	FALSE
Rv1224	Probable protein TatB	FALSE
Rv1225c	Conserved hypothetical protein	FALSE
Rv1226c	Probable transmembrane protein	FALSE
Rv1227c	Probable transmembrane protein	FALSE
Rv1228	Probable lipoprotein LpqX	FALSE
Rv1229c	Probable Mrp-related protein Mrp	TRUE
Rv1230c	Possible membrane protein	FALSE
Rv1231c	Probable membrane protein	FALSE
Rv1232c	Conserved protein	FALSE
Rv1233c	Conserved hypothetical membrane protein	FALSE
Rv1234	Probable transmembrane protein	FALSE
Rv1235	Probable sugar-binding lipoprotein LpqY	FALSE
Rv1236	Probable sugar-transport integral membrane protein ABC transporter SugA	FALSE
Rv1237	Probable sugar-transport integral membrane protein ABC transporter SugB	FALSE
Rv1238	Probable sugar-transport ATP-binding protein ABC transporter SugC	FALSE
Rv1239c	Possible magnesium and cobalt transport transmembrane protein CorA	FALSE
Rv1240	Probable malate dehydrogenase Mdh	TRUE
Rv1241	Possible antitoxin VapB33	FALSE
Rv1242	Possible toxin VapC33. Contains PIN domain.	FALSE
Rv1243c	PE-PGRS family protein PE_PGRS23	FALSE
Rv1244	Probable lipoprotein LpqZ	FALSE
Rv1245c	Probable short-chain type dehydrogenase/reductase	FALSE
Rv1246c	Toxin RelE	FALSE
Rv1247c	Antitoxin RelB	FALSE
Rv1248c	Multifunctional alpha-ketoglutarate metabolic enzyme	TRUE
Rv1249c	Possible membrane protein	FALSE
Rv1250	Probable drug-transport integral membrane protein	FALSE
Rv1251c	Conserved hypothetical protein	FALSE
Rv1252c	Probable lipoprotein LprE	FALSE
Rv1253	Probable cold-shock DeaD-box protein A homolog DeaD (ATP-dependent RNA helicase dead homolog)	FALSE
Rv1254	Probable acyltransferase	TRUE
Rv1255c	Probable transcriptional regulatory protein	FALSE
Rv1256c	Probable cytochrome P450 130 Cyp130	FALSE
Rv1257c	Probable oxidoreductase	FALSE
Rv1258c	Probable conserved integral membrane transport protein	FALSE
Rv1259	Probable uracil DNA glycosylase, UdgB	FALSE
Rv1260	Probable oxidoreductase	FALSE
Rv1261c	Conserved protein	FALSE
Rv1262c	Hypothetical hit-like protein	FALSE
Rv1263	Probable amidase AmiB2 (aminohydrolase)	FALSE
Rv1264	Adenylyl cyclase (ATP pyrophosphate-lyase) (adenylate cyclase)	FALSE
Rv1265	Unknown protein	FALSE
Rv1266c	Probable transmembrane serine/threonine-protein kinase H PknH (protein kinase H) (STPK H)	FALSE
Rv1267c	Probable transcriptional regulatory protein EmbR	FALSE
Rv1268c	Hypothetical protein	FALSE
Rv1269c	Conserved probable secreted protein	FALSE
Rv1270c	Possible lipoprotein LprA	FALSE
Rv1271c	Conserved hypothetical secreted protein	FALSE
Rv1272c	Probable drugs-transport transmembrane ATP-binding protein ABC transporter	FALSE
Rv1273c	Probable drugs-transport transmembrane ATP-binding protein ABC transporter	FALSE
Rv1274	Possible lipoprotein LprB	TRUE
Rv1275	Possible lipoprotein LprC	TRUE
Rv1276c	Conserved hypothetical protein	FALSE
Rv1277	Conserved hypothetical protein	FALSE
Rv1278	Hypothetical protein	FALSE
Rv1279	Probable dehydrogenase FAD flavoprotein GMC oxidoreductase	FALSE
Rv1280c	Probable periplasmic oligopeptide-binding lipoprotein OppA	FALSE
Rv1281c	Probable oligopeptide-transport ATP-binding protein ABC transporter OppD	FALSE
Rv1282c	Probable oligopeptide-transport integral membrane protein ABC transporter OppC	FALSE
Rv1283c	Probable oligopeptide-transport integral membrane protein ABC transporter OppB	FALSE
Rv1284	Beta-carbonic anhydrase	FALSE
Rv1285	Probable sulfate adenylyltransferase subunit 2 CysD	FALSE
Rv1286	Probable bifunctional enzyme CysN/CysC: sulfate adenyltransferase (subunit 1) + adenylylsulfate kinase	FALSE
Rv1287	Conserved hypothetical protein	FALSE
Rv1288	Conserved protein	FALSE
Rv1289	Unknown protein	FALSE
Rv1290A	Hypothetical protein	FALSE
Rv1290c	Conserved protein	FALSE
Rv1291c	Conserved hypothetical secreted protein	FALSE
Rv1292	Probable arginyl-tRNA synthetase ArgS (ARGRS) (arginine--tRNA ligase)	TRUE
Rv1293	Diaminopimelate decarboxylase LysA (DAP decarboxylase)	TRUE
Rv1294	Probable homoserine dehydrogenase ThrA	TRUE
Rv1295	Threonine synthase ThrC (ts)	TRUE
Rv1296	Probable homoserine kinase ThrB	TRUE
Rv1297	Probable transcription termination factor Rho homolog	TRUE
Rv1298	50S ribosomal protein L31 RpmE	FALSE
Rv1299	Probable peptide chain release factor 1 PrfA (RF-1)	TRUE
Rv1300	Probable HemK protein homolog HemK	TRUE
Rv1301	Conserved protein	TRUE
Rv1302	Probable undecapaprenyl-phosphate alpha-N-acetylglucosaminyltransferase Rfe (UDP-GlcNAc transferase)	FALSE
Rv1303	Conserved hypothetical transmembrane protein	FALSE
Rv1304	Probable ATP synthase a chain AtpB (protein 6)	TRUE
Rv1305	Probable ATP synthase C chain AtpE (lipid-binding protein) (dicyclohexylcarbodiimide-binding protein)	FALSE
Rv1306	Probable ATP synthase B chain AtpF	TRUE
Rv1307	Probable ATP synthase delta chain AtpH	TRUE
Rv1308	Probable ATP synthase alpha chain AtpA	TRUE
Rv1309	Probable ATP synthase gamma chain AtpG	TRUE
Rv1310	Probable ATP synthase beta chain AtpD	TRUE
Rv1311	Probable ATP synthase epsilon chain AtpC	TRUE
Rv1312	Conserved hypothetical secreted protein	FALSE
Rv1314c	Conserved protein	FALSE
Rv1315	Probable UDP-N-acetylglucosamine 1-carboxyvinyltransferase MurA	TRUE
Rv1316c	Methylated-DNA--protein-cysteine methyltransferase Ogt (6-O-methylguanine-DNA methyltransferase) (O-6-methylguanine-DNA-alkyltransferase)	FALSE
Rv1317c	Probable bifunctional regulatory protein and DNA repair enzyme AlkA (regulatory protein of adaptative response) (methylphosphotriester-DNA--protein-cysteine S-methyltransferase)	FALSE
Rv1320c	Possible adenylate cyclase (ATP pyrophosphate-lyase) (adenylyl cyclase)	FALSE
Rv1321	Conserved hypothetical protein	FALSE
Rv1322	Conserved hypothetical protein	FALSE
Rv1322A	Conserved protein	FALSE
Rv1323	Probable acetyl-CoA acetyltransferase FadA4 (acetoacetyl-CoA thiolase)	FALSE
Rv1324	Possible thioredoxin	FALSE
Rv1325c	PE-PGRS family protein PE_PGRS24	FALSE
Rv1326c	1,4-alpha-glucan branching enzyme GlgB (glycogen branching enzyme)	TRUE
Rv1327c	Probable glucanase GlgE	TRUE
Rv1328	Probable glycogen phosphorylase GlgP	FALSE
Rv1329c	Probable ATP-dependent helicase DinG	FALSE
Rv1330c	Nicotinic acid phosphoribosyltransferase PncB1	FALSE
Rv1331	Conserved hypothetical protein	FALSE
Rv1332	Probable transcriptional regulatory protein	FALSE
Rv1333	Probable hydrolase	FALSE
Rv1334	Possible hydrolase	FALSE
Rv1335	Sulfur carrier protein CysO	FALSE
Rv1336	Cysteine synthase B CysM (CSASE B) (O-phosphoserine sulfhydrylase B) (O-phosphoserine (thiol)-lyase B)	FALSE
Rv1337	Probable integral membrane protein	FALSE
Rv1338	Probable glutamate racemase MurI	FALSE
Rv1339	Conserved protein	FALSE
Rv1340	Probable ribonuclease RphA (RNase PH) (tRNA nucleotidyltransferase)	TRUE
Rv1341	Conserved protein	FALSE
Rv1342c	Conserved membrane protein	TRUE
Rv1343c	Probable conserved lipoprotein LprD	TRUE
Rv1344	Acyl carrier protein (ACP) MbtL	FALSE
Rv1345	Probable fatty acyl-AMP ligase MbtM	FALSE
Rv1346	Acyl-CoA dehydrogenase MbtN	FALSE
Rv1347c	Lysine N-acetyltransferase MbtK	FALSE
Rv1348	Iron-regulated transporter IrtA	TRUE
Rv1349	Iron-regulated transporter IrtB	TRUE
Rv1350	Probable 3-oxoacyl-[acyl-carrier protein] reductase FabG2 (3-ketoacyl-acyl carrier protein reductase)	FALSE
Rv1351	Hypothetical protein	FALSE
Rv1352	Conserved protein	FALSE
Rv1353c	Probable transcriptional regulatory protein	FALSE
Rv1354c	Conserved hypothetical protein	FALSE
Rv1355c	Possible molybdopterin biosynthesis protein MoeY	FALSE
Rv1356c	Hypothetical protein	FALSE
Rv1357c	Conserved hypothetical protein	FALSE
Rv1358	Probable transcriptional regulatory protein	FALSE
Rv1359	Probable transcriptional regulatory protein	FALSE
Rv1360	Probable oxidoreductase	FALSE
Rv1362c	Possible membrane protein	FALSE
Rv1363c	Possible membrane protein	FALSE
Rv1364c	Possible sigma factor regulatory protein	FALSE
Rv1365c	Anti-anti-sigma factor RsfA (anti-sigma factor antagonist) (regulator of sigma F A)	FALSE
Rv1366	Hypothetical protein	FALSE
Rv1366A	Conserved protein	FALSE
Rv1367c	Conserved protein	FALSE
Rv1368	Probable conserved lipoprotein LprF	FALSE
Rv1371	Probable conserved membrane protein	FALSE
Rv1372	Conserved hypothetical protein	FALSE
Rv1373	Glycolipid sulfotransferase	FALSE
Rv1374c	Hypothetical protein	FALSE
Rv1375	Conserved hypothetical protein	FALSE
Rv1376	Conserved hypothetical protein	FALSE
Rv1377c	Putative transferase	FALSE
Rv1378c	Conserved hypothetical protein	FALSE
Rv1379	Probable pyrimidine operon regulatory protein PyrR	FALSE
Rv1380	Probable aspartate carbamoyltransferase PyrB (ATCase) (aspartate transcarbamylase)	TRUE
Rv1381	Probable dihydroorotase PyrC (DHOase)	TRUE
Rv1382	Probable export or membrane protein	TRUE
Rv1383	Probable carbamoyl-phosphate synthase small chain CarA (carbamoyl-phosphate synthetase glutamine chain)	TRUE
Rv1384	Probable carbamoyl-phosphate synthase large chain CarB (carbamoyl-phosphate synthetase ammonia chain)	TRUE
Rv1385	Probable orotidine 5'-phosphate decarboxylase PyrF (OMP decarboxylase) (ompdecase)	TRUE
Rv1386	PE family protein PE15	FALSE
Rv1387	PPE family protein PPE20	FALSE
Rv1388	Putative integration host factor MihF	FALSE
Rv1389	Probable guanylate kinase Gmk	TRUE
Rv1390	Probable DNA-directed RNA polymerase (omega chain) RpoZ (transcriptase omega chain) (RNA polymerase omega subunit)	TRUE
Rv1391	Probable DNA/pantothenate metabolism flavoprotein homolog Dfp	FALSE
Rv1392	Probable S-adenosylmethionine synthetase MetK (mat) (AdoMet synthetase) (methionine adenosyltransferase)	TRUE
Rv1393c	Probable monoxygenase	FALSE
Rv1394c	Probable cytochrome P450 132 Cyp132	FALSE
Rv1395	Transcriptional regulatory protein	FALSE
Rv1396c	PE-PGRS family protein PE_PGRS25	FALSE
Rv1397c	Possible toxin VapC10	FALSE
Rv1398c	Possible antitoxin VapB10	FALSE
Rv1399c	Probable non lipolytic carboxylesterase NlhH	FALSE
Rv1400c	Probable lipase LipH	FALSE
Rv1401	Possible membrane protein	FALSE
Rv1402	Putative primosomal protein N	TRUE
Rv1403c	Putative methyltransferase	FALSE
Rv1404	Probable transcriptional regulatory protein	FALSE
Rv1405c	Putative methyltransferase	FALSE
Rv1406	Probable methionyl-tRNA formyltransferase Fmt	TRUE
Rv1407	Probable Fmu protein (sun protein)	FALSE
Rv1408	Probable ribulose-phosphate 3-epimerase Rpe (PPE) (R5P3E) (pentose-5-phosphate 3-epimerase)	TRUE
Rv1409	Probable bifunctional riboflavin biosynthesis protein RibG : diaminohydroxyphosphoribosylaminopyrimidine deaminase (riboflavin-specific deaminase) + 5-amino-6-(5-phosphoribosylamino) uracil reductase (HTP reductase)	TRUE
Rv1410c	Aminoglycosides/tetracycline-transport integral membrane protein	FALSE
Rv1411c	Conserved lipoprotein LprG	FALSE
Rv1412	Probable riboflavin synthase alpha chain RibC (RibE)	TRUE
Rv1413	Conserved hypothetical protein	FALSE
Rv1414	Conserved hypothetical protein	FALSE
Rv1415	Probable riboflavin biosynthesis protein RibA2 : GTP cyclohydrolase II + 3,4-dihydroxy-2-butanone 4-phosphate synthase (DHBP synthase)	TRUE
Rv1416	Probable riboflavin synthase beta chain RibH (6,7-dimethyl-8-ribityllumazine synthase) (DMRL synthase) (lumazine synthase)	TRUE
Rv1417	Possible conserved membrane protein	FALSE
Rv1418	Probable lipoprotein LprH	FALSE
Rv1419	Unknown protein	FALSE
Rv1420	Probable excinuclease ABC (subunit C-nuclease) UvrC	FALSE
Rv1421	Conserved protein	FALSE
Rv1422	Conserved hypothetical protein	FALSE
Rv1423	Probable transcriptional regulatory protein WhiA	TRUE
Rv1424c	Possible membrane protein	FALSE
Rv1425	Possible triacylglycerol synthase (diacylglycerol acyltransferase)	FALSE
Rv1426c	Probable esterase LipO	FALSE
Rv1427c	Possible long-chain-fatty-acid--CoA ligase FadD12 (fatty-acid-CoA synthetase) (fatty-acid-CoA synthase)	FALSE
Rv1428c	Conserved hypothetical protein	FALSE
Rv1429	Conserved protein	FALSE
Rv1430	PE family protein PE16	FALSE
Rv1431	Conserved membrane protein	FALSE
Rv1432	Probable dehydrogenase	FALSE
Rv1433	Possible conserved exported protein	FALSE
Rv1435c	Probable conserved proline, glycine, valine-rich secreted protein	FALSE
Rv1436	Probable glyceraldehyde 3-phosphate dehydrogenase Gap (GAPDH)	TRUE
Rv1437	Probable phosphoglycerate kinase Pgk	TRUE
Rv1438	Probable triosephosphate isomerase Tpi (TIM)	TRUE
Rv1439c	Unknown protein	FALSE
Rv1440	Probable protein-export membrane protein (translocase subunit) SecG	FALSE
Rv1441c	PE-PGRS family protein PE_PGRS26	FALSE
Rv1442	Probable biotin sulfoxide reductase BisC (BDS reductase) (BSO reductase)	FALSE
Rv1443c	Unknown protein	FALSE
Rv1444c	Unknown protein	FALSE
Rv1445c	Probable 6-phosphogluconolactonase DevB (6PGL)	FALSE
Rv1446c	Putative OXPP cycle protein OpcA	FALSE
Rv1447c	Probable glucose-6-phosphate 1-dehydrogenase Zwf2 (G6PD)	FALSE
Rv1448c	Probable transaldolase Tal	FALSE
Rv1449c	Transketolase Tkt (TK)	TRUE
Rv1451	Probable cytochrome C oxidase assembly factor CtaB	TRUE
Rv1453	Possible transcriptional activator protein	FALSE
Rv1454c	Probable quinone reductase Qor (NADPH:quinone reductase) (zeta-crystallin homolog protein)	FALSE
Rv1455	Conserved protein	FALSE
Rv1456c	Probable unidentified antibiotic-transport integral membrane ABC transporter	FALSE
Rv1457c	Probable unidentified antibiotic-transport integral membrane ABC transporter	TRUE
Rv1458c	Probable unidentified antibiotic-transport ATP-binding protein ABC transporter	FALSE
Rv1459c	Possible conserved integral membrane protein	FALSE
Rv1460	Probable transcriptional regulatory protein	FALSE
Rv1461	Conserved protein	TRUE
Rv1462	Conserved hypothetical protein	TRUE
Rv1463	Probable conserved ATP-binding protein ABC transporter	TRUE
Rv1464	Probable cysteine desulfurase Csd	TRUE
Rv1465	Possible nitrogen fixation related protein	TRUE
Rv1466	Conserved protein	TRUE
Rv1467c	Probable acyl-CoA dehydrogenase FadE15	FALSE
Rv1468c	PE-PGRS family protein PE_PGRS29	FALSE
Rv1469	Probable cation transporter P-type ATPase D CtpD	FALSE
Rv1470	Probable thioredoxin TrxA	FALSE
Rv1471	Probable thioredoxin TrxB1	FALSE
Rv1472	Possible enoyl-CoA hydratase EchA12 (enoyl hydrase) (unsaturated acyl-CoA hydratase) (crotonase)	FALSE
Rv1473	Probable macrolide-transport ATP-binding protein ABC transporter	FALSE
Rv1473A	Possible transcriptional regulatory protein	FALSE
Rv1474c	Probable transcriptional regulatory protein	FALSE
Rv1475c	Probable iron-regulated aconitate hydratase Acn (citrate hydro-lyase) (aconitase)	TRUE
Rv1476	Possible membrane protein	TRUE
Rv1477	Peptidoglycan hydrolase	FALSE
Rv1478	Possible invasion protein	FALSE
Rv1479	Probable transcriptional regulatory protein MoxR1	TRUE
Rv1480	Conserved protein	TRUE
Rv1481	Probable membrane protein	FALSE
Rv1482c	Conserved hypothetical protein	FALSE
Rv1483	3-oxoacyl-[acyl-carrier protein] reductase FabG1 (3-ketoacyl-acyl carrier protein reductase) (mycolic acid biosynthesis a protein)	TRUE
Rv1484	NADH-dependent enoyl-[acyl-carrier-protein] reductase InhA (NADH-dependent enoyl-ACP reductase)	TRUE
Rv1485	Ferrochelatase HemZ (protoheme ferro-lyase) (heme synthetase)	TRUE
Rv1486c	Conserved hypothetical protein	FALSE
Rv1487	Conserved membrane protein	FALSE
Rv1488	Possible exported conserved protein	FALSE
Rv1489	Conserved protein	FALSE
Rv1490	Probable membrane protein	FALSE
Rv1491c	Conserved membrane protein	FALSE
Rv1492	Probable methylmalonyl-CoA mutase small subunit MutA (MCM)	FALSE
Rv1494	Possible antitoxin MazE4	FALSE
Rv1495	Possible toxin MazF4	FALSE
Rv1496	Possible transport system kinase	FALSE
Rv1497	Probable esterase LipL	FALSE
Rv1498A	Conserved protein	FALSE
Rv1498c	Probable methyltransferase	FALSE
Rv1499	Hypothetical protein	FALSE
Rv1500	Probable glycosyltransferase	FALSE
Rv1501	Conserved hypothetical protein	FALSE
Rv1502	Hypothetical protein	FALSE
Rv1503c	Conserved hypothetical protein	FALSE
Rv1504c	Conserved hypothetical protein	FALSE
Rv1505c	Conserved hypothetical protein	FALSE
Rv1506c	Hypothetical protein	FALSE
Rv1507A	Hypothetical protein	FALSE
Rv1507c	Conserved protein	FALSE
Rv1508A	Conserved hypothetical protein	FALSE
Rv1508c	Probable membrane protein	FALSE
Rv1509	Hypothetical protein	FALSE
Rv1510	Conserved probable membrane protein	FALSE
Rv1511	GDP-D-mannose dehydratase GmdA (GDP-mannose 4,6 dehydratase) (GMD)	FALSE
Rv1512	Probable nucleotide-sugar epimerase EpiA	FALSE
Rv1513	Conserved protein	FALSE
Rv1514c	Conserved hypothetical protein	FALSE
Rv1515c	Conserved hypothetical protein	FALSE
Rv1516c	Probable sugar transferase	FALSE
Rv1517	Conserved hypothetical transmembrane protein	FALSE
Rv1518	Conserved hypothetical protein	FALSE
Rv1519	Conserved hypothetical protein	FALSE
Rv1520	Probable sugar transferase	FALSE
Rv1521	Probable fatty-acid-AMP ligase FadD25 (fatty-acid-AMP synthetase) (fatty-acid-AMP synthase)	FALSE
Rv1522c	Probable conserved transmembrane transport protein MmpL12	FALSE
Rv1523	Probable methyltransferase	FALSE
Rv1524	Probable glycosyltransferase	FALSE
Rv1525	Possible rhamnosyl transferase WbbL2	FALSE
Rv1526c	Probable glycosyltransferase	FALSE
Rv1527c	Probable polyketide synthase Pks5	FALSE
Rv1528c	Probable conserved polyketide synthase associated protein PapA4	FALSE
Rv1529	Probable fatty-acid-AMP ligase FadD24 (fatty-acid-AMP synthetase) (fatty-acid-AMP synthase)	FALSE
Rv1530	Probable alcohol dehydrogenase Adh	FALSE
Rv1531	Conserved protein	FALSE
Rv1532c	Conserved hypothetical protein	FALSE
Rv1533	Conserved protein	FALSE
Rv1534	Probable transcriptional regulator	FALSE
Rv1535	Unknown protein	FALSE
Rv1536	Isoleucyl-tRNA synthetase IleS	TRUE
Rv1537	Probable DNA polymerase IV DinX (pol IV 1) (DNA nucleotidyltransferase (DNA-directed))	FALSE
Rv1538c	Probable L-aparaginase AnsA	FALSE
Rv1539	Probable lipoprotein signal peptidase LspA	FALSE
Rv1540	Conserved hypothetical protein member of yabO/yceC/yfiI family	TRUE
Rv1541c	Possible lipoprotein LprI	FALSE
Rv1542c	Hemoglobin GlbN	FALSE
Rv1543	Possible fatty acyl-CoA reductase	FALSE
Rv1544	Possible ketoacyl reductase	FALSE
Rv1545	Hypothetical protein	FALSE
Rv1546	Conserved protein	FALSE
Rv1547	Probable DNA polymerase III (alpha chain) DnaE1 (DNA nucleotidyltransferase)	TRUE
Rv1548c	PPE family protein PPE21	FALSE
Rv1549	Possible fatty-acid-CoA ligase FadD11.1 (fatty-acid-CoA synthetase) (fatty-acid-CoA synthase)	FALSE
Rv1550	Probable fatty-acid-CoA ligase FadD11 (fatty-acid-CoA synthetase) (fatty-acid-CoA synthase)	FALSE
Rv1551	Possible acyltransferase PlsB1	FALSE
Rv1552	Probable fumarate reductase [flavoprotein subunit] FrdA (fumarate dehydrogenase) (fumaric hydrogenase)	FALSE
Rv1553	Probable fumarate reductase [iron-sulfur subunit] FrdB (fumarate dehydrogenase) (fumaric hydrogenase)	FALSE
Rv1554	Probable fumarate reductase [membrane anchor subunit] FrdC (fumarate dehydrogenase) (fumaric hydrogenase)	FALSE
Rv1555	Probable fumarate reductase [membrane anchor subunit] FrdD (fumarate dehydrogenase) (fumaric hydrogenase)	FALSE
Rv1556	Possible regulatory protein	FALSE
Rv1557	Probable conserved transmembrane transport protein MmpL6	FALSE
Rv1558	Conserved protein	FALSE
Rv1559	Probable threonine dehydratase IlvA	TRUE
Rv1560	Possible antitoxin VapB11	FALSE
Rv1561	Possible toxin VapC11	FALSE
Rv1562c	Maltooligosyltrehalose trehalohydrolase TreZ	FALSE
Rv1563c	Maltooligosyltrehalose synthase TreY	FALSE
Rv1564c	Probable maltooligosyltrehalose synthase TreX	FALSE
Rv1565c	Conserved hypothetical membrane protein	FALSE
Rv1566c	Possible Inv protein	FALSE
Rv1567c	Probable hypothetical membrane protein	FALSE
Rv1568	Adenosylmethionine-8-amino-7-oxononanoate aminotransferase BioA	FALSE
Rv1569	Probable 8-amino-7-oxononanoate synthase BioF1 (AONS) (8-amino-7-ketopelargonate synthase) (7-keto-8-amino-pelargonic acid synthetase) (7-KAP synthetase) (L-alanine--pimelyl CoA ligase)	FALSE
Rv1570	Dethiobiotin synthetase BioD	FALSE
Rv1571	Conserved protein	TRUE
Rv1572c	Conserved hypothetical protein	FALSE
Rv1573	Probable PhiRv1 phage protein	TRUE
Rv1577c	Probable PhiRv1 phage protein	FALSE
Rv1578c	Probable PhiRv1 phage protein	FALSE
Rv1579c	Probable PhiRv1 phage protein	FALSE
Rv1580c	Probable PhiRv1 phage protein	FALSE
Rv1581c	Probable PhiRv1 phage protein	FALSE
Rv1582c	Probable PhiRv1 phage protein	FALSE
Rv1583c	Probable PhiRv1 phage protein	FALSE
Rv1584c	Possible PhiRv1 phage protein	FALSE
Rv1585c	Possible phage PhiRv1 protein	FALSE
Rv1586c	Probable PhiRv1 integrase	FALSE
Rv1589	Probable biotin synthetase BioB	FALSE
Rv1590	Conserved hypothetical protein	FALSE
Rv1591	Probable transmembrane protein	FALSE
Rv1592c	Conserved hypothetical protein	FALSE
Rv1593c	Conserved protein	FALSE
Rv1594	Probable quinolinate synthetase NadA	TRUE
Rv1595	Probable L-aspartate oxidase NadB	TRUE
Rv1596	Probable nicotinate-nucleotide pyrophosphatase NadC	FALSE
Rv1597	Hypothetical protein	FALSE
Rv1598c	Conserved protein	FALSE
Rv1599	Probable histidinol dehydrogenase HisD (HDH)	TRUE
Rv1600	Probable histidinol-phosphate aminotransferase HisC1	TRUE
Rv1601	Probable imidazole glycerol-phosphate dehydratase HisB	TRUE
Rv1602	Probable amidotransferase HisH	TRUE
Rv1603	Probable phosphoribosylformimino-5-aminoimidazole carboxamide ribotide isomerase HisA	TRUE
Rv1604	Probable inositol-monophosphatase ImpA (imp)	FALSE
Rv1605	Probable cyclase HisF	TRUE
Rv1606	Probable phosphoribosyl-AMP 1,6 cyclohydrolase HisI	TRUE
Rv1607	Probable ionic transporter integral membrane protein ChaA	FALSE
Rv1608c	Probable peroxidoxin BcpB	FALSE
Rv1609	Anthranilate synthase component I TrpE (glutamine amidotransferase)	TRUE
Rv1610	Possible conserved membrane protein	TRUE
Rv1611	Probable indole-3-glycerol phosphate synthase TrpC	TRUE
Rv1612	Tryptophan synthase, beta subunit TrpB	TRUE
Rv1613	Probable tryptophan synthase, alpha subunit TrpA	TRUE
Rv1614	Possible prolipoprotein diacylglyceryl transferases Lgt	FALSE
Rv1615	Probable membrane protein	FALSE
Rv1616	Conserved membrane protein	FALSE
Rv1617	Probable pyruvate kinase PykA	TRUE
Rv1618	Probable acyl-CoA thioesterase II TesB1	FALSE
Rv1619	Conserved membrane protein	FALSE
Rv1620c	Probable 'component linked with the assembly of cytochrome' transport transmembrane ATP-binding protein ABC transporter CydC	FALSE
Rv1621c	Probable 'component linked with the assembly of cytochrome' transport transmembrane ATP-binding protein ABC transporter CydD	FALSE
Rv1622c	Probable integral membrane cytochrome D ubiquinol oxidase (subunit II) CydB (cytochrome BD-I oxidase subunit II)	TRUE
Rv1623c	Probable integral membrane cytochrome D ubiquinol oxidase (subunit I) CydA (cytochrome BD-I oxidase subunit I)	FALSE
Rv1624c	Probable conserved membrane protein	FALSE
Rv1625c	Membrane-anchored adenylyl cyclase Cya (ATP pyrophosphate-lyase) (adenylate cyclase)	FALSE
Rv1626	Probable two-component system transcriptional regulator	FALSE
Rv1627c	Probable nonspecific lipid-transfer protein	FALSE
Rv1628c	Conserved protein	FALSE
Rv1629	Probable DNA polymerase I PolA	TRUE
Rv1630	30S ribosomal protein S1 RpsA	TRUE
Rv1631	Probable dephospho-CoA kinase CoaE (dephosphocoenzyme a kinase)	TRUE
Rv1632c	Hypothetical protein	FALSE
Rv1633	Probable excinuclease ABC (subunit B-helicase) UvrB	FALSE
Rv1634	Possible drug efflux membrane protein	FALSE
Rv1635c	Probable mannosyltransferase. Probable conserved transmembrane protein.	FALSE
Rv1636	Iron-regulated universal stress protein family protein TB15.3	TRUE
Rv1637c	Conserved protein	FALSE
Rv1638	Probable excinuclease ABC (subunit A-DNA-binding ATPase) UvrA	FALSE
Rv1638A	Conserved hypothetical protein	FALSE
Rv1639c	Conserved hypothetical membrane protein	FALSE
Rv1640c	Lysyl-tRNA synthetase 2 LysX	FALSE
Rv1641	Probable initiation factor if-3 InfC	TRUE
Rv1642	50S ribosomal protein L35 RpmI	FALSE
Rv1643	50S ribosomal protein L20 RplT	TRUE
Rv1644	Possible 23S rRNA methyltransferase TsnR	FALSE
Rv1645c	Conserved hypothetical protein	FALSE
Rv1646	PE family protein PE17	FALSE
Rv1647	Adenylate cyclase (ATP pyrophosphate-lyase) (adenylyl cyclase)	FALSE
Rv1648	Probable transmembrane protein	FALSE
Rv1649	Probable phenylalanyl-tRNA synthetase, alpha chain PheS	TRUE
Rv1650	Probable phenylalanyl-tRNA synthetase, beta chain PheT	TRUE
Rv1651c	PE-PGRS family protein PE_PGRS30	FALSE
Rv1652	Probable N-acetyl-gamma-glutamyl-phoshate reductase ArgC	TRUE
Rv1653	Probable glutamate N-acetyltransferase ArgJ	TRUE
Rv1654	Probable acetylglutamate kinase ArgB	TRUE
Rv1655	Probable acetylornithine aminotransferase ArgD	TRUE
Rv1656	Probable ornithine carbamoyltransferase, anabolic ArgF	TRUE
Rv1657	Probable arginine repressor ArgR (AHRC)	FALSE
Rv1658	Probable argininosuccinate synthase ArgG	TRUE
Rv1659	Probable argininosuccinate lyase ArgH	TRUE
Rv1660	Chalcone synthase Pks10	FALSE
Rv1662	Probable polyketide synthase Pks8	FALSE
Rv1663	Probable polyketide synthase Pks17	FALSE
Rv1664	Probable polyketide synthase Pks9	FALSE
Rv1665	Chalcone synthase Pks11	FALSE
Rv1666c	Probable cytochrome P450 139 Cyp139	FALSE
Rv1667c	Probable second part of macrolide-transport ATP-binding protein ABC transporter	FALSE
Rv1668c	Probable first part of macrolide-transport ATP-binding protein ABC transporter	FALSE
Rv1669	Hypothetical protein	FALSE
Rv1670	Conserved hypothetical protein	FALSE
Rv1671	Probable membrane protein	FALSE
Rv1672c	Probable conserved integral membrane transport protein	FALSE
Rv1673c	Conserved hypothetical protein	FALSE
Rv1674c	Probable transcriptional regulatory protein	FALSE
Rv1675c	Probable transcriptional regulatory protein Cmr	FALSE
Rv1676	Unknown protein	FALSE
Rv1677	Probable conserved lipoprotein DsbF	FALSE
Rv1678	Probable integral membrane protein	FALSE
Rv1679	Possible acyl-CoA dehydrogenase FadE16	FALSE
Rv1680	Hypothetical protein	FALSE
Rv1681	Possible molybdopterin biosynthesis protein MoeX	FALSE
Rv1682	Probable coiled-coil structural protein	FALSE
Rv1683	Possible bifunctional enzyme; long-chain acyl-CoA synthase and lipase.	FALSE
Rv1684	Conserved hypothetical protein	FALSE
Rv1685c	Conserved hypothetical protein	FALSE
Rv1686c	Probable conserved integral membrane protein ABC transporter	FALSE
Rv1687c	Probable conserved ATP-binding protein ABC transporter	FALSE
Rv1688	Possible 3-methyladenine DNA glycosylase Mpg	FALSE
Rv1689	Probable tyrosyl-tRNA synthase TyrS (TYRRS)	TRUE
Rv1690	Probable lipoprotein LprJ	FALSE
Rv1691	Conserved hypothetical protein	FALSE
Rv1692	Probable phosphatase	FALSE
Rv1693	Conserved hypothetical protein	FALSE
Rv1694	2'-O-methyltransferase TlyA	FALSE
Rv1695	Inorganic polyphosphate/ATP-NAD kinase PpnK (poly(P)/ATP NAD kinase)	TRUE
Rv1696	Probable DNA repair protein RecN (recombination protein N)	FALSE
Rv1697	Conserved hypothetical protein	TRUE
Rv1698	Outer membrane protein MctB	FALSE
Rv1699	Probable CTP synthase PyrG	TRUE
Rv1700	NUDIX hydrolase	FALSE
Rv1701	Probable integrase/recombinase	FALSE
Rv1702c	Conserved hypothetical protein	FALSE
Rv1703c	Probable catechol-O-methyltransferase	FALSE
Rv1704c	Probable D-serine/alanine/glycine transporter protein CycA	FALSE
Rv1705c	PPE family protein PPE22	FALSE
Rv1706A	Conserved hypothetical protein	FALSE
Rv1706c	PPE family protein PPE23	FALSE
Rv1707	Probable conserved transmembrane protein	FALSE
Rv1708	Putative initiation inhibitor protein	TRUE
Rv1709	Possible segregation and condensation protein ScpA	FALSE
Rv1710	Possible segregation and condensation protein ScpB	FALSE
Rv1711	Conserved hypothetical protein	TRUE
Rv1712	Cytidylate kinase Cmk (CMP kinase) (cytidine monophosphate kinase) (ck)	TRUE
Rv1713	Probable GTP-binding protein EngA	TRUE
Rv1714	Probable oxidoreductase	FALSE
Rv1715	Probable 3-hydroxybutyryl-CoA dehydrogenase FadB3 (beta-hydroxybutyryl-CoA dehydrogenase) (BHBD)	FALSE
Rv1716	Conserved hypothetical protein	FALSE
Rv1717	Conserved hypothetical protein	FALSE
Rv1718	Conserved hypothetical protein	FALSE
Rv1719	Probable transcriptional regulatory protein	FALSE
Rv1720c	Possible toxin VapC12	FALSE
Rv1721c	Possible antitoxin VapB12	FALSE
Rv1722	Possible carboxylase	FALSE
Rv1723	Probable hydrolase	FALSE
Rv1724c	Hypothetical protein	FALSE
Rv1725c	Conserved hypothetical protein	FALSE
Rv1726	Probable oxidoreductase	FALSE
Rv1727	Conserved hypothetical protein	FALSE
Rv1728c	Conserved hypothetical protein	FALSE
Rv1729c	Possible S-adenosylmethionine-dependent methyltransferase	FALSE
Rv1730c	Possible penicillin-binding protein	FALSE
Rv1731	Possible succinate-semialdehyde dehydrogenase [NADP+] dependent (SSDH) GabD2	FALSE
Rv1732c	Conserved protein	FALSE
Rv1733c	Probable conserved transmembrane protein	FALSE
Rv1734c	Conserved hypothetical protein	FALSE
Rv1735c	Hypothetical membrane protein	FALSE
Rv1736c	Probable nitrate reductase NarX	FALSE
Rv1737c	Possible nitrate/nitrite transporter NarK2	FALSE
Rv1738	Conserved protein	FALSE
Rv1739c	Probable sulphate-transport transmembrane protein ABC transporter	FALSE
Rv1740	Possible antitoxin VapB34	FALSE
Rv1741	Possible toxin VapC34. Contains PIN domain.	FALSE
Rv1742	Unknown protein	FALSE
Rv1743	Probable transmembrane serine/threonine-protein kinase E PknE (protein kinase E) (STPK E)	FALSE
Rv1744c	Probable membrane protein	FALSE
Rv1745c	Probable isopentenyl-diphosphate delta-isomerase Idi (IPP isomerase) (isopentenyl pyrophosphate isomerase)	FALSE
Rv1746	Anchored-membrane serine/threonine-protein kinase PknF (protein kinase F) (STPK F)	FALSE
Rv1747	Probable conserved transmembrane ATP-binding protein ABC transporter	FALSE
Rv1748	Unknown protein	FALSE
Rv1749c	Possible integral membrane protein	FALSE
Rv1750c	Possible fatty-acid-CoA ligase FadD1 (fatty-acid-CoA synthetase) (fatty-acid-CoA synthase)	FALSE
Rv1751	Probable oxidoreductase	FALSE
Rv1752	Conserved hypothetical protein	FALSE
Rv1753c	PPE family protein PPE24	FALSE
Rv1754c	Conserved protein	FALSE
Rv1755c	Probable phospholipase C 4 (fragment) PlcD	FALSE
Rv1758	Probable cutinase Cut1	FALSE
Rv1759c	PE-PGRS family protein Wag22	FALSE
Rv1760	Possible triacylglycerol synthase (diacylglycerol acyltransferase)	FALSE
Rv1761c	Possible exported protein	FALSE
Rv1762c	Unknown protein	FALSE
Rv1765A	Putative transposase (fragment)	FALSE
Rv1766	Conserved protein	FALSE
Rv1767	Conserved protein	FALSE
Rv1768	PE-PGRS family protein PE_PGRS31	FALSE
Rv1769	Conserved protein	FALSE
Rv1770	Conserved protein	FALSE
Rv1771	L-gulono-1,4-lactone dehydrogenase	FALSE
Rv1772	Hypothetical protein	FALSE
Rv1773c	Probable transcriptional regulatory protein	FALSE
Rv1774	Probable oxidoreductase	FALSE
Rv1775	Conserved hypothetical protein	FALSE
Rv1776c	Possible transcriptional regulatory protein	FALSE
Rv1777	Probable cytochrome P450 144 Cyp144	FALSE
Rv1778c	Unknown protein	FALSE
Rv1779c	Possible integral membrane protein	FALSE
Rv1780	Conserved protein	FALSE
Rv1781c	Probable 4-alpha-glucanotransferase MalQ (amylomaltase) (disproportionating enzyme) (D-enzyme)	FALSE
Rv1782	ESX conserved component EccB5. ESX-5 type VII secretion system protein. Probable membrane protein.	TRUE
Rv1783	ESX conserved component EccC5. ESX-5 type VII secretion system protein.	TRUE
Rv1785c	Probable cytochrome P450 143 Cyp143	FALSE
Rv1786	Probable ferredoxin	FALSE
Rv1788	PE family protein PE18	FALSE
Rv1789	PPE family protein PPE26	FALSE
Rv1791	PE family protein PE19	FALSE
Rv1794	Conserved protein	TRUE
Rv1795	ESX conserved component EccD5. ESX-5 type VII secretion system protein. Probable membrane protein.	TRUE
Rv1796	Probable proline rich membrane-anchored mycosin MycP5 (serine protease) (subtilisin-like protease) (subtilase-like) (mycosin-5)	TRUE
Rv1797	ESX conserved component EccE5. ESX-5 type VII secretion system protein. Probable membrane protein.	TRUE
Rv1798	ESX conserved component EccA5. ESX-5 type VII secretion system protein.	FALSE
Rv1799	Probable lipoprotein LppT	FALSE
Rv1800	PPE family protein PPE28	FALSE
Rv1801	PPE family protein PPE29	FALSE
Rv1802	PPE family protein PPE30	FALSE
Rv1803c	PE-PGRS family protein PE_PGRS32	FALSE
Rv1804c	Conserved protein	FALSE
Rv1805c	Hypothetical protein	FALSE
Rv1806	PE family protein PE20	FALSE
Rv1807	PPE family protein PPE31	FALSE
Rv1808	PPE family protein PPE32	FALSE
Rv1809	PPE family protein PPE33	FALSE
Rv1810	Conserved protein	FALSE
Rv1811	Possible Mg2+ transport P-type ATPase C MgtC	FALSE
Rv1812c	Probable dehydrogenase	FALSE
Rv1813c	Conserved hypothetical protein	FALSE
Rv1814	Membrane-bound C-5 sterol desaturase Erg3 (sterol-C5-desaturase)	FALSE
Rv1815	Conserved protein	FALSE
Rv1816	Possible transcriptional regulatory protein	FALSE
Rv1817	Possible flavoprotein	FALSE
Rv1818c	PE-PGRS family protein PE_PGRS33	FALSE
Rv1819c	Probable drug-transport transmembrane ATP-binding protein ABC transporter BacA	FALSE
Rv1820	Probable acetolactate synthase IlvG (acetohydroxy-acid synthase)(ALS)	FALSE
Rv1821	Possible preprotein translocase ATPase SecA2	FALSE
Rv1822	Probable CDP-diacylglycerol--glycerol-3-phosphate 3-phosphatidyltransferase PgsA2 (PGP synthase) (phosphatidylglycerophosphate synthase) (3-phosphatidyl-1'-glycerol-3'phosphate synthase)	FALSE
Rv1823	Conserved protein	FALSE
Rv1824	Conserved hypothetical membrane protein	FALSE
Rv1825	Conserved protein	FALSE
Rv1826	Probable glycine cleavage system H protein GcvH	TRUE
Rv1827	Conserved protein with FHA domain, GarA	TRUE
Rv1828	Conserved protein	TRUE
Rv1829	Conserved protein	FALSE
Rv1830	Conserved hypothetical protein	TRUE
Rv1831	Hypothetical protein	FALSE
Rv1832	Probable glycine dehydrogenase GcvB (glycine decarboxylase) (glycine cleavage system P-protein)	TRUE
Rv1833c	Possible haloalkane dehalogenase	FALSE
Rv1834	Probable hydrolase	FALSE
Rv1835c	Conserved hypothetical protein	FALSE
Rv1836c	Conserved protein	FALSE
Rv1837c	Malate synthase G GlcB	TRUE
Rv1838c	Possible toxin VapC13	FALSE
Rv1839c	Possible antitoxin VapB13	FALSE
Rv1840c	PE-PGRS family protein PE_PGRS34	FALSE
Rv1841c	Conserved hypothetical membrane protein	FALSE
Rv1842c	Conserved hypothetical membrane protein	FALSE
Rv1843c	Probable inosine-5'-monophosphate dehydrogenase GuaB1(imp dehydrogenase) (IMPDH) (IMPD)	FALSE
Rv1844c	Probable 6-phosphogluconate dehydrogenase Gnd1	FALSE
Rv1845c	Possible sensor-transducer protein BlaR	TRUE
Rv1846c	Transcriptional repressor BlaI	FALSE
Rv1847	Conserved protein	FALSE
Rv1848	Urease gamma subunit UreA (urea amidohydrolase)	FALSE
Rv1849	Urease beta subunit UreB (urea amidohydrolase)	FALSE
Rv1850	Urease alpha subunit UreC (urea amidohydrolase)	FALSE
Rv1851	Urease accessory protein UreF	FALSE
Rv1852	Urease accessory protein UreG	FALSE
Rv1853	Probable urease accessory protein UreD	FALSE
Rv1854c	Probable NADH dehydrogenase Ndh	TRUE
Rv1855c	Possible oxidoreductase	FALSE
Rv1856c	Possible oxidoreductase	FALSE
Rv1857	Probable molybdate-binding lipoprotein ModA	FALSE
Rv1858	Probable molybdenum-transport integral membrane protein ABC transporter ModB	FALSE
Rv1859	Probable molybdenum-transport ATP-binding protein ABC transporter ModC	FALSE
Rv1860	Alanine and proline rich secreted protein Apa (fibronectin attachment protein) (immunogenic protein MPT32) (antigen MPT-32) (45-kDa glycoprotein) (45/47 kDa antigen)	FALSE
Rv1861	Probable conserved transmembrane protein	FALSE
Rv1862	Probable alcohol dehydrogenase AdhA	FALSE
Rv1863c	Probable conserved integral membrane protein	FALSE
Rv1864c	Conserved protein	FALSE
Rv1865c	Probable short-chain type dehydrogenase	FALSE
Rv1866	Conserved protein	FALSE
Rv1867	Conserved protein	FALSE
Rv1868	Conserved hypothetical protein	FALSE
Rv1869c	Probable reductase	FALSE
Rv1870c	Conserved hypothetical protein	FALSE
Rv1871c	Conserved protein	FALSE
Rv1872c	Possible L-lactate dehydrogenase (cytochrome) LldD2	FALSE
Rv1873	Conserved hypothetical protein	FALSE
Rv1874	Unknown protein	FALSE
Rv1875	Conserved protein	FALSE
Rv1876	Probable bacterioferritin BfrA	FALSE
Rv1877	Probable conserved integral membrane protein	FALSE
Rv1878	Probable glutamine synthetase GlnA3 (glutamine synthase) (GS-I)	FALSE
Rv1879	Conserved hypothetical protein	FALSE
Rv1880c	Probable cytochrome P450 140 Cyp140	FALSE
Rv1881c	Possible conserved lipoprotein LppE	FALSE
Rv1882c	Probable short-chain type dehydrogenase/reductase	FALSE
Rv1883c	Conserved hypothetical protein	FALSE
Rv1884c	Probable resuscitation-promoting factor RpfC	FALSE
Rv1885c	Chorismate mutase	FALSE
Rv1886c	Secreted antigen 85-B FbpB (85B) (antigen 85 complex B) (mycolyl transferase 85B) (fibronectin-binding protein B) (extracellular alpha-antigen)	FALSE
Rv1887	Hypothetical protein	FALSE
Rv1888A	Conserved hypothetical protein	FALSE
Rv1888c	Possible transmembrane protein	FALSE
Rv1889c	Conserved hypothetical protein	FALSE
Rv1890c	Hypothetical protein	FALSE
Rv1891	Conserved protein	FALSE
Rv1892	Probable membrane protein	FALSE
Rv1893	Conserved hypothetical protein	FALSE
Rv1894c	Conserved hypothetical protein	FALSE
Rv1895	Possible dehydrogenase	FALSE
Rv1896c	Conserved hypothetical protein	FALSE
Rv1897c	Conserved hypothetical protein	FALSE
Rv1898	Conserved hypothetical protein	FALSE
Rv1899c	Possible lipoprotein LppD	FALSE
Rv1900c	Probable lignin peroxidase LipJ	FALSE
Rv1901	Probable CinA-like protein CinA	FALSE
Rv1902c	Probable sialic acid-transport integral membrane protein NanT	FALSE
Rv1903	Probable conserved membrane protein	FALSE
Rv1904	Conserved hypothetical protein	FALSE
Rv1905c	Probable D-amino acid oxidase Aao	FALSE
Rv1906c	Conserved protein	FALSE
Rv1907c	Hypothetical protein	FALSE
Rv1908c	Catalase-peroxidase-peroxynitritase T KatG	FALSE
Rv1909c	Ferric uptake regulation protein FurA (fur)	FALSE
Rv1912c	Possible oxidoreductase FadB5	FALSE
Rv1913	Conserved hypothetical protein	FALSE
Rv1914c	Unknown protein	FALSE
Rv1915	Probable isocitrate lyase AceAa [first part] (isocitrase) (isocitratase) (Icl)	FALSE
Rv1916	Probable isocitrate lyase AceAb [second part] (isocitrase) (isocitratase) (Icl)	FALSE
Rv1917c	PPE family protein PPE34	FALSE
Rv1918c	PPE family protein PPE35	FALSE
Rv1919c	Conserved protein	FALSE
Rv1920	Probable membrane protein	FALSE
Rv1921c	Probable conserved lipoprotein LppF	FALSE
Rv1922	Probable conserved lipoprotein	FALSE
Rv1923	Probable lipase LipD	FALSE
Rv1924c	Unknown protein	FALSE
Rv1925	Probable acyl-CoA ligase FadD31 (acyl-CoA synthetase) (acyl-CoA synthase)	FALSE
Rv1926c	Immunogenic protein Mpt63 (antigen Mpt63/MPB63) (16 kDa immunoprotective extracellular protein)	FALSE
Rv1927	Conserved hypothetical protein	FALSE
Rv1928c	Probable short-chain type dehydrogenase/reductase	FALSE
Rv1929c	Conserved hypothetical protein	FALSE
Rv1930c	Conserved hypothetical protein	FALSE
Rv1931c	Probable transcriptional regulatory protein	FALSE
Rv1932	Probable thiol peroxidase Tpx	FALSE
Rv1933c	Probable acyl-CoA dehydrogenase FadE18	FALSE
Rv1934c	Probable acyl-CoA dehydrogenase FadE17	FALSE
Rv1935c	Possible enoyl-CoA hydratase EchA13 (enoyl hydrase) (unsaturated acyl-CoA hydratase) (crotonase)	FALSE
Rv1936	Possible monooxygenase	FALSE
Rv1937	Possible oxygenase	FALSE
Rv1938	Probable epoxide hydrolase EphB (epoxide hydratase)	FALSE
Rv1939	Probable oxidoreductase	FALSE
Rv1940	Probable riboflavin biosynthesis protein RibA1 (GTP cyclohydrolase II)	FALSE
Rv1941	Probable short-chain type dehydrogenase/reductase	FALSE
Rv1942c	Possible toxin MazF5	TRUE
Rv1943c	Possible antitoxin MazE5	FALSE
Rv1944c	Conserved protein	FALSE
Rv1946c	Possible lipoprotein	FALSE
Rv1947	Hypothetical protein	FALSE
Rv1948c	Hypothetical protein	FALSE
Rv1949c	Conserved hypothetical protein	FALSE
Rv1950c	Conserved hypothetical protein	FALSE
Rv1951c	Conserved hypothetical protein	FALSE
Rv1952	Possible antitoxin VapB14	FALSE
Rv1953	Possible toxin VapC14	FALSE
Rv1955	Possible toxin HigB	FALSE
Rv1956	Possible antitoxin HigA	FALSE
Rv1957	Hypothetical protein	FALSE
Rv1958c	Hypothetical protein	FALSE
Rv1959c	Possible toxin ParE1	FALSE
Rv1960c	Possible antitoxin ParD1	FALSE
Rv1961	Hypothetical protein	FALSE
Rv1962A	Possible antitoxin VapB35	FALSE
Rv1962c	Possible toxin VapC35. Contains PIN domain.	FALSE
Rv1963c	Probable transcriptional repressor (probably TetR-family) Mce3R	FALSE
Rv1964	Conserved hypothetical integral membrane protein YrbE3A	FALSE
Rv1965	Conserved hypothetical integral membrane protein YrbE3B	FALSE
Rv1966	Mce-family protein Mce3A	FALSE
Rv1967	Mce-family protein Mce3B	FALSE
Rv1968	Mce-family protein Mce3C	FALSE
Rv1969	Mce-family protein Mce3D	FALSE
Rv1970	Possible Mce-family lipoprotein LprM (Mce-family lipoprotein Mce3E)	FALSE
Rv1971	Mce-family protein Mce3F	FALSE
Rv1972	Probable conserved Mce associated membrane protein	FALSE
Rv1973	Possible conserved Mce associated membrane protein	FALSE
Rv1974	Probable conserved membrane protein	FALSE
Rv1975	Conserved hypothetical protein	FALSE
Rv1976c	Conserved hypothetical protein	FALSE
Rv1977	Conserved protein	FALSE
Rv1978	Conserved protein	FALSE
Rv1979c	Possible conserved permease	FALSE
Rv1980c	Immunogenic protein Mpt64 (antigen Mpt64/MPB64)	FALSE
Rv1981c	Ribonucleoside-diphosphate reductase (beta chain) NrdF1 (ribonucleotide reductase small subunit) (R2F protein)	FALSE
Rv1982A	Possible antitoxin VapB36	FALSE
Rv1982c	Possible toxin VapC36. Contains PIN domain.	FALSE
Rv1983	PE-PGRS family protein PE_PGRS35	FALSE
Rv1984c	Probable cutinase precursor CFP21	FALSE
Rv1985c	Probable transcriptional regulatory protein (probably LysR-family)	FALSE
Rv1986	Probable conserved integral membrane protein	FALSE
Rv1987	Possible chitinase	FALSE
Rv1988	Probable 23S rRNA methyltransferase Erm(37)	FALSE
Rv1989c	Hypothetical protein	FALSE
Rv1990A	Possible dehydrogenase (fragment)	FALSE
Rv1990c	Probable transcriptional regulatory protein	TRUE
Rv1991A	Antitoxin MazE6	FALSE
Rv1991c	Toxin MazF6	FALSE
Rv1992c	Probable metal cation transporter P-type ATPase G CtpG	FALSE
Rv1993c	Conserved protein	FALSE
Rv1994c	Metal sensor transcriptional regulator CmtR (ArsR-SmtB family)	FALSE
Rv1995	Unknown protein	FALSE
Rv1996	Universal stress protein family protein	FALSE
Rv1997	Probable metal cation transporter P-type ATPase A CtpF	FALSE
Rv1998c	Conserved protein	FALSE
Rv1999c	Probable conserved integral membrane protein	FALSE
Rv2000	Unknown protein	FALSE
Rv2001	Conserved hypothetical protein	FALSE
Rv2002	Possible 20-beta-hydroxysteroid dehydrogenase FabG3 (cortisone reductase) ((R)-20-hydroxysteroid dehydrogenase)	FALSE
Rv2003c	Conserved hypothetical protein	FALSE
Rv2004c	Conserved protein	FALSE
Rv2005c	Universal stress protein family protein	FALSE
Rv2006	Probable trehalose-6-phosphate phosphatase OtsB1 (trehalose-phosphatase) (TPP)	FALSE
Rv2007c	Ferredoxin FdxA	FALSE
Rv2008c	Conserved hypothetical protein	FALSE
Rv2009	Antitoxin VapB15	FALSE
Rv2010	Toxin VapC15	FALSE
Rv2011c	Conserved hypothetical protein, probable transcription repressor.	FALSE
Rv2012	Conserved hypothetical protein	FALSE
Rv2013	Transposase	FALSE
Rv2014	Transposase	FALSE
Rv2016	Hypothetical protein	FALSE
Rv2017	Transcriptional regulatory protein	TRUE
Rv2018	Conserved protein	FALSE
Rv2019	Conserved protein	FALSE
Rv2020c	Conserved hypothetical protein	FALSE
Rv2021c	Transcriptional regulatory protein	FALSE
Rv2022c	Conserved protein	FALSE
Rv2023A	Hypothetical protein, pseudogene	FALSE
[truncated: 1,867 more rows]
