# Supplementary material for: High-throughput characterization of Mycobacterium tuberculosis gene function across diverse conditions
Source: PLoS Biol. 2026 Apr 15;24(4):e3003529. doi: 10.1371/journal.pbio.3003529 (PMC13102306; doi:10.1371/journal.pbio.3003529)
Supplement: S2 Table — (XLSX) [file pbio.3003529.s002.xlsx]

## Sheet: Sheet1
S2 Table. Carbon sources tested in this study.
compound-carbon source tested: compounds were dissolved in Sauton's minimal media such that they were the sole carbon source in the media
concentration,units-concentration tested in this study
completed screen-YES indicates that at least one replicate doubled at least three times (OD600>0.4) and resulting screen passed all quality control standards. "NO" indicates Mtb did not double at least three times on that carbon source.
OD600-average OD600 of replicates
time point - indicates the day cultures were pelleted for gDNA extraction
notes-some lipids were added to media every 2-3 days due to solubility
	compound	condition	concentration	units	completed screen	OD600	time point (day)	notes
1	D-Glucose	carbon	0.2	%	YES	0.699	10
2	D-Trehalose dihydrate	carbon	10	mM	YES	0.438	10
3	Sodium D-Lactate	carbon	10	mM	YES	0.59	10
4	Sodium L-Lactate	carbon	10	mM	YES	0.378	10
5	Sodium pyruvate	carbon	10	mM	YES	0.355	10
6	Glycerol	carbon	0.2	%	YES	0.798	8
7	L-Malic	carbon	10	mM	YES	0.496	10
8	L-Aspartic Acid	carbon	10	mM	YES	0.516	10
9	L-Glutamic acid	carbon	10	mM	YES	0.467	10
10	L-Asparagine	carbon	10	mM	YES	0.532	10
11	Casamino acids	carbon	1	mg/mL	YES	0.308	10
12	Sodium acetate	carbon	0.1	%	YES	0.591	10
13	Sodium propionate	carbon	0.1	%	YES	0.83	10
14	Sodium butyrate	carbon	10	mM	YES	0.733	10
15	Valeric acid	carbon	10	mM	YES	1.006	10
16	Palmitic acid	carbon	100	µM	YES	0.392	16
17	Heptadecanoic acid	carbon	250	µM	YES	0.46	16	added to media every 2-3 days
18	Sodium stearate	carbon	100	µM	YES	0.404	16	added to media every 2-3 days
19	Sodium oleate	carbon	200	µM	YES	0.312	12	added to media every 2-3 days
20	Cholesterol	carbon	100	µM	YES	0.385	12	added to media every 2-3 days
21	D-Fructose	carbon	10	mM	NO
22	Sucrose	carbon	10	mM	NO
23	L-Arabinose	carbon	10	mM	NO
24	D-Arabinose	carbon	10	mM	NO
25	D-Maltose monohydrate	carbon	10	mM	NO
26	L-Sorbose	carbon	10	mM	NO
27	D-Xylose	carbon	10	mM	NO
28	D-Galactose	carbon	10	mM	NO
29	D-Raffinose pentahydrate	carbon	10	mM	NO
30	L-Rhamnose monohydrate	carbon	10	mM	NO
31	a-Cyclodextrin	carbon	10	mM	NO
32	D-Ribose	carbon	10	mM	NO
33	L-Fucose	carbon	10	mM	NO
34	a-Ketoglutaric acid disodium salt hydrate	carbon	10	mM	NO
35	5-Keto-D-Gluconic Acid potassium salt	carbon	10	mM	NO
36	Itaconic Acid	carbon	10	mM	NO
37	D-Glucuronic Acid	carbon	10	mM	NO
38	D-Gluconic Acid sodium salt	carbon	10	mM	NO
39	D-Glucose-6-Phosphate sodium salt	carbon	10	mM	NO
40	Sodium Fumarate dibasic	carbon	10	mM	NO
41	D-Cellobiose	carbon	10	mM	NO
42	2-Deoxy-D-Ribose	carbon	10	mM	NO
43	Trisodium citrate dihydrate	carbon	10	mM	NO
44	Citric Acid	carbon	10	mM	NO
45	Sodium D,L-Lactate	carbon	10	mM	NO
46	Sodium succinate dibasic hexahydrate	carbon	10	mM	NO
47	Sodium Formate	carbon	10	mM	NO
48	Xylitol	carbon	10	mM	NO
49	Glycolic Acid	carbon	10	mM	NO
50	D-Mannitol	carbon	10	mM	NO
51	4-Hydroxybenzoic Acid	carbon	10	mM	NO
52	m-Inositol	carbon	10	mM	NO
53	D-Galacturonic Acid monohydrate	carbon	10	mM	NO
54	Potassium oxalate monohydrate	carbon	10	mM	NO
55	Ethanol	carbon	10	mM	NO
56	D-Sorbitol	carbon	10	mM	NO
57	D,L-Malic Acid	carbon	10	mM	NO
58	Tween 20	carbon	0.5	%	NO
59	L-Arginine	carbon	10	mM	NO
60	L-Histidine	carbon	10	mM	NO
61	L-Lysine	carbon	10	mM	NO
62	L-Serine	carbon	10	mM	NO
63	L-Threonine	carbon	10	mM	NO
64	L-Glutamine	carbon	10	mM	NO
65	L-Cysteine hydrochloride monohydrate	carbon	10	mM	NO
66	Glycine	carbon	10	mM	NO
67	L-Proline	carbon	10	mM	NO
68	L-Alanine	carbon	10	mM	NO
69	L-Valine	carbon	10	mM	NO
70	L-Isoleucine	carbon	10	mM	NO
71	L-Leucine	carbon	10	mM	NO
72	L-Methionine	carbon	10	mM	NO
73	L-Phenylalanine	carbon	10	mM	NO
74	L-tyrosine disodium salt	carbon	10	mM	NO
75	L-Tryptophan	carbon	10	mM	NO
76	D-Serine	carbon	10	mM	NO
77	D-Alanine	carbon	10	mM	NO
78	Gly-DL-Asp	carbon	10	mM	NO
79	Gly-Glu	carbon	10	mM	NO
80	L-Citrulline	carbon	10	mM	NO
81	Carnitine Hydrochloride	carbon	10	mM	NO
82	Gelatin	carbon	0.2	mg/mL	NO
83	Putrescine Dihydrochloride	carbon	10	mM	NO
84	N-Acetyl-D-Glucosamine	carbon	10	mM	NO
85	D-Glucosamine Hydrochloride	carbon	10	mM	NO
86	Parabanic Acid	carbon	10	mM	NO
87	Adenosine	carbon	1	mM	NO
88	Adenine hydrochloride hydrate	carbon	2	mM	NO
89	Uridine	carbon	10	mM	NO
90	Thymidine	carbon	5	mM	NO
91	Inosine	carbon	2.5	mM	NO
92	Cytidine	carbon	10	mM	NO
93	Thymine	carbon	2	mM	NO
94	Cytosine	carbon	2.5	mM	NO
95	Glucuronamide	carbon	10	mM	NO
96	D-Salicin	carbon	10	mM	NO
97	Beta-Lactose	carbon	10	mM	NO
98	D-Mannose	carbon	10	mM	NO
99	Sodium octanoate	carbon	10	mM	NO
100	D-Tagatose	carbon	10	mM	NO
