# Supplementary material for: High-throughput characterization of Mycobacterium tuberculosis gene function across diverse conditions
Source: PLoS Biol. 2026 Apr 15;24(4):e3003529. doi: 10.1371/journal.pbio.3003529 (PMC13102306; doi:10.1371/journal.pbio.3003529)
Supplement: S3 Table — (XLSX) [file pbio.3003529.s003.xlsx]

## Sheet: Sheet1
S3 Table. Nitrogen sources tested in this study.
compound-nitrogen source tested: compounds were dissolved in Sauton's minimal media such that they were the sole nitrogen source in the media
concentration,units-concentration tested in this study
completed screen-YES indicates that at least one replicate doubled at least three times (OD600>0.4) and resulting screen passed all quality control standards. "NO" indicates Mtb did not double at least three times on that nitrogen source.
OD600-average OD600 of replicates
time point - indicates the day cultures were pelleted for gDNA extraction
	compound	condition	concentration	units	completed screen	OD600	time point (day)
1	L-alanine	nitrogen	10	mM	YES	1.031	10
2	L-asparagine	nitrogen	10	mM	YES	1.109	10
3	L-aspartic acid	nitrogen	10	mM	YES	0.774	10
4	L-glutamine	nitrogen	10	mM	YES	0.573	10
5	L-glutamic acid	nitrogen	10	mM	YES	0.402	10
6	Glycine	nitrogen	10	mM	YES	0.727	10
7	L-serine	nitrogen	10	mM	YES	0.821	10
8	L-valine	nitrogen	10	mM	YES	0.377	10
9	Urea	nitrogen	10	mM	YES	0.48	12
10	Ammonium chloride	nitrogen	10	mM	YES	0.58	12
11	L-Arginine	nitrogen	10	mM	NO
12	L-Histidine	nitrogen	10	mM	NO
13	L-Lysine	nitrogen	10	mM	NO
14	L-Threonine	nitrogen	10	mM	NO
15	L-Cysteine hydrochloride monohydrate	nitrogen	10	mM	NO
16	L-Proline	nitrogen	10	mM	NO
17	L-Valine	nitrogen	10	mM	NO
18	L-Isoleucine	nitrogen	10	mM	NO
19	L-Leucine	nitrogen	10	mM	NO
20	L-Methionine	nitrogen	10	mM	NO
21	L-Phenylalanine	nitrogen	10	mM	NO
22	L-tyrosine disodium salt	nitrogen	10	mM	NO
23	L-Tryptophan	nitrogen	10	mM	NO
24	D-Serine	nitrogen	10	mM	NO
25	D-Alanine	nitrogen	10	mM	NO
26	Gly-DL-Asp	nitrogen	10	mM	NO
27	Gly-Glu	nitrogen	10	mM	NO
28	L-Citrulline	nitrogen	10	mM	NO
29	Carnitine Hydrochloride	nitrogen	10	mM	NO
30	Gelatin	nitrogen	0.2	mg/mL	NO
31	Putrescine Dihydrochloride	nitrogen	10	mM	NO
32	N-Acetyl-D-Glucosamine	nitrogen	10	mM	NO
33	D-Glucosamine Hydrochloride	nitrogen	10	mM	NO
34	Parabanic Acid	nitrogen	10	mM	NO
35	Adenosine	nitrogen	10	mM	NO
36	Adenine hydrochloride hydrate	nitrogen	10	mM	NO
37	Uridine	nitrogen	10	mM	NO
38	Thymidine	nitrogen	5	mM	NO
39	Inosine	nitrogen	2.5	mM	NO
40	Cytidine	nitrogen	10	mM	NO
41	Thymine	nitrogen	2	mM	NO
42	Cytosine	nitrogen	2.5	mM	NO
43	Glucuronamide	nitrogen	10	mM	NO
