# Supplementary material for: High-throughput characterization of Mycobacterium tuberculosis gene function across diverse conditions
Source: PLoS Biol. 2026 Apr 15;24(4):e3003529. doi: 10.1371/journal.pbio.3003529 (PMC13102306; doi:10.1371/journal.pbio.3003529)
Supplement: S4 Table — (XLSX) [file pbio.3003529.s004.xlsx]

## Sheet: Sheet1
S4 Table. Antibiotics and stressors tested in this study.
compound-compound tested-all experiments were in standard 7H9 growth medium
IC50,units-The IC50 measured in a 96 well-plate. If a compound was not inhibitory, the highest concentration tested is listed (e.g. >0.2mM)
completed screen-YES indicates that the compound was inhibitory at a concentration tested, used for a BarSeq screen, and passed all quality control metrics. "NO" indicates that the compound was not inhibitory or the screen failed quality control metrics.
concentration used in screen, units-The concentration used in the successful BarSeq screen in a 10mL volume. Some screens were conducted at multiple concentrations.
notes-additional coments about the screen. For compounds that were very inhibitory, bacteria were washed and outgrown in standard growth medium until culture reached midlog phase.
	Conditions that were inhibitory but failed quality control metrics after sequencing are designated.
	compound	IC50	units	completed screen	concentration used in screen	units	notes
1	doxycycline hyclate	0.007	mM	YES	0.0035	mM
2	ciprofloxacin	0.00097	mM	YES	0.0012, 0.001	mM
3	8-hydroxy-nitroquinolone	0.015	mM	YES	0.03	mM
4	erythromycin	0.0019	mM	YES	0.016	mM
5	phenazine methosulfate	0.0054	mM	YES	0.0054	mM
6	chlorpromazine hydrochloride	0.054	mM	YES	0.054	mM
7	dibucaine	0.42	mM	YES	0.21	mM
8	tetrazolium violet	0.13	mM	YES	0.065	mM
9	chlorhexidine diacetate salt hydrate	0.0021	mM	YES	0.0021	mM
10	irgasan	0.065	mM	YES	0.065	mM
11	spectinomycin	0.058	mM	YES	0.029	mM
12	lomefloxacin hcl	0.002682	mM	YES	0.0035	mM
13	ceftriaxone	0.03242	mM	YES	0.12	mM
14	benzethonium chloride	0.0683	mM	YES	0.068	mM
15	2-bromo-2-nitro-1,3-propanediol	0.201	mM	YES	0.1	mM
16	2-Mercaptopyridine N-oxide sodium salt	0.003895	mM	YES	0.0078	mM
17	Econazole nitrate salt	0.01643	mM	YES	0.0082	mM
18	Zinc Pyrithione	0.0007242	mM	YES	0.00072	mM
19	Chloramphenicol	0.01007	mM	YES	0.01	mM
20	Novobiocin sodium salt	0.008091	mM	YES	0.004	mM
21	Dicloxacillin sodium salt monohydrate	0.01389	mM	YES	0.0069	mM
22	Cloxacillin sodium salt monohydrate	0.0386		YES	0.0386	mM
23	Phenazine ethosulfate	0.0274	mM	YES	0.0137	mM
24	2,4-Dinitrophenol	0.1503	mM	YES	0.1503	mM
25	Antimycin A	0.03725	mM	YES	0.0186	mM
26	sisomicin sulfate salt	0.029	mM	YES	0.07	mM
27	Norfloxacin	0.1348	mM	YES	0.125	mM
28	Geneticin G418	0.0267	mM	YES	0.35	mM
29	Dodecyl sulfate	0.02023	%	YES	0.02	vol%
30	menadione	0.007312	mg/mL	YES	0.005	mM
31	H2O2	3.97	mM	YES	3.97, 2.5	mM
32	copper (II) chloride dihydrate	0.111	mM	YES	0.08	mM
33	Nickel (II) chloride	0.4701	mM	YES	0.6	mM
34	hypochlorite (chlorox bleach)	0.11	%	YES	0.4	vol%
35	Isoniazid	0.016	µg/mL	YES	0.025	µg/mL
36	Rifampicin	0.014	µg/mL	YES	0.00045, 0.014	µg/mL
37	Ethambutol	0.96	µg/mL	YES	0.75	µg/mL
38	Pyrazinamide;pH 5.5	111	µg/mL	YES	50	µg/mL	outgrowth in 7H9
39	Moxifloxacin	0.12	µg/mL	YES	0.121	µg/mL
40	Meropenem	19.19	µg/mL	YES	9.6	µg/mL
41	Amikacin	0.049	µg/mL	YES	2	µg/mL
42	p-aminosalicylic acid	0.0429	µg/mL	YES	0.086	µg/mL
43	Pretomanid (PA-824)	0.21	µg/mL	YES	0.213	µg/mL
44	Bedaquiline	0.152	µg/mL	YES	0.15	µg/mL
45	Linezolid	0.437	µg/mL	YES	0.3	µg/mL
46	Clofazimine	0.452	µg/mL	YES	0.072, 0.45	µg/mL
47	levofloxacin	0.225	µg/mL	YES	0.3	µg/mL
48	ofloxacin	0.678	µg/mL	YES	0.8	µg/mL
49	streptomycin	0.355	µg/mL	YES	0.178	µg/mL
50	delamanid	0.473	µg/mL	YES	0.236	µg/mL
51	clarithromycin	0.286	µg/mL	YES	0.967	µg/mL
52	ethioniamide	0.3	µg/mL	YES	0.1	µg/mL
53	pH 4.5			YES			outgrowth in 7H9
54	pH 5.5			YES			outgrowth in 7H9
55	pH 5.5 + H2O2			YES	2.5	mM	outgrowth in 7H9
56	pH 5.5 + sodium nitrite			YES	1.5	mM	outgrowth in 7H9
57	Sulfamethizole	0.026	mM	YES	0.026	mM
58	Hygromycin B	0.0095	mM	YES	0.0095	mM
59	cumene hydroperoxide	0.077	mM	YES	0.05	mM
60	vancomycin	0.012	mM	NO			failed quality control
61	nitrofurantoin	>0.2	mM	NO
62	amoxicillin	>0.2	mM	NO
63	D-cycloserine	>0.2	mM	NO
64	tetracycline hydrochloride	0.0058	mM	NO			failed quality control
65	carbenicillin	>0.2	mM	NO
66	cycloheximide	>0.2	mM	NO
67	atrazin	>0.2	mM	NO
68	18-crown-6	>0.2	mM	NO
69	caffeine	>0.2	mM	NO
70	ethyl-2-butyrate	>0.2	mM	NO
71	monensin	>0.2	mM	NO
72	nitrpyrin	>0.2	mM	NO
73	l-alanyl-etyhl phorpo nic	>0.2	mM	NO
74	mevastatin	>0.2	mM	NO
75	gramicidin	>0.2	mM	NO
76	2-mercaptoethane	>0.2	mM	NO
77	cephradine	>0.2	mM	NO
78	ceftoxitin	>0.2	mM	NO
79	bacitracin	>0.2	mM	NO
80	cephalothin sodium salt	>0.2	mM	NO
81	oligomycin	>0.2	mM	NO
82	lincomycin	>0.2	mM	NO
83	capsacin	>0.2	mM	NO
84	naficilin	>0.2	mM	NO
85	Thioridazine hydrochloride	0.02796	mM	NO			failed quality control
86	2-methyl-4-isothizaolin-3-one	>0.2	mM	NO
87	Rotenone	>0.2	mM	NO
88	2,2-dibromo-2-cyanoacetamide	>0.2	mM	NO
89	Furaltadone hydrochloride	>0.2	mM	NO
90	Mecillinam	>0.2	mM	NO
91	Ticarcillin disodium salt	>0.2	mM	NO
92	Piperacillin sodium salt	>0.2	mM	NO
93	Oxacillin sodium salt	>0.2	mM	NO
94	Aztreonam	>0.2	mM	NO
95	Sulfamethazine sodium salt	>0.2	mM	NO
96	Procaine hydrochloride	>0.2	mM	NO
97	Flavone	>0.2	mM	NO
98	Baicalein	>0.2	mM	NO
99	Azlocillin sodium salt	>0.2	mM	NO
100	hemin	>0.2	mM	NO
101	phosphomycin	>0.2	mM	NO
102	Theophylline	>0.2	mM	NO
103	Dibenzothiophene	>0.2	mM	NO
104	Ampicillin sodium salt	>0.2	mM	NO
105	Anhydrotetracycline hydrochloride	>0.2	mM	NO
106	Tribenuron-methyl	>0.2	mM	NO
107	Ramoplanin	0.01727	mM	NO			failed quality control
108	tert-butyl peroxide	1.034e-05	mM	NO			failed quality control
109	plumbagin	0.007207	mg/mL	NO			failed quality control
110	CTAB	0.01044	%	NO			failed quality control
111	Magnesium sulfate	>250	mM	NO
112	Sodium nitrite	>5	mM	NO
113	EDTA	0.1958	mM	NO			failed quality control
114	Ferric chloride	no inhibition		NO
115	Zinc chloride	>10	mM	NO
116	Manganese (II) chloride tetrahydrate	>10	mM	NO
117	MreB Perturbing Compound A22	>0.1	mM	NO
118	Sodium nitrate	8.095	mM	NO			failed quality control
119	CoCl2	0.2352	mM	NO			failed quality control
120	Sodium Chloride	379.1	mM	NO			failed quality control
121	Ferric chloride	>25	mM	NO
122	Zinc sulfate	>.025	mM	NO
123	Manganese (II) chloride tetrahydrate	>25	mM	NO
124	sutezolid	0.232	µg/mL	NO			failed quality control
125	Penicillin G	>0.2	mM	NO
126	Sulfaquinoxaline sodium salt	0.096	mM	NO
127	Nalidixic acid sodium salt	>0.2	mM	NO
128	Cisplatin	>0.2	mM	NO
129	Allopurinol	>0.2	mM	NO
130	Trimethoprim	>0.2	mM	NO
131	Spiramycin	>0.2	mM	NO
