# Supplementary material for: High-throughput characterization of Mycobacterium tuberculosis gene function across diverse conditions
Source: PLoS Biol. 2026 Apr 15;24(4):e3003529. doi: 10.1371/journal.pbio.3003529 (PMC13102306; doi:10.1371/journal.pbio.3003529)
Supplement: S5 Table — (XLSX) [file pbio.3003529.s005.xlsx]

## Sheet: Sheet1
S5 Table. Specific phenotypes.
Each row is a specific phenotype and replicate experiments are listed separately
locusId, desc-gene identifier and current gene annotation
name-experiment identifier
log2-gene fitness value (log2 fold change)
t-t score
short-shortened description of experimental condition. (C) designated carbon source experiment and (N) designated nitrogen source experiment
group-experiments are divided into categories: carbon source, nitrogen source, stress, pH
condition-experimental condition
concentration and units-compound concentration used for experiment
locusId	desc	name	log2	t	short	group	condition	concentration	units
Rv0020c	Conserved protein with FHA domain, FhaA	set1S205	-1.48827	-5.42819	7H9 with Ethambutol 0.75 ug/mL	stress	Ethambutol	0.75	ug/mL
Rv0020c	Conserved protein with FHA domain, FhaA	set1S206	-1.41599	-7.30754	7H9 with Ethambutol 0.75 ug/mL	stress	Ethambutol	0.75	ug/mL
Rv0037c	Probable conserved integral membrane protein	set1S230	-2.0796	-14.8922	L-Asparagine (C)	carbon source	L-Asparagine	10	mM
Rv0037c	Probable conserved integral membrane protein	set1S229	-1.50859	-9.10841	L-Asparagine (C)	carbon source	L-Asparagine	10	mM
Rv0038	Conserved protein	set3S273	1.39726	5.77659	7H9 with Isoniazid 0.025 ug/mL	stress	Isoniazid	0.025	ug/mL
Rv0051	Probable conserved transmembrane protein	set6S734	1.50133	5.85105	7H9 with Sisomicin 0.07 mM	stress	Sisomicin sulfate salt	0.07	mM
Rv0092	Cation transporter P-type ATPase a CtpA	set6S726	1.26367	6.59512	7H9 with copper (II) chloride 0.08 mM	stress	copper (II) chloride dihydrate	0.08	mM
Rv0092	Cation transporter P-type ATPase a CtpA	set6S725	1.65348	7.58389	7H9 with copper (II) chloride 0.08 mM	stress	copper (II) chloride dihydrate	0.08	mM
Rv0146	Possible S-adenosylmethionine-dependent methyltransferase	set3S270	-1.84117	-7.79188	7H9 with Moxifloxacin 0.121 ug/mL	stress	Moxifloxacin	0.121	ug/mL
Rv0146	Possible S-adenosylmethionine-dependent methyltransferase	set3S269	-2.36608	-9.57947	7H9 with Moxifloxacin 0.121 ug/mL	stress	Moxifloxacin	0.121	ug/mL
Rv0158	Probable transcriptional regulatory protein (possibly TetR-family)	set3S273	-1.25541	-7.27275	7H9 with Isoniazid 0.025 ug/mL	stress	Isoniazid	0.025	ug/mL
Rv0169	Mce-family protein Mce1A	set2S622	-1.26693	-5.90256	Stearic 100 uM (C)	carbon source	Stearic acid	100	uM
Rv0169	Mce-family protein Mce1A	set2S621	-1.2856	-6.85148	Stearic 100 uM (C)	carbon source	Stearic acid	100	uM
Rv0169	Mce-family protein Mce1A	set6S733	1.36704	6.27892	7H9 with Sisomicin 0.07 mM	stress	Sisomicin sulfate salt	0.07	mM
Rv0171	Mce-family protein Mce1C	set6S733	1.24975	6.03704	7H9 with Sisomicin 0.07 mM	stress	Sisomicin sulfate salt	0.07	mM
Rv0171	Mce-family protein Mce1C	set2S621	-1.26688	-6.80023	Stearic 100 uM (C)	carbon source	Stearic acid	100	uM
Rv0171	Mce-family protein Mce1C	set2S620	-1.54243	-6.93888	heptadecanoic 250 uM (C)	carbon source	heptadecanoic acid	250	uM
Rv0171	Mce-family protein Mce1C	set2S619	-1.34344	-7.02503	heptadecanoic 250 uM (C)	carbon source	heptadecanoic acid	250	uM
Rv0172	Mce-family protein Mce1D	set2S620	-1.58251	-6.86935	heptadecanoic 250 uM (C)	carbon source	heptadecanoic acid	250	uM
Rv0172	Mce-family protein Mce1D	set2S621	-1.46242	-5.45096	Stearic 100 uM (C)	carbon source	Stearic acid	100	uM
Rv0172	Mce-family protein Mce1D	set2S619	-1.30048	-5.75939	heptadecanoic 250 uM (C)	carbon source	heptadecanoic acid	250	uM
Rv0173	Possible Mce-family lipoprotein LprK (Mce-family lipoprotein Mce1E)	set2S620	-1.57824	-5.49875	heptadecanoic 250 uM (C)	carbon source	heptadecanoic acid	250	uM
Rv0173	Possible Mce-family lipoprotein LprK (Mce-family lipoprotein Mce1E)	set2S621	-1.5922	-5.35859	Stearic 100 uM (C)	carbon source	Stearic acid	100	uM
Rv0173	Possible Mce-family lipoprotein LprK (Mce-family lipoprotein Mce1E)	set2S622	-1.68341	-6.49322	Stearic 100 uM (C)	carbon source	Stearic acid	100	uM
Rv0174	Mce-family protein Mce1F	set2S619	-1.5211	-7.52783	heptadecanoic 250 uM (C)	carbon source	heptadecanoic acid	250	uM
Rv0174	Mce-family protein Mce1F	set2S621	-1.5913	-6.46258	Stearic 100 uM (C)	carbon source	Stearic acid	100	uM
Rv0174	Mce-family protein Mce1F	set2S622	-1.62495	-6.87619	Stearic 100 uM (C)	carbon source	Stearic acid	100	uM
Rv0174	Mce-family protein Mce1F	set1S203	-1.57606	-6.15535	7H9 with Bedaquiline 0.15 ug/mL	stress	Bedaquiline	0.15	ug/mL
Rv0174	Mce-family protein Mce1F	set2S620	-1.52246	-7.53113	heptadecanoic 250 uM (C)	carbon source	heptadecanoic acid	250	uM
Rv0176	Probable conserved Mce associated transmembrane protein	set2S619	-1.64747	-7.93259	heptadecanoic 250 uM (C)	carbon source	heptadecanoic acid	250	uM
Rv0176	Probable conserved Mce associated transmembrane protein	set6S734	1.57132	7.71339	7H9 with Sisomicin 0.07 mM	stress	Sisomicin sulfate salt	0.07	mM
Rv0176	Probable conserved Mce associated transmembrane protein	set2S621	-1.60512	-5.90285	Stearic 100 uM (C)	carbon source	Stearic acid	100	uM
Rv0176	Probable conserved Mce associated transmembrane protein	set2S620	-1.56504	-6.83807	heptadecanoic 250 uM (C)	carbon source	heptadecanoic acid	250	uM
Rv0176	Probable conserved Mce associated transmembrane protein	set1S203	-1.57708	-5.88324	7H9 with Bedaquiline 0.15 ug/mL	stress	Bedaquiline	0.15	ug/mL
Rv0243	Probable acetyl-CoA acyltransferase FadA2 (3-ketoacyl-CoA thiolase) (beta-ketothiolase)	set1S220	-1.57748	-8.60106	Glycerol (C)	carbon source	Glycerol	11	mM
Rv0270	Probable fatty-acid-CoA ligase FadD2 (fatty-acid-CoA synthetase) (fatty-acid-CoA synthase)	set6S758	2.17019	12.2964	pH 4.5	pH		NA
Rv0270	Probable fatty-acid-CoA ligase FadD2 (fatty-acid-CoA synthetase) (fatty-acid-CoA synthase)	set6S757	2.19469	12.1421	pH 4.5	pH		NA
Rv0279c	PE-PGRS family protein PE_PGRS4	set3S268	1.43917	5.57436	no stress control	no stress control		NA
Rv0279c	PE-PGRS family protein PE_PGRS4	set3S274	1.52623	6.94446	7H9 with Isoniazid 0.025 ug/mL	stress	Isoniazid	0.025	ug/mL
Rv0408	Probable phosphate acetyltransferase Pta (phosphotransacetylase)	set1S221	-1.77041	-5.85231	propionate (C)	carbon source	Sodium propionate	10	mM
Rv0408	Probable phosphate acetyltransferase Pta (phosphotransacetylase)	set1S223	-3.10276	-7.52665	acetate (C)	carbon source	Potassium acetate	10	mM
Rv0408	Probable phosphate acetyltransferase Pta (phosphotransacetylase)	set6S758	1.86379	8.5054	pH 4.5	pH		NA
Rv0408	Probable phosphate acetyltransferase Pta (phosphotransacetylase)	set1S222	-1.97457	-6.25651	propionate (C)	carbon source	Sodium propionate	10	mM
Rv0408	Probable phosphate acetyltransferase Pta (phosphotransacetylase)	set1S224	-3.17263	-6.1334	acetate (C)	carbon source	Potassium acetate	10	mM
Rv0408	Probable phosphate acetyltransferase Pta (phosphotransacetylase)	set6S757	1.88219	8.77846	pH 4.5	pH		NA
Rv0409	Probable acetate kinase AckA (acetokinase)	set1S222	-1.39563	-5.38832	propionate (C)	carbon source	Sodium propionate	10	mM
Rv0438c	Probable molybdopterin biosynthesis protein MoeA2	set6S750	1.88741	9.9834	7H9 with hypochlorite 0.4 vol%	stress	Sodium hypochlorite	0.4	vol%
Rv0438c	Probable molybdopterin biosynthesis protein MoeA2	set6S749	1.75639	9.03158	7H9 with hypochlorite 0.4 vol%	stress	Sodium hypochlorite	0.4	vol%
Rv0464c	Conserved protein	set6S757	-1.11123	-5.86824	pH 4.5	pH		NA
Rv0464c	Conserved protein	set6S758	-1.25685	-5.77559	pH 4.5	pH		NA
Rv0487	Conserved hypothetical protein	set2S602	-2.27696	-7.02225	D-Lactate 10 mM (C)	carbon source	Sodium D-Lactate	10	mM
Rv0487	Conserved hypothetical protein	set2S601	-2.21694	-7.13444	D-Lactate 10 mM (C)	carbon source	Sodium D-Lactate	10	mM
Rv0530A	Conserved protein	set1S229	1.37929	8.4299	L-Asparagine (C)	carbon source	L-Asparagine	10	mM
Rv0530A	Conserved protein	set1S230	1.51986	9.73957	L-Asparagine (C)	carbon source	L-Asparagine	10	mM
Rv0660c	Possible antitoxin MazE2	set6S734	1.45814	7.02089	7H9 with Sisomicin 0.07 mM	stress	Sisomicin sulfate salt	0.07	mM
Rv0678	Conserved protein	set5S656	2.0119	9.83901	7H9 with Econazole nitrate salt 0.0082 mM	stress	Econazole nitrate salt	0.0082	mM
Rv0678	Conserved protein	set1S213	2.1157	9.80397	7H9 with Clofazimine 0.45 ug/mL	stress	Clofazimine	0.45	ug/mL
Rv0678	Conserved protein	set5S655	2.36534	13.8204	7H9 with Econazole nitrate salt 0.0082 mM	stress	Econazole nitrate salt	0.0082	mM
Rv0678	Conserved protein	set1S214	2.06693	9.15192	7H9 with Clofazimine 0.45 ug/mL	stress	Clofazimine	0.45	ug/mL
Rv0692	Conserved hypothetical protein	set5S600	-2.84389	-5.07579	cholesterol 100uM (C)	carbon source	cholesterol	100	uM
Rv0694	Possible L-lactate dehydrogenase (cytochrome) LldD1	set5S599	-1.91784	-5.07622	cholesterol 100uM (C)	carbon source	cholesterol	100	uM
Rv0711	Possible arylsulfatase AtsA (aryl-sulfate sulphohydrolase) (arylsulphatase)	set6S685	-1.28355	-8.25119	7H9 with Dodecyl Sulfate 0.02 vol%	stress	Sodium Dodecyl Sulfate	0.02	vol%
Rv0746	PE-PGRS family protein PE_PGRS9	set6S721	-1.43923	-5.3901	no stress control	no stress control		NA
Rv0761c	Possible zinc-containing alcohol dehydrogenase NAD dependent AdhB	set5S600	-1.95166	-7.80214	cholesterol 100uM (C)	carbon source	cholesterol	100	uM
Rv0761c	Possible zinc-containing alcohol dehydrogenase NAD dependent AdhB	set5S599	-1.80713	-5.02244	cholesterol 100uM (C)	carbon source	cholesterol	100	uM
Rv0864	Probable molybdenum cofactor biosynthesis protein C 2 MoaC2	set6S749	1.77408	8.69423	7H9 with hypochlorite 0.4 vol%	stress	Sodium hypochlorite	0.4	vol%
Rv0864	Probable molybdenum cofactor biosynthesis protein C 2 MoaC2	set6S750	1.46379	7.72975	7H9 with hypochlorite 0.4 vol%	stress	Sodium hypochlorite	0.4	vol%
Rv0877	Conserved hypothetical protein	set3S274	3.24773	20.0188	7H9 with Isoniazid 0.025 ug/mL	stress	Isoniazid	0.025	ug/mL
Rv0877	Conserved hypothetical protein	set5S650	1.53045	10.4191	7H9 with 2-bromo-2-nitro-1,3-propanediol 0.1 mM	stress	2-bromo-2-nitro-1,3-propanediol	0.1	mM
Rv0877	Conserved hypothetical protein	set5S654	2.25031	13.4446	7H9 with 2-Mercaptopyridine N-oxide 0.0078 mM	stress	2-Mercaptopyridine N-oxide sodium salt	0.0078	mM
Rv0877	Conserved hypothetical protein	set3S273	2.81363	15.9396	7H9 with Isoniazid 0.025 ug/mL	stress	Isoniazid	0.025	ug/mL
Rv0908	Probable metal cation transporter ATPase P-type CtpE	set5S599	1.36446	7.53525	cholesterol 100uM (C)	carbon source	cholesterol	100	uM
Rv0934	Periplasmic phosphate-binding lipoprotein PstS1 (PBP-1) (PstS1)	set6S758	2.5981	10.1556	pH 4.5	pH		NA
Rv0934	Periplasmic phosphate-binding lipoprotein PstS1 (PBP-1) (PstS1)	set6S757	2.13165	11.2084	pH 4.5	pH		NA
Rv0935	Phosphate-transport integral membrane ABC transporter PstC1	set6S758	2.57557	11.2311	pH 4.5	pH		NA
Rv0935	Phosphate-transport integral membrane ABC transporter PstC1	set6S757	2.45149	12.4823	pH 4.5	pH		NA
Rv0936	Phosphate-transport integral membrane ABC transporter PstA2	set6S757	2.18157	13.9925	pH 4.5	pH		NA
Rv0936	Phosphate-transport integral membrane ABC transporter PstA2	set6S758	2.2333	9.40573	pH 4.5	pH		NA
Rv0984	Possible pterin-4-alpha-carbinolamine dehydratase MoaB2 (PHS) (4-alpha-hydroxy-tetrahydropterin dehydratase) (pterin-4-a-carbinolamine dehydratase) (phenylalanine hydroxylase-stimulating protein) (PHS) (pterin carbinolamine dehydratase) (PCD)	set2S584	1.40317	5.45266	7H9 with Dimethyl Sulfoxide 1 vol%	stress	Dimethyl Sulfoxide	1	vol%
Rv1019	Probable transcriptional regulatory protein (probably TetR-family)	set2S585	-1.55037	-9.54668	7H9 with Meropenem 9.6 ug/mL	stress	Meropenem	9.6	ug/mL
Rv1020	Probable transcription-repair coupling factor Mfd (TRCF)	set3S279	-1.041	-6.49181	7H9 with Ofloxacin 0.8 ug/mL	stress	Ofloxacin	0.8	ug/mL
Rv1020	Probable transcription-repair coupling factor Mfd (TRCF)	set3S270	-1.23314	-7.81082	7H9 with Moxifloxacin 0.121 ug/mL	stress	Moxifloxacin	0.121	ug/mL
Rv1020	Probable transcription-repair coupling factor Mfd (TRCF)	set3S269	-1.06881	-7.03099	7H9 with Moxifloxacin 0.121 ug/mL	stress	Moxifloxacin	0.121	ug/mL
Rv1058	Probable medium chain fatty-acid-CoA ligase FadD14 (fatty-acid-CoA synthetase) (fatty-acid-CoA synthase)	set1S221	-1.41923	-6.00097	propionate (C)	carbon source	Sodium propionate	10	mM
Rv1058	Probable medium chain fatty-acid-CoA ligase FadD14 (fatty-acid-CoA synthetase) (fatty-acid-CoA synthase)	set1S222	-1.40516	-5.85632	propionate (C)	carbon source	Sodium propionate	10	mM
Rv1071c	Possible enoyl-CoA hydratase EchA9 (enoyl hydrase) (unsaturated acyl-CoA hydratase) (crotonase)	set5S667	-1.23783	-5.73381	7H9 with 2,4-Dinitrophenol 0.1503 mM	stress	2,4-Dinitrophenol	0.1503	mM
Rv1074c	Probable beta-ketoacyl CoA thiolase FadA3	set6S765	-1.17869	-6.38738	7H9 with nitrite 1.5 mM; pH 5.5	stress	Sodium nitrite	1.5	mM
Rv1087	PE-PGRS family protein PE_PGRS21	set3S267	1.44421	9.21988	no stress control	no stress control		NA
Rv1090	Probable cellulase CelA2b (endo-1,4-beta-glucanase) (endoglucanase) (carboxymethyl cellulase)	set3S274	1.65005	6.57579	7H9 with Isoniazid 0.025 ug/mL	stress	Isoniazid	0.025	ug/mL
Rv1090	Probable cellulase CelA2b (endo-1,4-beta-glucanase) (endoglucanase) (carboxymethyl cellulase)	set3S268	1.37301	7.70674	no stress control	no stress control		NA
Rv1091	PE-PGRS family protein PE_PGRS22	set3S274	1.47824	7.16813	7H9 with Isoniazid 0.025 ug/mL	stress	Isoniazid	0.025	ug/mL
Rv1091	PE-PGRS family protein PE_PGRS22	set3S273	1.51886	8.68351	7H9 with Isoniazid 0.025 ug/mL	stress	Isoniazid	0.025	ug/mL
Rv1091	PE-PGRS family protein PE_PGRS22	set3S268	1.65164	8.25536	no stress control	no stress control		NA
Rv1091	PE-PGRS family protein PE_PGRS22	set3S269	1.58245	10.4185	7H9 with Moxifloxacin 0.121 ug/mL	stress	Moxifloxacin	0.121	ug/mL
Rv1091	PE-PGRS family protein PE_PGRS22	set3S267	1.57141	8.1388	no stress control	no stress control		NA
Rv1108c	Probable exodeoxyribonuclease VII (large subunit) XseA (exonuclease VII large subunit)	set6S694	-1.66949	-5.01745	7H9 with Levofloxacin 0.3 ug/mL	stress	Levofloxacin	0.3	ug/mL
Rv1117	Conserved protein	set6S679	-1.42237	-7.31253	7H9 with Menadione 0.005 mM	stress	Menadione	0.005	mM
Rv1129c	Probable transcriptional regulator protein	set1S222	-4.58842	-9.74715	propionate (C)	carbon source	Sodium propionate	10	mM
Rv1129c	Probable transcriptional regulator protein	set2S619	-2.25286	-9.80869	heptadecanoic 250 uM (C)	carbon source	heptadecanoic acid	250	uM
Rv1129c	Probable transcriptional regulator protein	set1S221	-3.9526	-8.68275	propionate (C)	carbon source	Sodium propionate	10	mM
Rv1129c	Probable transcriptional regulator protein	set2S615	-4.39261	-9.35359	Valeric 10 mM (C)	carbon source	Valeric acid	10	mM
Rv1129c	Probable transcriptional regulator protein	set2S620	-2.36933	-7.77611	heptadecanoic 250 uM (C)	carbon source	heptadecanoic acid	250	uM
Rv1129c	Probable transcriptional regulator protein	set2S616	-3.60543	-7.31787	Valeric 10 mM (C)	carbon source	Valeric acid	10	mM
Rv1130	Possible methylcitrate dehydratase PrpD	set1S221	-2.83523	-7.10951	propionate (C)	carbon source	Sodium propionate	10	mM
Rv1130	Possible methylcitrate dehydratase PrpD	set1S222	-2.87274	-5.84324	propionate (C)	carbon source	Sodium propionate	10	mM
Rv1130	Possible methylcitrate dehydratase PrpD	set2S619	-2.36404	-9.24516	heptadecanoic 250 uM (C)	carbon source	heptadecanoic acid	250	uM
Rv1130	Possible methylcitrate dehydratase PrpD	set2S620	-2.22829	-5.56039	heptadecanoic 250 uM (C)	carbon source	heptadecanoic acid	250	uM
Rv1130	Possible methylcitrate dehydratase PrpD	set2S615	-3.35764	-7.75318	Valeric 10 mM (C)	carbon source	Valeric acid	10	mM
Rv1151c	Transcriptional regulatory protein	set6S758	2.83759	12.2901	pH 4.5	pH		NA
Rv1151c	Transcriptional regulatory protein	set6S757	2.12994	9.74007	pH 4.5	pH		NA
Rv1170	N-acetyl-1-D-myo-inosityl-2-amino-2-deoxy-alpha- D-glucopyranoside deacetylase MshB (GlcNAc-Ins deacetylase)	set3S273	2.50473	5.40159	7H9 with Isoniazid 0.025 ug/mL	stress	Isoniazid	0.025	ug/mL
Rv1170	N-acetyl-1-D-myo-inosityl-2-amino-2-deoxy-alpha- D-glucopyranoside deacetylase MshB (GlcNAc-Ins deacetylase)	set3S274	2.79337	7.10865	7H9 with Isoniazid 0.025 ug/mL	stress	Isoniazid	0.025	ug/mL
Rv1180	Probable polyketide beta-ketoacyl synthase Pks3	set1S230	1.39626	6.30158	L-Asparagine (C)	carbon source	L-Asparagine	10	mM
Rv1181	Probable polyketide beta-ketoacyl synthase Pks4	set1S230	1.08165	7.19272	L-Asparagine (C)	carbon source	L-Asparagine	10	mM
Rv1183	Probable conserved transmembrane transport protein MmpL10	set1S222	-1.16648	-6.6352	propionate (C)	carbon source	Sodium propionate	10	mM
Rv1184c	Possible exported protein	set1S211	-1.01406	-5.28589	7H9 with Clofazimine 0.072 ug/mL	stress	Clofazimine	0.072	ug/mL
Rv1184c	Possible exported protein	set1S204	-1.7697	-8.11974	7H9 with Bedaquiline 0.15 ug/mL	stress	Bedaquiline	0.15	ug/mL
Rv1184c	Possible exported protein	set1S203	-2.2802	-11.5333	7H9 with Bedaquiline 0.15 ug/mL	stress	Bedaquiline	0.15	ug/mL
Rv1193	Probable fatty-acid-CoA ligase FadD36 (fatty-acid-CoA synthetase) (fatty-acid-CoA synthase)	set1S221	-2.30591	-5.44231	propionate (C)	carbon source	Sodium propionate	10	mM
Rv1194c	Conserved protein	set2S585	-1.34165	-5.2119	7H9 with Meropenem 9.6 ug/mL	stress	Meropenem	9.6	ug/mL
Rv1195	PE family protein PE13	set2S585	-1.2179	-6.53053	7H9 with Meropenem 9.6 ug/mL	stress	Meropenem	9.6	ug/mL
Rv1195	PE family protein PE13	set2S586	-1.14226	-6.10821	7H9 with Meropenem 9.6 ug/mL	stress	Meropenem	9.6	ug/mL
Rv1205	Conserved hypothetical protein	set5S654	2.25708	10.3903	7H9 with 2-Mercaptopyridine N-oxide 0.0078 mM	stress	2-Mercaptopyridine N-oxide sodium salt	0.0078	mM
Rv1205	Conserved hypothetical protein	set3S275	-1.41997	-5.35346	7H9 with Ethionamide 0.1 ug/mL	stress	Ethionamide	0.1	ug/mL
Rv1205	Conserved hypothetical protein	set5S653	1.46387	7.18663	7H9 with 2-Mercaptopyridine N-oxide 0.0078 mM	stress	2-Mercaptopyridine N-oxide sodium salt	0.0078	mM
Rv1205	Conserved hypothetical protein	set3S274	-1.46369	-6.74511	7H9 with Isoniazid 0.025 ug/mL	stress	Isoniazid	0.025	ug/mL
Rv1205	Conserved hypothetical protein	set3S273	-1.81633	-6.02441	7H9 with Isoniazid 0.025 ug/mL	stress	Isoniazid	0.025	ug/mL
Rv1206	Probable fatty-acid-CoA ligase FadD6 (fatty-acid-CoA synthetase) (fatty-acid-CoA synthase)	set6S758	1.70116	9.57907	pH 4.5	pH		NA
Rv1206	Probable fatty-acid-CoA ligase FadD6 (fatty-acid-CoA synthetase) (fatty-acid-CoA synthase)	set6S757	1.61707	8.91864	pH 4.5	pH		NA
Rv1207	Dihydropteroate synthase 2 FolP2 (DHPS 2) (dihydropteroate pyrophosphorylase 2)	set6S765	-1.64764	-5.44951	7H9 with nitrite 1.5 mM; pH 5.5	stress	Sodium nitrite	1.5	mM
Rv1207	Dihydropteroate synthase 2 FolP2 (DHPS 2) (dihydropteroate pyrophosphorylase 2)	set6S766	-1.79561	-5.6288	7H9 with nitrite 1.5 mM; pH 5.5	stress	Sodium nitrite	1.5	mM
Rv1236	Probable sugar-transport integral membrane protein ABC transporter SugA	set2S607	-1.80019	-9.03952	D-Trehalose 10 mM (C)	carbon source	D-Trehalose dihydrate	10	mM
Rv1236	Probable sugar-transport integral membrane protein ABC transporter SugA	set2S608	-1.79621	-9.42805	D-Trehalose 10 mM (C)	carbon source	D-Trehalose dihydrate	10	mM
Rv1238	Probable sugar-transport ATP-binding protein ABC transporter SugC	set2S608	-1.62688	-6.11427	D-Trehalose 10 mM (C)	carbon source	D-Trehalose dihydrate	10	mM
Rv1257c	Probable oxidoreductase	set2S602	-3.04831	-7.00816	D-Lactate 10 mM (C)	carbon source	Sodium D-Lactate	10	mM
Rv1257c	Probable oxidoreductase	set2S601	-2.63303	-6.63968	D-Lactate 10 mM (C)	carbon source	Sodium D-Lactate	10	mM
Rv1258c	Probable conserved integral membrane transport protein	set6S733	-1.54162	-7.61487	7H9 with Sisomicin 0.07 mM	stress	Sisomicin sulfate salt	0.07	mM
Rv1258c	Probable conserved integral membrane transport protein	set6S734	-1.35766	-8.22732	7H9 with Sisomicin 0.07 mM	stress	Sisomicin sulfate salt	0.07	mM
Rv1258c	Probable conserved integral membrane transport protein	set5S636	-2.46464	-11.7371	7H9 with Spectinomycin 0.029 mM	stress	Spectinomycin dihydrochloride pentahydrate	0.029	mM
Rv1258c	Probable conserved integral membrane transport protein	set3S287	-2.33336	-14.1723	7H9 with Streptomycin 0.178 ug/mL	stress	Streptomycin sulfate salt	0.178	ug/mL
Rv1258c	Probable conserved integral membrane transport protein	set3S288	-2.55389	-13.4533	7H9 with Streptomycin 0.178 ug/mL	stress	Streptomycin sulfate salt	0.178	ug/mL
Rv1258c	Probable conserved integral membrane transport protein	set5S635	-2.25128	-11.2894	7H9 with Spectinomycin 0.029 mM	stress	Spectinomycin dihydrochloride pentahydrate	0.029	mM
Rv1280c	Probable periplasmic oligopeptide-binding lipoprotein OppA	set1S202	-1.36811	-6.87524	7H9 with Rifampicin 0.014 ug/mL	stress	Rifampicin	0.014	ug/mL
Rv1280c	Probable periplasmic oligopeptide-binding lipoprotein OppA	set3S288	-1.61239	-6.22323	7H9 with Streptomycin 0.178 ug/mL	stress	Streptomycin sulfate salt	0.178	ug/mL
Rv1280c	Probable periplasmic oligopeptide-binding lipoprotein OppA	set1S201	-1.58526	-7.32054	7H9 with Rifampicin 0.014 ug/mL	stress	Rifampicin	0.014	ug/mL
Rv1280c	Probable periplasmic oligopeptide-binding lipoprotein OppA	set2S595	-1.66549	-6.68359	7H9 with Hygromycin B 0.0095 mM	stress	Hygromycin B	0.0095	mM
Rv1280c	Probable periplasmic oligopeptide-binding lipoprotein OppA	set3S287	-1.38721	-7.8945	7H9 with Streptomycin 0.178 ug/mL	stress	Streptomycin sulfate salt	0.178	ug/mL
Rv1280c	Probable periplasmic oligopeptide-binding lipoprotein OppA	set2S596	-1.80521	-6.99321	7H9 with Hygromycin B 0.0095 mM	stress	Hygromycin B	0.0095	mM
Rv1281c	Probable oligopeptide-transport ATP-binding protein ABC transporter OppD	set2S596	-1.70963	-5.91605	7H9 with Hygromycin B 0.0095 mM	stress	Hygromycin B	0.0095	mM
Rv1281c	Probable oligopeptide-transport ATP-binding protein ABC transporter OppD	set2S595	-1.87155	-6.3168	7H9 with Hygromycin B 0.0095 mM	stress	Hygromycin B	0.0095	mM
Rv1322	Conserved hypothetical protein	set4S293	-1.75209	-7.57612	7H9 with Clarithromycin 0.967 ug/mL	stress	Clarithromycin	0.967	ug/mL
Rv1322	Conserved hypothetical protein	set4S294	-1.6018	-5.1757	7H9 with Clarithromycin 0.967 ug/mL	stress	Clarithromycin	0.967	ug/mL
Rv1386	PE family protein PE15	set6S726	1.58962	5.1236	7H9 with copper (II) chloride 0.08 mM	stress	copper (II) chloride dihydrate	0.08	mM
Rv1386	PE family protein PE15	set6S725	2.49073	6.43242	7H9 with copper (II) chloride 0.08 mM	stress	copper (II) chloride dihydrate	0.08	mM
Rv1387	PPE family protein PPE20	set6S725	2.60037	19.9009	7H9 with copper (II) chloride 0.08 mM	stress	copper (II) chloride dihydrate	0.08	mM
Rv1387	PPE family protein PPE20	set6S726	1.91359	14.8645	7H9 with copper (II) chloride 0.08 mM	stress	copper (II) chloride dihydrate	0.08	mM
Rv1429	Conserved protein	set6S685	2.23652	12.2391	7H9 with Dodecyl Sulfate 0.02 vol%	stress	Sodium Dodecyl Sulfate	0.02	vol%
Rv1429	Conserved protein	set6S686	2.00345	10.8611	7H9 with Dodecyl Sulfate 0.02 vol%	stress	Sodium Dodecyl Sulfate	0.02	vol%
Rv1544	Possible ketoacyl reductase	set6S758	1.47132	9.18113	pH 4.5	pH		NA
Rv1544	Possible ketoacyl reductase	set6S757	1.4364	6.71955	pH 4.5	pH		NA
Rv1633	Probable excinuclease ABC (subunit B-helicase) UvrB	set5S630	-1.3168	-9.16776	7H9 with Ciprofloxacin Hydrochloride 0.0012 mM	stress	Ciprofloxacin Hydrochloride	0.0012	mM
Rv1633	Probable excinuclease ABC (subunit B-helicase) UvrB	set6S705	-1.3937	-8.3283	7H9 with Ciprofloxacin Hydrochloride 0.001 mM	stress	Ciprofloxacin Hydrochloride	0.001	mM
Rv1634	Possible drug efflux membrane protein	set6S723	-1.42342	-6.63982	7H9 with Norfloxacin 0.125 mM	stress	Norfloxacin	0.125	mM
Rv1634	Possible drug efflux membrane protein	set6S724	-1.36353	-7.04018	7H9 with Norfloxacin 0.125 mM	stress	Norfloxacin	0.125	mM
Rv1634	Possible drug efflux membrane protein	set5S630	-1.48837	-7.85456	7H9 with Ciprofloxacin Hydrochloride 0.0012 mM	stress	Ciprofloxacin Hydrochloride	0.0012	mM
Rv1634	Possible drug efflux membrane protein	set2S589	2.96482	21.2073	7H9 with Pretomanid 0.213 ug/mL	stress	Pretomanid	0.213	ug/mL
Rv1634	Possible drug efflux membrane protein	set5S629	-1.35504	-7.70839	7H9 with Ciprofloxacin Hydrochloride 0.0012 mM	stress	Ciprofloxacin Hydrochloride	0.0012	mM
Rv1634	Possible drug efflux membrane protein	set2S590	2.75631	20.5823	7H9 with Pretomanid 0.213 ug/mL	stress	Pretomanid	0.213	ug/mL
Rv1634	Possible drug efflux membrane protein	set6S705	-1.70209	-7.67667	7H9 with Ciprofloxacin Hydrochloride 0.001 mM	stress	Ciprofloxacin Hydrochloride	0.001	mM
Rv1644	Possible 23S rRNA methyltransferase TsnR	set6S690	1.54408	11.6254	7H9 with Linezolid 0.3 ug/mL	stress	Linezolid	0.3	ug/mL
Rv1644	Possible 23S rRNA methyltransferase TsnR	set6S689	1.62585	12.3204	7H9 with Linezolid 0.3 ug/mL	stress	Linezolid	0.3	ug/mL
Rv1747	Probable conserved transmembrane ATP-binding protein ABC transporter	set6S757	1.27468	7.97585	pH 4.5	pH		NA
Rv1808	PPE family protein PPE32	set6S734	-1.02166	-6.58266	7H9 with Sisomicin 0.07 mM	stress	Sisomicin sulfate salt	0.07	mM
Rv1808	PPE family protein PPE32	set6S733	-1.29228	-7.78016	7H9 with Sisomicin 0.07 mM	stress	Sisomicin sulfate salt	0.07	mM
Rv1809	PPE family protein PPE33	set6S734	-1.40043	-5.69866	7H9 with Sisomicin 0.07 mM	stress	Sisomicin sulfate salt	0.07	mM
Rv1819c	Probable drug-transport transmembrane ATP-binding protein ABC transporter BacA	set2S596	3.3172	27.2712	7H9 with Hygromycin B 0.0095 mM	stress	Hygromycin B	0.0095	mM
Rv1819c	Probable drug-transport transmembrane ATP-binding protein ABC transporter BacA	set3S288	2.01701	17.4258	7H9 with Streptomycin 0.178 ug/mL	stress	Streptomycin sulfate salt	0.178	ug/mL
Rv1819c	Probable drug-transport transmembrane ATP-binding protein ABC transporter BacA	set2S595	3.20049	25.0759	7H9 with Hygromycin B 0.0095 mM	stress	Hygromycin B	0.0095	mM
Rv1819c	Probable drug-transport transmembrane ATP-binding protein ABC transporter BacA	set6S734	2.66016	19.2269	7H9 with Sisomicin 0.07 mM	stress	Sisomicin sulfate salt	0.07	mM
Rv1819c	Probable drug-transport transmembrane ATP-binding protein ABC transporter BacA	set6S733	2.39205	16.2571	7H9 with Sisomicin 0.07 mM	stress	Sisomicin sulfate salt	0.07	mM
Rv1819c	Probable drug-transport transmembrane ATP-binding protein ABC transporter BacA	set3S287	2.19055	17.4071	7H9 with Streptomycin 0.178 ug/mL	stress	Streptomycin sulfate salt	0.178	ug/mL
Rv1858	Probable molybdenum-transport integral membrane protein ABC transporter ModB	set6S749	1.63605	9.4172	7H9 with hypochlorite 0.4 vol%	stress	Sodium hypochlorite	0.4	vol%
Rv1858	Probable molybdenum-transport integral membrane protein ABC transporter ModB	set6S750	1.8047	6.77707	7H9 with hypochlorite 0.4 vol%	stress	Sodium hypochlorite	0.4	vol%
Rv1859	Probable molybdenum-transport ATP-binding protein ABC transporter ModC	set6S750	1.72097	10.9729	7H9 with hypochlorite 0.4 vol%	stress	Sodium hypochlorite	0.4	vol%
Rv1859	Probable molybdenum-transport ATP-binding protein ABC transporter ModC	set6S749	1.67238	9.00384	7H9 with hypochlorite 0.4 vol%	stress	Sodium hypochlorite	0.4	vol%
Rv1872c	Possible L-lactate dehydrogenase (cytochrome) LldD2	set2S604	-2.4021	-7.16523	L-Lactate 10 mM (C)	carbon source	Sodium L-Lactate	10	mM
Rv1872c	Possible L-lactate dehydrogenase (cytochrome) LldD2	set2S603	-2.46945	-8.82781	L-Lactate 10 mM (C)	carbon source	Sodium L-Lactate	10	mM
Rv1886c	Secreted antigen 85-B FbpB (85B) (antigen 85 complex B) (mycolyl transferase 85B) (fibronectin-binding protein B) (extracellular alpha-antigen)	set6S758	-1.08118	-8.06746	pH 4.5	pH		NA
Rv1886c	Secreted antigen 85-B FbpB (85B) (antigen 85 complex B) (mycolyl transferase 85B) (fibronectin-binding protein B) (extracellular alpha-antigen)	set6S757	-1.09592	-7.46164	pH 4.5	pH		NA
Rv1901	Probable CinA-like protein CinA	set3S274	-1.3811	-5.07818	7H9 with Isoniazid 0.025 ug/mL	stress	Isoniazid	0.025	ug/mL
Rv1901	Probable CinA-like protein CinA	set5S654	1.49798	6.01486	7H9 with 2-Mercaptopyridine N-oxide 0.0078 mM	stress	2-Mercaptopyridine N-oxide sodium salt	0.0078	mM
Rv1901	Probable CinA-like protein CinA	set3S276	-1.67425	-6.75236	7H9 with Ethionamide 0.1 ug/mL	stress	Ethionamide	0.1	ug/mL
Rv1901	Probable CinA-like protein CinA	set3S273	-1.36428	-5.39538	7H9 with Isoniazid 0.025 ug/mL	stress	Isoniazid	0.025	ug/mL
Rv1901	Probable CinA-like protein CinA	set3S275	-1.44779	-5.01236	7H9 with Ethionamide 0.1 ug/mL	stress	Ethionamide	0.1	ug/mL
Rv1925	Probable acyl-CoA ligase FadD31 (acyl-CoA synthetase) (acyl-CoA synthase)	set5S587	-2.04619	-8.38952	7H9 with Cumene hydroperoxide 0.05 mM	stress	Cumene hydroperoxide	0.05	mM
Rv1925	Probable acyl-CoA ligase FadD31 (acyl-CoA synthetase) (acyl-CoA synthase)	set6S681	-1.54033	-7.92225	7H9 with Hydrogen peroxide 3.97 mM	stress	Hydrogen peroxide	3.97	mM
Rv1925	Probable acyl-CoA ligase FadD31 (acyl-CoA synthetase) (acyl-CoA synthase)	set6S767	-1.55795	-7.80036	7H9 with Hydrogen peroxide 2.5 mM; pH 6.5	stress	Hydrogen peroxide	2.5	mM
Rv1925	Probable acyl-CoA ligase FadD31 (acyl-CoA synthetase) (acyl-CoA synthase)	set6S682	-1.47103	-6.72095	7H9 with Hydrogen peroxide 3.97 mM	stress	Hydrogen peroxide	3.97	mM
Rv1925	Probable acyl-CoA ligase FadD31 (acyl-CoA synthetase) (acyl-CoA synthase)	set5S588	-1.86758	-7.8074	7H9 with Cumene hydroperoxide 0.05 mM	stress	Cumene hydroperoxide	0.05	mM
Rv1925	Probable acyl-CoA ligase FadD31 (acyl-CoA synthetase) (acyl-CoA synthase)	set6S768	-1.38056	-6.67349	7H9 with Hydrogen peroxide 2.5 mM; pH 6.5	stress	Hydrogen peroxide	2.5	mM
Rv1988	Probable 23S rRNA methyltransferase Erm(37)	set4S294	-3.18186	-9.47193	7H9 with Clarithromycin 0.967 ug/mL	stress	Clarithromycin	0.967	ug/mL
Rv1988	Probable 23S rRNA methyltransferase Erm(37)	set5S631	-2.88674	-8.99926	7H9 with Erythromycin 0.016 mM	stress	Erythromycin	0.016	mM
Rv1988	Probable 23S rRNA methyltransferase Erm(37)	set4S293	-3.02849	-5.721	7H9 with Clarithromycin 0.967 ug/mL	stress	Clarithromycin	0.967	ug/mL
Rv2043c	Pyrazinamidase/nicotinamidase PncA (PZase)	set5S592	2.44555	7.86229	7H9 with Pyrazinamide 50 ug/mL; pH 5.5	stress	Pyrazinamide	50	ug/mL
Rv2068c	Class a beta-lactamase BlaC	set2S585	-2.43265	-11.5681	7H9 with Meropenem 9.6 ug/mL	stress	Meropenem	9.6	ug/mL
Rv2068c	Class a beta-lactamase BlaC	set5S647	-1.31345	-8.38413	7H9 with Ceftriaxone hemi(heptahydrate) 0.12 mM	stress	Ceftriaxone disodium salt hemi(heptahydrate)	0.12	mM
Rv2068c	Class a beta-lactamase BlaC	set5S648	-1.44973	-7.29429	7H9 with Ceftriaxone hemi(heptahydrate) 0.12 mM	stress	Ceftriaxone disodium salt hemi(heptahydrate)	0.12	mM
Rv2068c	Class a beta-lactamase BlaC	set2S586	-2.88297	-11.9572	7H9 with Meropenem 9.6 ug/mL	stress	Meropenem	9.6	ug/mL
Rv2073c	Probable shortchain dehydrogenase	set4S291	-1.47299	-6.83364	7H9 with Delamanid 0.236 ug/mL	stress	Delamanid	0.236	ug/mL
Rv2073c	Probable shortchain dehydrogenase	set4S292	-1.70047	-8.9625	7H9 with Delamanid 0.236 ug/mL	stress	Delamanid	0.236	ug/mL
Rv2073c	Probable shortchain dehydrogenase	set2S590	-1.54008	-6.32158	7H9 with Pretomanid 0.213 ug/mL	stress	Pretomanid	0.213	ug/mL
Rv2073c	Probable shortchain dehydrogenase	set2S589	-1.47078	-7.26819	7H9 with Pretomanid 0.213 ug/mL	stress	Pretomanid	0.213	ug/mL
Rv2125	Conserved hypothetical protein	set4S293	-1.05579	-6.32424	7H9 with Clarithromycin 0.967 ug/mL	stress	Clarithromycin	0.967	ug/mL
Rv2127	L-asparagine permease AnsP1	set1S229	-1.72812	-11.1474	L-Asparagine (C)	carbon source	L-Asparagine	10	mM
Rv2127	L-asparagine permease AnsP1	set1S230	-1.78548	-10.3702	L-Asparagine (C)	carbon source	L-Asparagine	10	mM
Rv2127	L-asparagine permease AnsP1	set2S609	-1.29138	-9.63068	casaminos 1 mg/mL (C)	carbon source	casamino acids	1	mg/mL
Rv2127	L-asparagine permease AnsP1	set1S231	-1.53777	-8.89155	L-Aspartic Acid (C)	carbon source	L-Aspartic Acid	10	mM
Rv2127	L-asparagine permease AnsP1	set1S232	-1.63182	-11.0212	L-Aspartic Acid (C)	carbon source	L-Aspartic Acid	10	mM
Rv2187	Long-chain-fatty-acid-CoA ligase FadD15 (fatty-acid-CoA synthetase) (fatty-acid-CoA synthase)	set6S758	1.14115	7.1502	pH 4.5	pH		NA
Rv2187	Long-chain-fatty-acid-CoA ligase FadD15 (fatty-acid-CoA synthetase) (fatty-acid-CoA synthase)	set6S757	1.14959	6.80884	pH 4.5	pH		NA
Rv2344c	Probable deoxyguanosine triphosphate triphosphohydrolase Dgt (dGTPase) (dGTP triphosphohydrolase)	set5S654	-1.7387	-5.16996	7H9 with 2-Mercaptopyridine N-oxide 0.0078 mM	stress	2-Mercaptopyridine N-oxide sodium salt	0.0078	mM
Rv2368c	Probable PHOH-like protein PhoH1 (phosphate starvation-inducible protein PSIH)	set4S294	-1.96285	-9.86957	7H9 with Clarithromycin 0.967 ug/mL	stress	Clarithromycin	0.967	ug/mL
Rv2368c	Probable PHOH-like protein PhoH1 (phosphate starvation-inducible protein PSIH)	set4S293	-2.13422	-9.88511	7H9 with Clarithromycin 0.967 ug/mL	stress	Clarithromycin	0.967	ug/mL
Rv2388c	Probable oxygen-independent coproporphyrinogen III oxidase HemN (coproporphyrinogenase) (coprogen oxidase)	set3S273	1.1015	5.3915	7H9 with Isoniazid 0.025 ug/mL	stress	Isoniazid	0.025	ug/mL
Rv2388c	Probable oxygen-independent coproporphyrinogen III oxidase HemN (coproporphyrinogenase) (coprogen oxidase)	set3S274	1.09731	6.00222	7H9 with Isoniazid 0.025 ug/mL	stress	Isoniazid	0.025	ug/mL
Rv2404c	Probable GTP-binding protein LepA (GTP-binding elongation factor)	set3S273	3.02532	19.2729	7H9 with Isoniazid 0.025 ug/mL	stress	Isoniazid	0.025	ug/mL
Rv2404c	Probable GTP-binding protein LepA (GTP-binding elongation factor)	set3S274	3.18224	19.4319	7H9 with Isoniazid 0.025 ug/mL	stress	Isoniazid	0.025	ug/mL
Rv2416c	Enhanced intracellular survival protein Eis,GCN5-related N-acetyltransferase	set2S596	-2.74131	-6.84448	7H9 with Hygromycin B 0.0095 mM	stress	Hygromycin B	0.0095	mM
Rv2416c	Enhanced intracellular survival protein Eis,GCN5-related N-acetyltransferase	set2S595	-2.72849	-5.31169	7H9 with Hygromycin B 0.0095 mM	stress	Hygromycin B	0.0095	mM
Rv2431c	PE family protein PE25	set3S273	1.01576	5.14971	7H9 with Isoniazid 0.025 ug/mL	stress	Isoniazid	0.025	ug/mL
Rv2433c	Hypothetical protein	set3S274	1.70023	6.78332	7H9 with Isoniazid 0.025 ug/mL	stress	Isoniazid	0.025	ug/mL
Rv2434c	Probable conserved transmembrane protein	set3S273	1.86808	5.941	7H9 with Isoniazid 0.025 ug/mL	stress	Isoniazid	0.025	ug/mL
Rv2453c	Probable molybdopterin-guanine dinucleotide biosynthesis protein A MobA	set6S749	1.60184	7.41918	7H9 with hypochlorite 0.4 vol%	stress	Sodium hypochlorite	0.4	vol%
Rv2453c	Probable molybdopterin-guanine dinucleotide biosynthesis protein A MobA	set6S750	1.58398	7.55594	7H9 with hypochlorite 0.4 vol%	stress	Sodium hypochlorite	0.4	vol%
Rv2462c	Probable trigger factor (TF) protein Tig	set1S230	-1.63338	-5.42369	L-Asparagine (C)	carbon source	L-Asparagine	10	mM
Rv2467	Probable aminopeptidase N PepN (Lysyl aminopeptidase) (LYS-AP) (alanine aminopeptidase)	set6S758	-1.50652	-6.19121	pH 4.5	pH		NA
Rv2525c	Conserved hypothetical protein. Secreted; predicted to be a substrate of the twin arginine translocation (tat) export system.	set2S585	-1.42532	-8.47302	7H9 with Meropenem 9.6 ug/mL	stress	Meropenem	9.6	ug/mL
Rv2525c	Conserved hypothetical protein. Secreted; predicted to be a substrate of the twin arginine translocation (tat) export system.	set1S201	-1.42726	-8.13847	7H9 with Rifampicin 0.014 ug/mL	stress	Rifampicin	0.014	ug/mL
Rv2525c	Conserved hypothetical protein. Secreted; predicted to be a substrate of the twin arginine translocation (tat) export system.	set2S586	-1.38938	-9.90963	7H9 with Meropenem 9.6 ug/mL	stress	Meropenem	9.6	ug/mL
Rv2525c	Conserved hypothetical protein. Secreted; predicted to be a substrate of the twin arginine translocation (tat) export system.	set1S202	-1.66346	-9.93554	7H9 with Rifampicin 0.014 ug/mL	stress	Rifampicin	0.014	ug/mL
Rv2531c	Probable amino acid decarboxylase	set6S758	1.19836	8.28845	pH 4.5	pH		NA
Rv2531c	Probable amino acid decarboxylase	set6S757	1.1093	7.45824	pH 4.5	pH		NA
Rv2589	4-aminobutyrate aminotransferase GabT (gamma-amino-N-butyrate transaminase) (GABA transaminase) (glutamate:succinic semialdehyde transaminase) (GABA aminotransferase) (GABA-at)	set6S757	-1.63206	-8.76765	pH 4.5	pH		NA
Rv2589	4-aminobutyrate aminotransferase GabT (gamma-amino-N-butyrate transaminase) (GABA transaminase) (glutamate:succinic semialdehyde transaminase) (GABA aminotransferase) (GABA-at)	set6S758	-1.53919	-7.16904	pH 4.5	pH		NA
Rv2616	Conserved protein	set6S685	-1.59367	-5.03378	7H9 with Dodecyl Sulfate 0.02 vol%	stress	Sodium Dodecyl Sulfate	0.02	vol%
Rv2618	Conserved hypothetical protein	set1S230	-1.3862	-5.09423	L-Asparagine (C)	carbon source	L-Asparagine	10	mM
Rv2672	Possible secreted protease	set1S202	-1.42853	-7.44624	7H9 with Rifampicin 0.014 ug/mL	stress	Rifampicin	0.014	ug/mL
Rv2672	Possible secreted protease	set6S758	-1.67085	-6.07492	pH 4.5	pH		NA
Rv2681	Conserved hypothetical alanine rich protein	set3S273	1.67319	5.65729	7H9 with Isoniazid 0.025 ug/mL	stress	Isoniazid	0.025	ug/mL
Rv2684	Probable arsenic-transport integral membrane protein ArsA	set5S654	1.06982	6.42637	7H9 with 2-Mercaptopyridine N-oxide 0.0078 mM	stress	2-Mercaptopyridine N-oxide sodium salt	0.0078	mM
Rv2721c	Possible conserved transmembrane alanine and glycine rich protein	set6S757	1.88014	10.579	pH 4.5	pH		NA
Rv2721c	Possible conserved transmembrane alanine and glycine rich protein	set1S201	1.41962	10.7747	7H9 with Rifampicin 0.014 ug/mL	stress	Rifampicin	0.014	ug/mL
Rv2721c	Possible conserved transmembrane alanine and glycine rich protein	set6S758	1.69954	9.03784	pH 4.5	pH		NA
Rv2722	Conserved hypothetical protein	set6S758	1.57733	6.60253	pH 4.5	pH		NA
Rv2722	Conserved hypothetical protein	set6S757	1.84134	6.57494	pH 4.5	pH		NA
Rv2725c	Probable GTP-binding protein HflX	set5S631	-1.72877	-9.69853	7H9 with Erythromycin 0.016 mM	stress	Erythromycin	0.016	mM
Rv2725c	Probable GTP-binding protein HflX	set4S294	-3.09014	-13.8631	7H9 with Clarithromycin 0.967 ug/mL	stress	Clarithromycin	0.967	ug/mL
Rv2725c	Probable GTP-binding protein HflX	set5S632	-1.45019	-7.45875	7H9 with Erythromycin 0.016 mM	stress	Erythromycin	0.016	mM
Rv2725c	Probable GTP-binding protein HflX	set4S293	-3.12361	-10.9741	7H9 with Clarithromycin 0.967 ug/mL	stress	Clarithromycin	0.967	ug/mL
Rv2780	Secreted L-alanine dehydrogenase Ald (40 kDa antigen) (TB43)	set2S629	-1.46307	-5.22189	L-Alanine 10 mM (N)	nitrogen source	L-Alanine	10	mM
Rv2780	Secreted L-alanine dehydrogenase Ald (40 kDa antigen) (TB43)	set2S630	-1.96272	-8.66028	L-Alanine 10 mM (N)	nitrogen source	L-Alanine	10	mM
Rv2781c	Possible alanine rich oxidoreductase	set5S629	1.29553	6.19296	7H9 with Ciprofloxacin Hydrochloride 0.0012 mM	stress	Ciprofloxacin Hydrochloride	0.0012	mM
Rv2799	Probable membrane protein	set5S599	-1.4602	-7.7116	cholesterol 100uM (C)	carbon source	cholesterol	100	uM
Rv2851c	GCN5-related N-acetyltransferase	set2S618	-1.57817	-5.79877	butyrate 10 mM (C)	carbon source	Sodium butyrate	10	mM
Rv2864c	Possible penicillin-binding lipoprotein	set2S585	-1.26847	-6.38701	7H9 with Meropenem 9.6 ug/mL	stress	Meropenem	9.6	ug/mL
Rv2864c	Possible penicillin-binding lipoprotein	set2S586	-1.58009	-8.29411	7H9 with Meropenem 9.6 ug/mL	stress	Meropenem	9.6	ug/mL
Rv2864c	Possible penicillin-binding lipoprotein	set5S648	-1.07217	-5.06174	7H9 with Ceftriaxone hemi(heptahydrate) 0.12 mM	stress	Ceftriaxone disodium salt hemi(heptahydrate)	0.12	mM
Rv2864c	Possible penicillin-binding lipoprotein	set5S647	-1.00134	-6.58979	7H9 with Ceftriaxone hemi(heptahydrate) 0.12 mM	stress	Ceftriaxone disodium salt hemi(heptahydrate)	0.12	mM
Rv2922c	Probable chromosome partition protein Smc	set5S660	-1.7872	-6.27388	7H9 with Novobiocin 0.004 mM	stress	Novobiocin sodium salt	0.004	mM
Rv2922c	Probable chromosome partition protein Smc	set5S659	-1.5781	-6.70012	7H9 with Novobiocin 0.004 mM	stress	Novobiocin sodium salt	0.004	mM
Rv3082c	Virulence-regulating transcriptional regulator VirS (AraC/XylS family)	set3S275	2.08268	9.91212	7H9 with Ethionamide 0.1 ug/mL	stress	Ethionamide	0.1	ug/mL
Rv3082c	Virulence-regulating transcriptional regulator VirS (AraC/XylS family)	set3S276	2.09402	10.2307	7H9 with Ethionamide 0.1 ug/mL	stress	Ethionamide	0.1	ug/mL
Rv3082c	Virulence-regulating transcriptional regulator VirS (AraC/XylS family)	set5S670	1.9892	10.4691	7H9 with Antimycin A 0.0186 mM	stress	Antimycin A	0.0186	mM
Rv3082c	Virulence-regulating transcriptional regulator VirS (AraC/XylS family)	set5S669	2.08049	8.15203	7H9 with Antimycin A 0.0186 mM	stress	Antimycin A	0.0186	mM
Rv3083	Probable monooxygenase (hydroxylase)	set5S670	1.38129	6.72634	7H9 with Antimycin A 0.0186 mM	stress	Antimycin A	0.0186	mM
Rv3083	Probable monooxygenase (hydroxylase)	set3S276	2.25302	13.1173	7H9 with Ethionamide 0.1 ug/mL	stress	Ethionamide	0.1	ug/mL
Rv3083	Probable monooxygenase (hydroxylase)	set5S669	1.4092	6.71953	7H9 with Antimycin A 0.0186 mM	stress	Antimycin A	0.0186	mM
Rv3083	Probable monooxygenase (hydroxylase)	set3S275	2.17039	10.6341	7H9 with Ethionamide 0.1 ug/mL	stress	Ethionamide	0.1	ug/mL
Rv3133c	Two component transcriptional regulatory protein DevR (probably LuxR/UhpA-family)	set2S616	1.20721	6.1994	Valeric 10 mM (C)	carbon source	Valeric acid	10	mM
Rv3145	Probable NADH dehydrogenase I (chain A) NuoA (NADH-ubiquinone oxidoreductase chain A)	set1S230	-1.72558	-9.9383	L-Asparagine (C)	carbon source	L-Asparagine	10	mM
Rv3145	Probable NADH dehydrogenase I (chain A) NuoA (NADH-ubiquinone oxidoreductase chain A)	set1S222	-2.78113	-10.0149	propionate (C)	carbon source	Sodium propionate	10	mM
Rv3145	Probable NADH dehydrogenase I (chain A) NuoA (NADH-ubiquinone oxidoreductase chain A)	set1S221	-2.42441	-10.7865	propionate (C)	carbon source	Sodium propionate	10	mM
Rv3146	Probable NADH dehydrogenase I (chain B) NuoB (NADH-ubiquinone oxidoreductase chain B)	set1S230	-1.42744	-8.80172	L-Asparagine (C)	carbon source	L-Asparagine	10	mM
Rv3146	Probable NADH dehydrogenase I (chain B) NuoB (NADH-ubiquinone oxidoreductase chain B)	set1S221	-2.29843	-6.91852	propionate (C)	carbon source	Sodium propionate	10	mM
Rv3146	Probable NADH dehydrogenase I (chain B) NuoB (NADH-ubiquinone oxidoreductase chain B)	set1S222	-2.34716	-8.59529	propionate (C)	carbon source	Sodium propionate	10	mM
Rv3146	Probable NADH dehydrogenase I (chain B) NuoB (NADH-ubiquinone oxidoreductase chain B)	set1S229	-1.31887	-7.02127	L-Asparagine (C)	carbon source	L-Asparagine	10	mM
Rv3147	Probable NADH dehydrogenase I (chain C) NuoC (NADH-ubiquinone oxidoreductase chain C)	set1S222	-2.69509	-5.44878	propionate (C)	carbon source	Sodium propionate	10	mM
Rv3147	Probable NADH dehydrogenase I (chain C) NuoC (NADH-ubiquinone oxidoreductase chain C)	set1S221	-2.38492	-5.14898	propionate (C)	carbon source	Sodium propionate	10	mM
Rv3148	Probable NADH dehydrogenase I (chain D) NuoD (NADH-ubiquinone oxidoreductase chain D)	set1S222	-2.83057	-6.61283	propionate (C)	carbon source	Sodium propionate	10	mM
Rv3148	Probable NADH dehydrogenase I (chain D) NuoD (NADH-ubiquinone oxidoreductase chain D)	set1S221	-2.89436	-7.17904	propionate (C)	carbon source	Sodium propionate	10	mM
Rv3149	Probable NADH dehydrogenase I (chain E) NuoE (NADH-ubiquinone oxidoreductase chain E)	set1S222	-2.44418	-10.9385	propionate (C)	carbon source	Sodium propionate	10	mM
Rv3149	Probable NADH dehydrogenase I (chain E) NuoE (NADH-ubiquinone oxidoreductase chain E)	set1S221	-2.62349	-7.976	propionate (C)	carbon source	Sodium propionate	10	mM
Rv3149	Probable NADH dehydrogenase I (chain E) NuoE (NADH-ubiquinone oxidoreductase chain E)	set1S229	-1.46901	-7.57532	L-Asparagine (C)	carbon source	L-Asparagine	10	mM
Rv3149	Probable NADH dehydrogenase I (chain E) NuoE (NADH-ubiquinone oxidoreductase chain E)	set1S230	-1.44082	-9.1921	L-Asparagine (C)	carbon source	L-Asparagine	10	mM
Rv3150	Probable NADH dehydrogenase I (chain F) NuoF (NADH-ubiquinone oxidoreductase chain F)	set1S221	-3.01398	-6.32054	propionate (C)	carbon source	Sodium propionate	10	mM
Rv3150	Probable NADH dehydrogenase I (chain F) NuoF (NADH-ubiquinone oxidoreductase chain F)	set1S230	-1.37655	-5.01006	L-Asparagine (C)	carbon source	L-Asparagine	10	mM
Rv3150	Probable NADH dehydrogenase I (chain F) NuoF (NADH-ubiquinone oxidoreductase chain F)	set1S229	-1.47737	-6.19007	L-Asparagine (C)	carbon source	L-Asparagine	10	mM
Rv3150	Probable NADH dehydrogenase I (chain F) NuoF (NADH-ubiquinone oxidoreductase chain F)	set1S222	-2.38898	-5.14111	propionate (C)	carbon source	Sodium propionate	10	mM
Rv3151	Probable NADH dehydrogenase I (chain G) NuoG (NADH-ubiquinone oxidoreductase chain G)	set2S615	-1.26409	-5.66544	Valeric 10 mM (C)	carbon source	Valeric acid	10	mM
Rv3151	Probable NADH dehydrogenase I (chain G) NuoG (NADH-ubiquinone oxidoreductase chain G)	set1S230	-1.46709	-5.08973	L-Asparagine (C)	carbon source	L-Asparagine	10	mM
Rv3151	Probable NADH dehydrogenase I (chain G) NuoG (NADH-ubiquinone oxidoreductase chain G)	set1S222	-2.22618	-6.45422	propionate (C)	carbon source	Sodium propionate	10	mM
Rv3151	Probable NADH dehydrogenase I (chain G) NuoG (NADH-ubiquinone oxidoreductase chain G)	set1S229	-1.34697	-6.62473	L-Asparagine (C)	carbon source	L-Asparagine	10	mM
Rv3152	Probable NADH dehydrogenase I (chain H) NuoH (NADH-ubiquinone oxidoreductase chain H)	set1S221	-2.549	-9.93443	propionate (C)	carbon source	Sodium propionate	10	mM
Rv3152	Probable NADH dehydrogenase I (chain H) NuoH (NADH-ubiquinone oxidoreductase chain H)	set1S222	-2.30756	-6.92607	propionate (C)	carbon source	Sodium propionate	10	mM
Rv3153	Probable NADH dehydrogenase I (chain I) NuoI (NADH-ubiquinone oxidoreductase chain I)	set1S222	-2.14948	-9.22664	propionate (C)	carbon source	Sodium propionate	10	mM
Rv3153	Probable NADH dehydrogenase I (chain I) NuoI (NADH-ubiquinone oxidoreductase chain I)	set1S221	-2.16429	-6.7271	propionate (C)	carbon source	Sodium propionate	10	mM
Rv3154	Probable NADH dehydrogenase I (chain J) NuoJ (NADH-ubiquinone oxidoreductase chain J)	set1S230	-1.29256	-5.39877	L-Asparagine (C)	carbon source	L-Asparagine	10	mM
Rv3154	Probable NADH dehydrogenase I (chain J) NuoJ (NADH-ubiquinone oxidoreductase chain J)	set1S222	-2.52703	-7.78168	propionate (C)	carbon source	Sodium propionate	10	mM
Rv3154	Probable NADH dehydrogenase I (chain J) NuoJ (NADH-ubiquinone oxidoreductase chain J)	set1S221	-2.58072	-6.10297	propionate (C)	carbon source	Sodium propionate	10	mM
Rv3156	Probable NADH dehydrogenase I (chain L) NuoL (NADH-ubiquinone oxidoreductase chain L)	set1S221	-2.56694	-11.5668	propionate (C)	carbon source	Sodium propionate	10	mM
Rv3156	Probable NADH dehydrogenase I (chain L) NuoL (NADH-ubiquinone oxidoreductase chain L)	set1S222	-2.6971	-12.1497	propionate (C)	carbon source	Sodium propionate	10	mM
Rv3156	Probable NADH dehydrogenase I (chain L) NuoL (NADH-ubiquinone oxidoreductase chain L)	set1S230	-1.44235	-7.39736	L-Asparagine (C)	carbon source	L-Asparagine	10	mM
Rv3157	Probable NADH dehydrogenase I (chain M) NUOK (NADH-ubiquinone oxidoreductase chain M)	set1S221	-2.15792	-5.52254	propionate (C)	carbon source	Sodium propionate	10	mM
Rv3157	Probable NADH dehydrogenase I (chain M) NUOK (NADH-ubiquinone oxidoreductase chain M)	set1S230	-1.63334	-6.03866	L-Asparagine (C)	carbon source	L-Asparagine	10	mM
Rv3158	Probable NADH dehydrogenase I (chain N) NuoN (NADH-ubiquinone oxidoreductase chain N)	set2S615	-1.30172	-7.60114	Valeric 10 mM (C)	carbon source	Valeric acid	10	mM
Rv3158	Probable NADH dehydrogenase I (chain N) NuoN (NADH-ubiquinone oxidoreductase chain N)	set1S230	-1.44601	-7.89196	L-Asparagine (C)	carbon source	L-Asparagine	10	mM
Rv3158	Probable NADH dehydrogenase I (chain N) NuoN (NADH-ubiquinone oxidoreductase chain N)	set1S222	-2.14352	-10.9452	propionate (C)	carbon source	Sodium propionate	10	mM
Rv3158	Probable NADH dehydrogenase I (chain N) NuoN (NADH-ubiquinone oxidoreductase chain N)	set1S221	-2.19521	-10.4041	propionate (C)	carbon source	Sodium propionate	10	mM
Rv3158	Probable NADH dehydrogenase I (chain N) NuoN (NADH-ubiquinone oxidoreductase chain N)	set1S229	-1.3034	-6.92634	L-Asparagine (C)	carbon source	L-Asparagine	10	mM
Rv3161c	Possible dioxygenase	set5S638	-2.04363	-5.02916	7H9 with Benzethonium chloride 0.068 mM	stress	Benzethonium chloride	0.068	mM
Rv3161c	Possible dioxygenase	set5S637	-1.80051	-5.06318	7H9 with Benzethonium chloride 0.068 mM	stress	Benzethonium chloride	0.068	mM
Rv3259	Conserved hypothetical protein	set2S624	1.25008	5.67023	Palmitic 100 uM (C)	carbon source	Palmitic acid	100	uM
Rv3319	Probable succinate dehydrogenase (iron-sulphur protein subunit) SdhB (succinic dehydrogenase) (fumarate reductase) (fumarate dehydrogenase) (fumaric hydrogenase)	set6S757	-1.98425	-6.21871	pH 4.5	pH		NA
Rv3331	Probable sugar-transport integral membrane protein SugI	set1S225	-3.0973	-7.56786	D-Glucose (C)	carbon source	D-Glucose	11	mM
Rv3331	Probable sugar-transport integral membrane protein SugI	set1S226	-3.46674	-9.71541	D-Glucose (C)	carbon source	D-Glucose	11	mM
Rv3342	Possible methyltransferase (methylase)	set1S223	-1.45997	-6.57473	acetate (C)	carbon source	Potassium acetate	10	mM
Rv3342	Possible methyltransferase (methylase)	set1S230	-1.60738	-6.30204	L-Asparagine (C)	carbon source	L-Asparagine	10	mM
Rv3494c	Mce-family protein Mce4F	set5S600	-2.2284	-6.75869	cholesterol 100uM (C)	carbon source	cholesterol	100	uM
Rv3494c	Mce-family protein Mce4F	set5S599	-1.86915	-7.87084	cholesterol 100uM (C)	carbon source	cholesterol	100	uM
Rv3496c	Mce-family protein Mce4D	set5S600	-2.55746	-9.7757	cholesterol 100uM (C)	carbon source	cholesterol	100	uM
Rv3496c	Mce-family protein Mce4D	set5S599	-2.02118	-12.4283	cholesterol 100uM (C)	carbon source	cholesterol	100	uM
Rv3498c	Mce-family protein Mce4B	set5S599	-1.74536	-5.39438	cholesterol 100uM (C)	carbon source	cholesterol	100	uM
Rv3498c	Mce-family protein Mce4B	set5S600	-1.76625	-6.03178	cholesterol 100uM (C)	carbon source	cholesterol	100	uM
Rv3500c	Conserved integral membrane protein YrbE4B. Possible ABC transporter.	set6S681	-1.4552	-8.65198	7H9 with Hydrogen peroxide 3.97 mM	stress	Hydrogen peroxide	3.97	mM
Rv3500c	Conserved integral membrane protein YrbE4B. Possible ABC transporter.	set5S600	-1.86774	-6.74737	cholesterol 100uM (C)	carbon source	cholesterol	100	uM
Rv3500c	Conserved integral membrane protein YrbE4B. Possible ABC transporter.	set5S599	-1.72493	-6.85331	cholesterol 100uM (C)	carbon source	cholesterol	100	uM
Rv3526	Oxygenase component of 3-ketosteroid-9-alpha-hydroxylase KshA	set5S600	-1.86949	-8.39618	cholesterol 100uM (C)	carbon source	cholesterol	100	uM
Rv3537	Probable dehydrogenase	set5S599	-1.87475	-6.41096	cholesterol 100uM (C)	carbon source	cholesterol	100	uM
Rv3547	Deazaflavin-dependent nitroreductase Ddn	set2S589	4.61598	33.5285	7H9 with Pretomanid 0.213 ug/mL	stress	Pretomanid	0.213	ug/mL
Rv3547	Deazaflavin-dependent nitroreductase Ddn	set4S291	2.24232	14.9306	7H9 with Delamanid 0.236 ug/mL	stress	Delamanid	0.236	ug/mL
Rv3547	Deazaflavin-dependent nitroreductase Ddn	set4S292	2.25857	14.607	7H9 with Delamanid 0.236 ug/mL	stress	Delamanid	0.236	ug/mL
Rv3547	Deazaflavin-dependent nitroreductase Ddn	set2S590	4.15091	25.7477	7H9 with Pretomanid 0.213 ug/mL	stress	Pretomanid	0.213	ug/mL
Rv3561	Probable fatty-acid-CoA ligase FadD3 (fatty-acid-CoA synthetase) (fatty-acid-CoA synthase)	set5S600	-1.64926	-8.20046	cholesterol 100uM (C)	carbon source	cholesterol	100	uM
Rv3570c	Possible oxidoreductase. Possible 3-hydroxy-9,10-seconandrost-1,3,5(10)-triene-9,17-dione hydroxylase.	set5S600	-2.33007	-5.35825	cholesterol 100uM (C)	carbon source	cholesterol	100	uM
Rv3570c	Possible oxidoreductase. Possible 3-hydroxy-9,10-seconandrost-1,3,5(10)-triene-9,17-dione hydroxylase.	set5S599	-2.55606	-6.19757	cholesterol 100uM (C)	carbon source	cholesterol	100	uM
Rv3572	Unknown protein	set5S655	-1.18635	-5.20027	7H9 with Econazole nitrate salt 0.0082 mM	stress	Econazole nitrate salt	0.0082	mM
Rv3575c	Transcriptional regulatory protein (probably LacI-family)	set2S617	-1.47649	-8.63427	butyrate 10 mM (C)	carbon source	Sodium butyrate	10	mM
Rv3575c	Transcriptional regulatory protein (probably LacI-family)	set1S222	-1.30897	-9.50529	propionate (C)	carbon source	Sodium propionate	10	mM
Rv3575c	Transcriptional regulatory protein (probably LacI-family)	set1S221	-1.2181	-5.3485	propionate (C)	carbon source	Sodium propionate	10	mM
Rv3575c	Transcriptional regulatory protein (probably LacI-family)	set2S618	-1.57465	-7.87516	butyrate 10 mM (C)	carbon source	Sodium butyrate	10	mM
Rv3585	DNA repair protein RadA (DNA repair protein SMS)	set6S693	-1.00908	-6.19907	7H9 with Levofloxacin 0.3 ug/mL	stress	Levofloxacin	0.3	ug/mL
Rv3632	Possible conserved membrane protein	set6S758	1.64767	6.28238	pH 4.5	pH		NA
Rv3632	Possible conserved membrane protein	set6S757	2.04066	7.71341	pH 4.5	pH		NA
Rv3651	Conserved hypothetical protein	set6S686	1.85286	9.91895	7H9 with Dodecyl Sulfate 0.02 vol%	stress	Sodium Dodecyl Sulfate	0.02	vol%
Rv3667	Acetyl-coenzyme A synthetase Acs (acetate--CoA ligase) (acetyl-CoA synthetase) (acetyl-CoA synthase) (acyl-activating enzyme) (acetate thiokinase) (acetyl-activating enzyme) (acetate--coenzyme A ligase) (acetyl-coenzyme A synthase)	set2S606	-1.43917	-8.35251	D,L-Malic Acid 10 mM (C)	carbon source	D,L-Malic Acid	10	mM
Rv3719	Conserved protein	set1S230	-1.61245	-7.52721	L-Asparagine (C)	carbon source	L-Asparagine	10	mM
Rv3720	Possible fatty acid synthase	set1S229	-1.50383	-7.07772	L-Asparagine (C)	carbon source	L-Asparagine	10	mM
Rv3720	Possible fatty acid synthase	set1S230	-2.12332	-10.8344	L-Asparagine (C)	carbon source	L-Asparagine	10	mM
Rv3720	Possible fatty acid synthase	set1S232	-1.37378	-7.57367	L-Aspartic Acid (C)	carbon source	L-Aspartic Acid	10	mM
Rv3734c	Putative triacylglycerol synthase (diacylglycerol acyltransferase) Tgs2	set6S758	1.57679	10.7549	pH 4.5	pH		NA
Rv3734c	Putative triacylglycerol synthase (diacylglycerol acyltransferase) Tgs2	set6S757	1.51345	11.9582	pH 4.5	pH		NA
Rv3746c	Probable PE family protein PE34 (PE family-related protein)	set6S704	1.64791	7.41504	no stress control	no stress control		NA
Rv3766	Hypothetical protein	set5S598	-3.05256	-5.48358	oleate 200uM (C)	carbon source	Sodium oleate	200	uM
Rv3766	Hypothetical protein	set2S620	-2.44515	-5.86876	heptadecanoic 250 uM (C)	carbon source	heptadecanoic acid	250	uM
Rv3766	Hypothetical protein	set2S622	-2.65618	-5.13195	Stearic 100 uM (C)	carbon source	Stearic acid	100	uM
Rv3766	Hypothetical protein	set2S621	-2.21927	-5.09714	Stearic 100 uM (C)	carbon source	Stearic acid	100	uM
Rv3777	Probable oxidoreductase	set2S607	1.21533	6.41202	D-Trehalose 10 mM (C)	carbon source	D-Trehalose dihydrate	10	mM
Rv3779	Probable conserved transmembrane protein alanine and leucine rich	set6S757	2.06798	12.3272	pH 4.5	pH		NA
Rv3779	Probable conserved transmembrane protein alanine and leucine rich	set6S758	1.96214	12.7513	pH 4.5	pH		NA
Rv3811	Conserved hypothetical protein	set5S648	-1.20793	-7.4326	7H9 with Ceftriaxone hemi(heptahydrate) 0.12 mM	stress	Ceftriaxone disodium salt hemi(heptahydrate)	0.12	mM
Rv3811	Conserved hypothetical protein	set5S647	-1.44564	-9.99357	7H9 with Ceftriaxone hemi(heptahydrate) 0.12 mM	stress	Ceftriaxone disodium salt hemi(heptahydrate)	0.12	mM
Rv3811	Conserved hypothetical protein	set2S585	-1.685	-10.8449	7H9 with Meropenem 9.6 ug/mL	stress	Meropenem	9.6	ug/mL
Rv3811	Conserved hypothetical protein	set2S586	-1.55737	-9.81936	7H9 with Meropenem 9.6 ug/mL	stress	Meropenem	9.6	ug/mL
Rv3814c	Possible acyltransferase	set2S585	-1.23993	-6.35663	7H9 with Meropenem 9.6 ug/mL	stress	Meropenem	9.6	ug/mL
Rv3814c	Possible acyltransferase	set2S586	-1.31255	-6.96253	7H9 with Meropenem 9.6 ug/mL	stress	Meropenem	9.6	ug/mL
Rv3826	Probable fatty-acid-AMP ligase FadD23 (fatty-acid-AMP synthetase) (fatty-acid-AMP synthase)	set1S230	1.2353	9.45102	L-Asparagine (C)	carbon source	L-Asparagine	10	mM
Rv3839	Conserved hypothetical protein	set5S609	1.01612	6.72415	7H9 with 8-hydroxy-nitroquinoline 0.03 mM	stress	8-hydroxy-nitroquinoline	0.03	mM
Rv3842c	Probable glycerophosphoryl diester phosphodiesterase GlpQ1 (glycerophosphodiester phosphodiesterase)	set5S653	1.1377	5.70711	7H9 with 2-Mercaptopyridine N-oxide 0.0078 mM	stress	2-Mercaptopyridine N-oxide sodium salt	0.0078	mM
Rv3842c	Probable glycerophosphoryl diester phosphodiesterase GlpQ1 (glycerophosphodiester phosphodiesterase)	set5S654	1.35261	7.43544	7H9 with 2-Mercaptopyridine N-oxide 0.0078 mM	stress	2-Mercaptopyridine N-oxide sodium salt	0.0078	mM
Rv3908	Possible mutator protein MutT4	set6S757	1.28537	5.2871	pH 4.5	pH		NA
Rv3919c	Probable glucose-inhibited division protein B Gid	set3S287	2.69536	7.88044	7H9 with Streptomycin 0.178 ug/mL	stress	Streptomycin sulfate salt	0.178	ug/mL
Rv3919c	Probable glucose-inhibited division protein B Gid	set3S288	2.19845	6.52214	7H9 with Streptomycin 0.178 ug/mL	stress	Streptomycin sulfate salt	0.178	ug/mL
