# Supplementary material for: High-throughput characterization of Mycobacterium tuberculosis gene function across diverse conditions
Source: PLoS Biol. 2026 Apr 15;24(4):e3003529. doi: 10.1371/journal.pbio.3003529 (PMC13102306; doi:10.1371/journal.pbio.3003529)
Supplement: S6 Table — (XLSX) [file pbio.3003529.s006.xlsx]

## Sheet: Sheet1
S6 Table. Genes with high cofitness.
Each row designates a high cofitness gene pair (cofit>0.8)
locusId, desc-gene identifier and gene annotation
cofit-cofitness value
rank-the rank in ordered list of cofitness genes for locusId (e.g. rank 1 is the gene with highest cofitness to the locusId)
hitSysName,hitDesc - gene identifier and annotation for other gene in the cofitness pair
locusId	desc	cofit	rank	hitSysName	hitDesc
Rv0012	Probable conserved membrane protein	0.884717	1	Rv1823	Conserved protein
Rv0012	Probable conserved membrane protein	0.838644	2	Rv1825	Conserved protein
Rv0012	Probable conserved membrane protein	0.810541	3	Rv3586	Conserved hypothetical protein
Rv0040c	Secreted proline rich protein Mtc28 (proline rich 28 kDa antigen)	0.863859	1	Rv0994	Probable molybdopterin biosynthesis protein MoeA1
Rv0040c	Secreted proline rich protein Mtc28 (proline rich 28 kDa antigen)	0.844237	2	Rv3005c	Conserved hypothetical protein
Rv0040c	Secreted proline rich protein Mtc28 (proline rich 28 kDa antigen)	0.814378	3	Rv3717	Conserved hypothetical protein
Rv0169	Mce-family protein Mce1A	0.875717	1	Rv0171	Mce-family protein Mce1C
Rv0169	Mce-family protein Mce1A	0.849566	2	Rv0176	Probable conserved Mce associated transmembrane protein
Rv0169	Mce-family protein Mce1A	0.839625	3	Rv0172	Mce-family protein Mce1D
Rv0169	Mce-family protein Mce1A	0.81413	4	Rv0173	Possible Mce-family lipoprotein LprK (Mce-family lipoprotein Mce1E)
Rv0169	Mce-family protein Mce1A	0.808847	5	Rv0174	Mce-family protein Mce1F
Rv0171	Mce-family protein Mce1C	0.875717	1	Rv0169	Mce-family protein Mce1A
Rv0171	Mce-family protein Mce1C	0.861838	2	Rv0176	Probable conserved Mce associated transmembrane protein
Rv0171	Mce-family protein Mce1C	0.83387	3	Rv0172	Mce-family protein Mce1D
Rv0171	Mce-family protein Mce1C	0.833304	4	Rv0173	Possible Mce-family lipoprotein LprK (Mce-family lipoprotein Mce1E)
Rv0171	Mce-family protein Mce1C	0.828651	5	Rv0174	Mce-family protein Mce1F
Rv0172	Mce-family protein Mce1D	0.839625	1	Rv0169	Mce-family protein Mce1A
Rv0172	Mce-family protein Mce1D	0.83387	2	Rv0171	Mce-family protein Mce1C
Rv0173	Possible Mce-family lipoprotein LprK (Mce-family lipoprotein Mce1E)	0.833304	1	Rv0171	Mce-family protein Mce1C
Rv0173	Possible Mce-family lipoprotein LprK (Mce-family lipoprotein Mce1E)	0.81413	2	Rv0169	Mce-family protein Mce1A
Rv0173	Possible Mce-family lipoprotein LprK (Mce-family lipoprotein Mce1E)	0.804835	3	Rv0174	Mce-family protein Mce1F
Rv0174	Mce-family protein Mce1F	0.828651	1	Rv0171	Mce-family protein Mce1C
Rv0174	Mce-family protein Mce1F	0.808847	2	Rv0169	Mce-family protein Mce1A
Rv0174	Mce-family protein Mce1F	0.804835	3	Rv0173	Possible Mce-family lipoprotein LprK (Mce-family lipoprotein Mce1E)
Rv0176	Probable conserved Mce associated transmembrane protein	0.861838	1	Rv0171	Mce-family protein Mce1C
Rv0176	Probable conserved Mce associated transmembrane protein	0.849566	2	Rv0169	Mce-family protein Mce1A
Rv0202c	Probable conserved transmembrane transport protein MmpL11	0.915181	1	Rv2047c	Conserved hypothetical protein
Rv0202c	Probable conserved transmembrane transport protein MmpL11	0.885073	2	Rv2048c	Polyketide synthase Pks12
Rv0248c	Probable succinate dehydrogenase [iron-sulfur subunit] (succinic dehydrogenase)	0.843065	1	Rv0249c	Probable succinate dehydrogenase [membrane anchor subunit] (succinic dehydrogenase)
Rv0249c	Probable succinate dehydrogenase [membrane anchor subunit] (succinic dehydrogenase)	0.843065	1	Rv0248c	Probable succinate dehydrogenase [iron-sulfur subunit] (succinic dehydrogenase)
Rv0279c	PE-PGRS family protein PE_PGRS4	0.907398	1	Rv1087	PE-PGRS family protein PE_PGRS21
Rv0279c	PE-PGRS family protein PE_PGRS4	0.88093	2	Rv2741	PE-PGRS family protein PE_PGRS47
Rv0279c	PE-PGRS family protein PE_PGRS4	0.843422	3	Rv1091	PE-PGRS family protein PE_PGRS22
Rv0279c	PE-PGRS family protein PE_PGRS4	0.841666	4	Rv2395	Probable conserved integral membrane protein
Rv0279c	PE-PGRS family protein PE_PGRS4	0.832942	5	Rv1090	Probable cellulase CelA2b (endo-1,4-beta-glucanase) (endoglucanase) (carboxymethyl cellulase)
Rv0279c	PE-PGRS family protein PE_PGRS4	0.806325	6	Rv2740	Epoxide hydrolase
Rv0346c	Possible L-asparagine permease AnsP2 (L-asparagine transport protein)	0.803645	1	Rv2127	L-asparagine permease AnsP1
Rv0554	Possible peroxidase BpoC (non-haem peroxidase)	0.82804	1	Rv2929	Hypothetical protein
Rv0747	PE-PGRS family protein PE_PGRS10	0.82593	1	Rv1087	PE-PGRS family protein PE_PGRS21
Rv0994	Probable molybdopterin biosynthesis protein MoeA1	0.893361	1	Rv3005c	Conserved hypothetical protein
Rv0994	Probable molybdopterin biosynthesis protein MoeA1	0.876839	2	Rv3717	Conserved hypothetical protein
Rv0994	Probable molybdopterin biosynthesis protein MoeA1	0.863859	3	Rv0040c	Secreted proline rich protein Mtc28 (proline rich 28 kDa antigen)
Rv0994	Probable molybdopterin biosynthesis protein MoeA1	0.821807	4	Rv2224c	Probable carboxylesterase CaeA
Rv1087	PE-PGRS family protein PE_PGRS21	0.907398	1	Rv0279c	PE-PGRS family protein PE_PGRS4
Rv1087	PE-PGRS family protein PE_PGRS21	0.889216	2	Rv1091	PE-PGRS family protein PE_PGRS22
Rv1087	PE-PGRS family protein PE_PGRS21	0.885593	3	Rv1090	Probable cellulase CelA2b (endo-1,4-beta-glucanase) (endoglucanase) (carboxymethyl cellulase)
Rv1087	PE-PGRS family protein PE_PGRS21	0.85357	4	Rv2741	PE-PGRS family protein PE_PGRS47
Rv1087	PE-PGRS family protein PE_PGRS21	0.832	5	Rv2395	Probable conserved integral membrane protein
Rv1087	PE-PGRS family protein PE_PGRS21	0.82593	6	Rv0747	PE-PGRS family protein PE_PGRS10
Rv1087	PE-PGRS family protein PE_PGRS21	0.804653	7	Rv2740	Epoxide hydrolase
Rv1087A	Conserved hypothetical protein	0.812737	1	Rv1090	Probable cellulase CelA2b (endo-1,4-beta-glucanase) (endoglucanase) (carboxymethyl cellulase)
Rv1090	Probable cellulase CelA2b (endo-1,4-beta-glucanase) (endoglucanase) (carboxymethyl cellulase)	0.896844	1	Rv1091	PE-PGRS family protein PE_PGRS22
Rv1090	Probable cellulase CelA2b (endo-1,4-beta-glucanase) (endoglucanase) (carboxymethyl cellulase)	0.885593	2	Rv1087	PE-PGRS family protein PE_PGRS21
Rv1090	Probable cellulase CelA2b (endo-1,4-beta-glucanase) (endoglucanase) (carboxymethyl cellulase)	0.832942	3	Rv0279c	PE-PGRS family protein PE_PGRS4
Rv1090	Probable cellulase CelA2b (endo-1,4-beta-glucanase) (endoglucanase) (carboxymethyl cellulase)	0.812737	4	Rv1087A	Conserved hypothetical protein
Rv1091	PE-PGRS family protein PE_PGRS22	0.896844	1	Rv1090	Probable cellulase CelA2b (endo-1,4-beta-glucanase) (endoglucanase) (carboxymethyl cellulase)
Rv1091	PE-PGRS family protein PE_PGRS22	0.889216	2	Rv1087	PE-PGRS family protein PE_PGRS21
Rv1091	PE-PGRS family protein PE_PGRS22	0.843422	3	Rv0279c	PE-PGRS family protein PE_PGRS4
Rv1091	PE-PGRS family protein PE_PGRS22	0.802481	4	Rv2741	PE-PGRS family protein PE_PGRS47
Rv1129c	Probable transcriptional regulator protein	0.822081	1	Rv1130	Possible methylcitrate dehydratase PrpD
Rv1130	Possible methylcitrate dehydratase PrpD	0.822081	1	Rv1129c	Probable transcriptional regulator protein
Rv1272c	Probable drugs-transport transmembrane ATP-binding protein ABC transporter	0.877839	1	Rv1273c	Probable drugs-transport transmembrane ATP-binding protein ABC transporter
Rv1272c	Probable drugs-transport transmembrane ATP-binding protein ABC transporter	0.852374	2	Rv3803c	Secreted MPT51/MPB51 antigen protein FbpD (MPT51/MPB51 antigen 85 complex C) (AG58C) (mycolyl transferase 85C) (fibronectin-binding protein C) (85C)
Rv1273c	Probable drugs-transport transmembrane ATP-binding protein ABC transporter	0.877839	1	Rv1272c	Probable drugs-transport transmembrane ATP-binding protein ABC transporter
Rv1273c	Probable drugs-transport transmembrane ATP-binding protein ABC transporter	0.811237	2	Rv3803c	Secreted MPT51/MPB51 antigen protein FbpD (MPT51/MPB51 antigen 85 complex C) (AG58C) (mycolyl transferase 85C) (fibronectin-binding protein C) (85C)
Rv1410c	Aminoglycosides/tetracycline-transport integral membrane protein	0.864049	1	Rv1411c	Conserved lipoprotein LprG
Rv1411c	Conserved lipoprotein LprG	0.864049	1	Rv1410c	Aminoglycosides/tetracycline-transport integral membrane protein
Rv1568	Adenosylmethionine-8-amino-7-oxononanoate aminotransferase BioA	0.869119	1	Rv1589	Probable biotin synthetase BioB
Rv1568	Adenosylmethionine-8-amino-7-oxononanoate aminotransferase BioA	0.810624	2	Rv1569	Probable 8-amino-7-oxononanoate synthase BioF1 (AONS) (8-amino-7-ketopelargonate synthase) (7-keto-8-amino-pelargonic acid synthetase) (7-KAP synthetase) (L-alanine--pimelyl CoA ligase)
Rv1569	Probable 8-amino-7-oxononanoate synthase BioF1 (AONS) (8-amino-7-ketopelargonate synthase) (7-keto-8-amino-pelargonic acid synthetase) (7-KAP synthetase) (L-alanine--pimelyl CoA ligase)	0.810624	1	Rv1568	Adenosylmethionine-8-amino-7-oxononanoate aminotransferase BioA
Rv1589	Probable biotin synthetase BioB	0.869119	1	Rv1568	Adenosylmethionine-8-amino-7-oxononanoate aminotransferase BioA
Rv1589	Probable biotin synthetase BioB	0.837873	2	Rv1590	Conserved hypothetical protein
Rv1590	Conserved hypothetical protein	0.837873	1	Rv1589	Probable biotin synthetase BioB
Rv1620c	Probable 'component linked with the assembly of cytochrome' transport transmembrane ATP-binding protein ABC transporter CydC	0.805493	1	Rv1621c	Probable 'component linked with the assembly of cytochrome' transport transmembrane ATP-binding protein ABC transporter CydD
Rv1621c	Probable 'component linked with the assembly of cytochrome' transport transmembrane ATP-binding protein ABC transporter CydD	0.805493	1	Rv1620c	Probable 'component linked with the assembly of cytochrome' transport transmembrane ATP-binding protein ABC transporter CydC
Rv1823	Conserved protein	0.884717	1	Rv0012	Probable conserved membrane protein
Rv1823	Conserved protein	0.838344	2	Rv1825	Conserved protein
Rv1823	Conserved protein	0.807195	3	Rv1824	Conserved hypothetical membrane protein
Rv1824	Conserved hypothetical membrane protein	0.807195	1	Rv1823	Conserved protein
Rv1825	Conserved protein	0.838644	1	Rv0012	Probable conserved membrane protein
Rv1825	Conserved protein	0.838344	2	Rv1823	Conserved protein
Rv1988	Probable 23S rRNA methyltransferase Erm(37)	0.814183	1	Rv2725c	Probable GTP-binding protein HflX
Rv2047c	Conserved hypothetical protein	0.919749	1	Rv2048c	Polyketide synthase Pks12
Rv2047c	Conserved hypothetical protein	0.915181	2	Rv0202c	Probable conserved transmembrane transport protein MmpL11
Rv2048c	Polyketide synthase Pks12	0.919749	1	Rv2047c	Conserved hypothetical protein
Rv2048c	Polyketide synthase Pks12	0.885073	2	Rv0202c	Probable conserved transmembrane transport protein MmpL11
Rv2095c	Proteasome accessory factor C PafC	0.877983	1	Rv3201c	Probable ATP-dependent DNA helicase
Rv2095c	Proteasome accessory factor C PafC	0.867524	2	Rv3202c	Possible ATP-dependent DNA helicase
Rv2095c	Proteasome accessory factor C PafC	0.830099	3	Rv2096c	Proteasome accessory factor B PafB
Rv2095c	Proteasome accessory factor C PafC	0.816214	4	Rv2737c	RecA protein (recombinase A) [contains: endonuclease PI-MTUI (MTU RecA intein)].
Rv2095c	Proteasome accessory factor C PafC	0.810018	5	Rv3364c	Conserved protein
Rv2096c	Proteasome accessory factor B PafB	0.830099	1	Rv2095c	Proteasome accessory factor C PafC
Rv2096c	Proteasome accessory factor B PafB	0.812013	2	Rv3202c	Possible ATP-dependent DNA helicase
Rv2127	L-asparagine permease AnsP1	0.803645	1	Rv0346c	Possible L-asparagine permease AnsP2 (L-asparagine transport protein)
Rv2224c	Probable carboxylesterase CaeA	0.84945	1	Rv3717	Conserved hypothetical protein
Rv2224c	Probable carboxylesterase CaeA	0.821807	2	Rv0994	Probable molybdopterin biosynthesis protein MoeA1
Rv2395	Probable conserved integral membrane protein	0.841666	1	Rv0279c	PE-PGRS family protein PE_PGRS4
Rv2395	Probable conserved integral membrane protein	0.832	2	Rv1087	PE-PGRS family protein PE_PGRS21
Rv2725c	Probable GTP-binding protein HflX	0.814183	1	Rv1988	Probable 23S rRNA methyltransferase Erm(37)
Rv2737c	RecA protein (recombinase A) [contains: endonuclease PI-MTUI (MTU RecA intein)].	0.816214	1	Rv2095c	Proteasome accessory factor C PafC
Rv2740	Epoxide hydrolase	0.827369	1	Rv2741	PE-PGRS family protein PE_PGRS47
Rv2740	Epoxide hydrolase	0.806325	2	Rv0279c	PE-PGRS family protein PE_PGRS4
Rv2740	Epoxide hydrolase	0.804653	3	Rv1087	PE-PGRS family protein PE_PGRS21
Rv2741	PE-PGRS family protein PE_PGRS47	0.88093	1	Rv0279c	PE-PGRS family protein PE_PGRS4
Rv2741	PE-PGRS family protein PE_PGRS47	0.85357	2	Rv1087	PE-PGRS family protein PE_PGRS21
Rv2741	PE-PGRS family protein PE_PGRS47	0.827369	3	Rv2740	Epoxide hydrolase
Rv2741	PE-PGRS family protein PE_PGRS47	0.809318	4	Rv2742c	Conserved hypothetical arginine rich protein
Rv2741	PE-PGRS family protein PE_PGRS47	0.802481	5	Rv1091	PE-PGRS family protein PE_PGRS22
Rv2742c	Conserved hypothetical arginine rich protein	0.809318	1	Rv2741	PE-PGRS family protein PE_PGRS47
Rv2799	Probable membrane protein	0.812714	1	Rv3496c	Mce-family protein Mce4D
Rv2799	Probable membrane protein	0.807699	2	Rv3499c	Mce-family protein Mce4A
Rv2928	Probable thioesterase TesA	0.903725	1	Rv2934	Phenolpthiocerol synthesis type-I polyketide synthase PpsD
Rv2928	Probable thioesterase TesA	0.901664	2	Rv2935	Phenolpthiocerol synthesis type-I polyketide synthase PpsE
Rv2928	Probable thioesterase TesA	0.899908	3	Rv2933	Phenolpthiocerol synthesis type-I polyketide synthase PpsC
Rv2928	Probable thioesterase TesA	0.899778	4	Rv2931	Phenolpthiocerol synthesis type-I polyketide synthase PpsA
Rv2928	Probable thioesterase TesA	0.898467	5	Rv2930	Fatty-acid-AMP ligase FadD26 (fatty-acid-AMP synthetase) (fatty-acid-AMP synthase)
Rv2928	Probable thioesterase TesA	0.898266	6	Rv2939	Possible conserved polyketide synthase associated protein PapA5
Rv2928	Probable thioesterase TesA	0.897565	7	Rv2932	Phenolpthiocerol synthesis type-I polyketide synthase PpsB
Rv2928	Probable thioesterase TesA	0.89739	8	Rv2940c	Probable multifunctional mycocerosic acid synthase membrane-associated Mas
Rv2928	Probable thioesterase TesA	0.892124	9	Rv2941	Fatty-acid-AMP ligase FadD28 (fatty-acid-AMP synthetase) (fatty-acid-AMP synthase)
Rv2928	Probable thioesterase TesA	0.836073	10	Rv2929	Hypothetical protein
Rv2929	Hypothetical protein	0.900869	1	Rv2934	Phenolpthiocerol synthesis type-I polyketide synthase PpsD
Rv2929	Hypothetical protein	0.89994	2	Rv2930	Fatty-acid-AMP ligase FadD26 (fatty-acid-AMP synthetase) (fatty-acid-AMP synthase)
Rv2929	Hypothetical protein	0.896389	3	Rv2932	Phenolpthiocerol synthesis type-I polyketide synthase PpsB
Rv2929	Hypothetical protein	0.89214	4	Rv2933	Phenolpthiocerol synthesis type-I polyketide synthase PpsC
Rv2929	Hypothetical protein	0.892138	5	Rv2931	Phenolpthiocerol synthesis type-I polyketide synthase PpsA
Rv2929	Hypothetical protein	0.891871	6	Rv2941	Fatty-acid-AMP ligase FadD28 (fatty-acid-AMP synthetase) (fatty-acid-AMP synthase)
Rv2929	Hypothetical protein	0.89172	7	Rv2935	Phenolpthiocerol synthesis type-I polyketide synthase PpsE
Rv2929	Hypothetical protein	0.890079	8	Rv2940c	Probable multifunctional mycocerosic acid synthase membrane-associated Mas
Rv2929	Hypothetical protein	0.889844	9	Rv2939	Possible conserved polyketide synthase associated protein PapA5
Rv2929	Hypothetical protein	0.836073	10	Rv2928	Probable thioesterase TesA
Rv2929	Hypothetical protein	0.82804	11	Rv0554	Possible peroxidase BpoC (non-haem peroxidase)
Rv2930	Fatty-acid-AMP ligase FadD26 (fatty-acid-AMP synthetase) (fatty-acid-AMP synthase)	0.9924	1	Rv2931	Phenolpthiocerol synthesis type-I polyketide synthase PpsA
Rv2930	Fatty-acid-AMP ligase FadD26 (fatty-acid-AMP synthetase) (fatty-acid-AMP synthase)	0.991178	2	Rv2933	Phenolpthiocerol synthesis type-I polyketide synthase PpsC
Rv2930	Fatty-acid-AMP ligase FadD26 (fatty-acid-AMP synthetase) (fatty-acid-AMP synthase)	0.990248	3	Rv2932	Phenolpthiocerol synthesis type-I polyketide synthase PpsB
Rv2930	Fatty-acid-AMP ligase FadD26 (fatty-acid-AMP synthetase) (fatty-acid-AMP synthase)	0.988143	4	Rv2934	Phenolpthiocerol synthesis type-I polyketide synthase PpsD
Rv2930	Fatty-acid-AMP ligase FadD26 (fatty-acid-AMP synthetase) (fatty-acid-AMP synthase)	0.988091	5	Rv2940c	Probable multifunctional mycocerosic acid synthase membrane-associated Mas
Rv2930	Fatty-acid-AMP ligase FadD26 (fatty-acid-AMP synthetase) (fatty-acid-AMP synthase)	0.987775	6	Rv2935	Phenolpthiocerol synthesis type-I polyketide synthase PpsE
Rv2930	Fatty-acid-AMP ligase FadD26 (fatty-acid-AMP synthetase) (fatty-acid-AMP synthase)	0.985502	7	Rv2939	Possible conserved polyketide synthase associated protein PapA5
Rv2930	Fatty-acid-AMP ligase FadD26 (fatty-acid-AMP synthetase) (fatty-acid-AMP synthase)	0.984278	8	Rv2941	Fatty-acid-AMP ligase FadD28 (fatty-acid-AMP synthetase) (fatty-acid-AMP synthase)
Rv2930	Fatty-acid-AMP ligase FadD26 (fatty-acid-AMP synthetase) (fatty-acid-AMP synthase)	0.89994	9	Rv2929	Hypothetical protein
Rv2930	Fatty-acid-AMP ligase FadD26 (fatty-acid-AMP synthetase) (fatty-acid-AMP synthase)	0.898467	10	Rv2928	Probable thioesterase TesA
Rv2931	Phenolpthiocerol synthesis type-I polyketide synthase PpsA	0.994391	1	Rv2933	Phenolpthiocerol synthesis type-I polyketide synthase PpsC
Rv2931	Phenolpthiocerol synthesis type-I polyketide synthase PpsA	0.992813	2	Rv2934	Phenolpthiocerol synthesis type-I polyketide synthase PpsD
Rv2931	Phenolpthiocerol synthesis type-I polyketide synthase PpsA	0.992788	3	Rv2935	Phenolpthiocerol synthesis type-I polyketide synthase PpsE
Rv2931	Phenolpthiocerol synthesis type-I polyketide synthase PpsA	0.992658	4	Rv2940c	Probable multifunctional mycocerosic acid synthase membrane-associated Mas
Rv2931	Phenolpthiocerol synthesis type-I polyketide synthase PpsA	0.9924	5	Rv2930	Fatty-acid-AMP ligase FadD26 (fatty-acid-AMP synthetase) (fatty-acid-AMP synthase)
Rv2931	Phenolpthiocerol synthesis type-I polyketide synthase PpsA	0.992232	6	Rv2932	Phenolpthiocerol synthesis type-I polyketide synthase PpsB
Rv2931	Phenolpthiocerol synthesis type-I polyketide synthase PpsA	0.988882	7	Rv2939	Possible conserved polyketide synthase associated protein PapA5
Rv2931	Phenolpthiocerol synthesis type-I polyketide synthase PpsA	0.986128	8	Rv2941	Fatty-acid-AMP ligase FadD28 (fatty-acid-AMP synthetase) (fatty-acid-AMP synthase)
Rv2931	Phenolpthiocerol synthesis type-I polyketide synthase PpsA	0.899778	9	Rv2928	Probable thioesterase TesA
Rv2931	Phenolpthiocerol synthesis type-I polyketide synthase PpsA	0.892138	10	Rv2929	Hypothetical protein
Rv2932	Phenolpthiocerol synthesis type-I polyketide synthase PpsB	0.992232	1	Rv2931	Phenolpthiocerol synthesis type-I polyketide synthase PpsA
Rv2932	Phenolpthiocerol synthesis type-I polyketide synthase PpsB	0.991044	2	Rv2935	Phenolpthiocerol synthesis type-I polyketide synthase PpsE
Rv2932	Phenolpthiocerol synthesis type-I polyketide synthase PpsB	0.990248	3	Rv2930	Fatty-acid-AMP ligase FadD26 (fatty-acid-AMP synthetase) (fatty-acid-AMP synthase)
Rv2932	Phenolpthiocerol synthesis type-I polyketide synthase PpsB	0.989577	4	Rv2940c	Probable multifunctional mycocerosic acid synthase membrane-associated Mas
Rv2932	Phenolpthiocerol synthesis type-I polyketide synthase PpsB	0.989546	5	Rv2933	Phenolpthiocerol synthesis type-I polyketide synthase PpsC
Rv2932	Phenolpthiocerol synthesis type-I polyketide synthase PpsB	0.988998	6	Rv2934	Phenolpthiocerol synthesis type-I polyketide synthase PpsD
Rv2932	Phenolpthiocerol synthesis type-I polyketide synthase PpsB	0.986829	7	Rv2941	Fatty-acid-AMP ligase FadD28 (fatty-acid-AMP synthetase) (fatty-acid-AMP synthase)
Rv2932	Phenolpthiocerol synthesis type-I polyketide synthase PpsB	0.985776	8	Rv2939	Possible conserved polyketide synthase associated protein PapA5
Rv2932	Phenolpthiocerol synthesis type-I polyketide synthase PpsB	0.897565	9	Rv2928	Probable thioesterase TesA
Rv2932	Phenolpthiocerol synthesis type-I polyketide synthase PpsB	0.896389	10	Rv2929	Hypothetical protein
Rv2933	Phenolpthiocerol synthesis type-I polyketide synthase PpsC	0.994391	1	Rv2931	Phenolpthiocerol synthesis type-I polyketide synthase PpsA
Rv2933	Phenolpthiocerol synthesis type-I polyketide synthase PpsC	0.992438	2	Rv2940c	Probable multifunctional mycocerosic acid synthase membrane-associated Mas
Rv2933	Phenolpthiocerol synthesis type-I polyketide synthase PpsC	0.992391	3	Rv2934	Phenolpthiocerol synthesis type-I polyketide synthase PpsD
Rv2933	Phenolpthiocerol synthesis type-I polyketide synthase PpsC	0.992066	4	Rv2935	Phenolpthiocerol synthesis type-I polyketide synthase PpsE
Rv2933	Phenolpthiocerol synthesis type-I polyketide synthase PpsC	0.991178	5	Rv2930	Fatty-acid-AMP ligase FadD26 (fatty-acid-AMP synthetase) (fatty-acid-AMP synthase)
Rv2933	Phenolpthiocerol synthesis type-I polyketide synthase PpsC	0.989546	6	Rv2932	Phenolpthiocerol synthesis type-I polyketide synthase PpsB
Rv2933	Phenolpthiocerol synthesis type-I polyketide synthase PpsC	0.988869	7	Rv2939	Possible conserved polyketide synthase associated protein PapA5
Rv2933	Phenolpthiocerol synthesis type-I polyketide synthase PpsC	0.985448	8	Rv2941	Fatty-acid-AMP ligase FadD28 (fatty-acid-AMP synthetase) (fatty-acid-AMP synthase)
Rv2933	Phenolpthiocerol synthesis type-I polyketide synthase PpsC	0.899908	9	Rv2928	Probable thioesterase TesA
Rv2933	Phenolpthiocerol synthesis type-I polyketide synthase PpsC	0.89214	10	Rv2929	Hypothetical protein
Rv2934	Phenolpthiocerol synthesis type-I polyketide synthase PpsD	0.992813	1	Rv2931	Phenolpthiocerol synthesis type-I polyketide synthase PpsA
Rv2934	Phenolpthiocerol synthesis type-I polyketide synthase PpsD	0.992481	2	Rv2935	Phenolpthiocerol synthesis type-I polyketide synthase PpsE
Rv2934	Phenolpthiocerol synthesis type-I polyketide synthase PpsD	0.992391	3	Rv2933	Phenolpthiocerol synthesis type-I polyketide synthase PpsC
Rv2934	Phenolpthiocerol synthesis type-I polyketide synthase PpsD	0.989305	4	Rv2940c	Probable multifunctional mycocerosic acid synthase membrane-associated Mas
Rv2934	Phenolpthiocerol synthesis type-I polyketide synthase PpsD	0.988998	5	Rv2932	Phenolpthiocerol synthesis type-I polyketide synthase PpsB
Rv2934	Phenolpthiocerol synthesis type-I polyketide synthase PpsD	0.988191	6	Rv2939	Possible conserved polyketide synthase associated protein PapA5
Rv2934	Phenolpthiocerol synthesis type-I polyketide synthase PpsD	0.988143	7	Rv2930	Fatty-acid-AMP ligase FadD26 (fatty-acid-AMP synthetase) (fatty-acid-AMP synthase)
Rv2934	Phenolpthiocerol synthesis type-I polyketide synthase PpsD	0.98648	8	Rv2941	Fatty-acid-AMP ligase FadD28 (fatty-acid-AMP synthetase) (fatty-acid-AMP synthase)
Rv2934	Phenolpthiocerol synthesis type-I polyketide synthase PpsD	0.903725	9	Rv2928	Probable thioesterase TesA
Rv2934	Phenolpthiocerol synthesis type-I polyketide synthase PpsD	0.900869	10	Rv2929	Hypothetical protein
Rv2935	Phenolpthiocerol synthesis type-I polyketide synthase PpsE	0.993487	1	Rv2940c	Probable multifunctional mycocerosic acid synthase membrane-associated Mas
Rv2935	Phenolpthiocerol synthesis type-I polyketide synthase PpsE	0.992788	2	Rv2931	Phenolpthiocerol synthesis type-I polyketide synthase PpsA
Rv2935	Phenolpthiocerol synthesis type-I polyketide synthase PpsE	0.992481	3	Rv2934	Phenolpthiocerol synthesis type-I polyketide synthase PpsD
Rv2935	Phenolpthiocerol synthesis type-I polyketide synthase PpsE	0.992066	4	Rv2933	Phenolpthiocerol synthesis type-I polyketide synthase PpsC
Rv2935	Phenolpthiocerol synthesis type-I polyketide synthase PpsE	0.991695	5	Rv2939	Possible conserved polyketide synthase associated protein PapA5
Rv2935	Phenolpthiocerol synthesis type-I polyketide synthase PpsE	0.991044	6	Rv2932	Phenolpthiocerol synthesis type-I polyketide synthase PpsB
Rv2935	Phenolpthiocerol synthesis type-I polyketide synthase PpsE	0.9894	7	Rv2941	Fatty-acid-AMP ligase FadD28 (fatty-acid-AMP synthetase) (fatty-acid-AMP synthase)
Rv2935	Phenolpthiocerol synthesis type-I polyketide synthase PpsE	0.987775	8	Rv2930	Fatty-acid-AMP ligase FadD26 (fatty-acid-AMP synthetase) (fatty-acid-AMP synthase)
Rv2935	Phenolpthiocerol synthesis type-I polyketide synthase PpsE	0.901664	9	Rv2928	Probable thioesterase TesA
Rv2935	Phenolpthiocerol synthesis type-I polyketide synthase PpsE	0.89172	10	Rv2929	Hypothetical protein
Rv2936	Daunorubicin-dim-transport ATP-binding protein ABC transporter DrrA	0.960446	1	Rv2937	Daunorubicin-dim-transport integral membrane protein ABC transporter DrrB
Rv2936	Daunorubicin-dim-transport ATP-binding protein ABC transporter DrrA	0.952455	2	Rv2942	Conserved transmembrane transport protein MmpL7
Rv2936	Daunorubicin-dim-transport ATP-binding protein ABC transporter DrrA	0.95077	3	Rv2938	Probable daunorubicin-dim-transport integral membrane protein ABC transporter DrrC
Rv2936	Daunorubicin-dim-transport ATP-binding protein ABC transporter DrrA	0.938661	4	Rv2945c	Probable conserved lipoprotein LppX
Rv2937	Daunorubicin-dim-transport integral membrane protein ABC transporter DrrB	0.960446	1	Rv2936	Daunorubicin-dim-transport ATP-binding protein ABC transporter DrrA
Rv2937	Daunorubicin-dim-transport integral membrane protein ABC transporter DrrB	0.949768	2	Rv2938	Probable daunorubicin-dim-transport integral membrane protein ABC transporter DrrC
Rv2937	Daunorubicin-dim-transport integral membrane protein ABC transporter DrrB	0.947914	3	Rv2942	Conserved transmembrane transport protein MmpL7
Rv2937	Daunorubicin-dim-transport integral membrane protein ABC transporter DrrB	0.927266	4	Rv2945c	Probable conserved lipoprotein LppX
Rv2938	Probable daunorubicin-dim-transport integral membrane protein ABC transporter DrrC	0.95077	1	Rv2936	Daunorubicin-dim-transport ATP-binding protein ABC transporter DrrA
Rv2938	Probable daunorubicin-dim-transport integral membrane protein ABC transporter DrrC	0.949768	2	Rv2937	Daunorubicin-dim-transport integral membrane protein ABC transporter DrrB
Rv2938	Probable daunorubicin-dim-transport integral membrane protein ABC transporter DrrC	0.946733	3	Rv2942	Conserved transmembrane transport protein MmpL7
Rv2938	Probable daunorubicin-dim-transport integral membrane protein ABC transporter DrrC	0.92154	4	Rv2945c	Probable conserved lipoprotein LppX
Rv2939	Possible conserved polyketide synthase associated protein PapA5	0.991893	1	Rv2940c	Probable multifunctional mycocerosic acid synthase membrane-associated Mas
Rv2939	Possible conserved polyketide synthase associated protein PapA5	0.991695	2	Rv2935	Phenolpthiocerol synthesis type-I polyketide synthase PpsE
Rv2939	Possible conserved polyketide synthase associated protein PapA5	0.988882	3	Rv2931	Phenolpthiocerol synthesis type-I polyketide synthase PpsA
Rv2939	Possible conserved polyketide synthase associated protein PapA5	0.988869	4	Rv2933	Phenolpthiocerol synthesis type-I polyketide synthase PpsC
Rv2939	Possible conserved polyketide synthase associated protein PapA5	0.988191	5	Rv2934	Phenolpthiocerol synthesis type-I polyketide synthase PpsD
Rv2939	Possible conserved polyketide synthase associated protein PapA5	0.985776	6	Rv2932	Phenolpthiocerol synthesis type-I polyketide synthase PpsB
Rv2939	Possible conserved polyketide synthase associated protein PapA5	0.985502	7	Rv2930	Fatty-acid-AMP ligase FadD26 (fatty-acid-AMP synthetase) (fatty-acid-AMP synthase)
Rv2939	Possible conserved polyketide synthase associated protein PapA5	0.985471	8	Rv2941	Fatty-acid-AMP ligase FadD28 (fatty-acid-AMP synthetase) (fatty-acid-AMP synthase)
Rv2939	Possible conserved polyketide synthase associated protein PapA5	0.898266	9	Rv2928	Probable thioesterase TesA
Rv2939	Possible conserved polyketide synthase associated protein PapA5	0.889844	10	Rv2929	Hypothetical protein
Rv2940c	Probable multifunctional mycocerosic acid synthase membrane-associated Mas	0.993487	1	Rv2935	Phenolpthiocerol synthesis type-I polyketide synthase PpsE
Rv2940c	Probable multifunctional mycocerosic acid synthase membrane-associated Mas	0.992658	2	Rv2931	Phenolpthiocerol synthesis type-I polyketide synthase PpsA
Rv2940c	Probable multifunctional mycocerosic acid synthase membrane-associated Mas	0.992438	3	Rv2933	Phenolpthiocerol synthesis type-I polyketide synthase PpsC
Rv2940c	Probable multifunctional mycocerosic acid synthase membrane-associated Mas	0.991893	4	Rv2939	Possible conserved polyketide synthase associated protein PapA5
Rv2940c	Probable multifunctional mycocerosic acid synthase membrane-associated Mas	0.990244	5	Rv2941	Fatty-acid-AMP ligase FadD28 (fatty-acid-AMP synthetase) (fatty-acid-AMP synthase)
Rv2940c	Probable multifunctional mycocerosic acid synthase membrane-associated Mas	0.989577	6	Rv2932	Phenolpthiocerol synthesis type-I polyketide synthase PpsB
Rv2940c	Probable multifunctional mycocerosic acid synthase membrane-associated Mas	0.989305	7	Rv2934	Phenolpthiocerol synthesis type-I polyketide synthase PpsD
Rv2940c	Probable multifunctional mycocerosic acid synthase membrane-associated Mas	0.988091	8	Rv2930	Fatty-acid-AMP ligase FadD26 (fatty-acid-AMP synthetase) (fatty-acid-AMP synthase)
Rv2940c	Probable multifunctional mycocerosic acid synthase membrane-associated Mas	0.89739	9	Rv2928	Probable thioesterase TesA
Rv2940c	Probable multifunctional mycocerosic acid synthase membrane-associated Mas	0.890079	10	Rv2929	Hypothetical protein
Rv2941	Fatty-acid-AMP ligase FadD28 (fatty-acid-AMP synthetase) (fatty-acid-AMP synthase)	0.990244	1	Rv2940c	Probable multifunctional mycocerosic acid synthase membrane-associated Mas
Rv2941	Fatty-acid-AMP ligase FadD28 (fatty-acid-AMP synthetase) (fatty-acid-AMP synthase)	0.9894	2	Rv2935	Phenolpthiocerol synthesis type-I polyketide synthase PpsE
Rv2941	Fatty-acid-AMP ligase FadD28 (fatty-acid-AMP synthetase) (fatty-acid-AMP synthase)	0.986829	3	Rv2932	Phenolpthiocerol synthesis type-I polyketide synthase PpsB
Rv2941	Fatty-acid-AMP ligase FadD28 (fatty-acid-AMP synthetase) (fatty-acid-AMP synthase)	0.98648	4	Rv2934	Phenolpthiocerol synthesis type-I polyketide synthase PpsD
Rv2941	Fatty-acid-AMP ligase FadD28 (fatty-acid-AMP synthetase) (fatty-acid-AMP synthase)	0.986128	5	Rv2931	Phenolpthiocerol synthesis type-I polyketide synthase PpsA
Rv2941	Fatty-acid-AMP ligase FadD28 (fatty-acid-AMP synthetase) (fatty-acid-AMP synthase)	0.985471	6	Rv2939	Possible conserved polyketide synthase associated protein PapA5
Rv2941	Fatty-acid-AMP ligase FadD28 (fatty-acid-AMP synthetase) (fatty-acid-AMP synthase)	0.985448	7	Rv2933	Phenolpthiocerol synthesis type-I polyketide synthase PpsC
Rv2941	Fatty-acid-AMP ligase FadD28 (fatty-acid-AMP synthetase) (fatty-acid-AMP synthase)	0.984278	8	Rv2930	Fatty-acid-AMP ligase FadD26 (fatty-acid-AMP synthetase) (fatty-acid-AMP synthase)
Rv2941	Fatty-acid-AMP ligase FadD28 (fatty-acid-AMP synthetase) (fatty-acid-AMP synthase)	0.892124	9	Rv2928	Probable thioesterase TesA
Rv2941	Fatty-acid-AMP ligase FadD28 (fatty-acid-AMP synthetase) (fatty-acid-AMP synthase)	0.891871	10	Rv2929	Hypothetical protein
Rv2942	Conserved transmembrane transport protein MmpL7	0.952455	1	Rv2936	Daunorubicin-dim-transport ATP-binding protein ABC transporter DrrA
Rv2942	Conserved transmembrane transport protein MmpL7	0.947914	2	Rv2937	Daunorubicin-dim-transport integral membrane protein ABC transporter DrrB
Rv2942	Conserved transmembrane transport protein MmpL7	0.946733	3	Rv2938	Probable daunorubicin-dim-transport integral membrane protein ABC transporter DrrC
Rv2942	Conserved transmembrane transport protein MmpL7	0.928409	4	Rv2945c	Probable conserved lipoprotein LppX
Rv2945c	Probable conserved lipoprotein LppX	0.938661	1	Rv2936	Daunorubicin-dim-transport ATP-binding protein ABC transporter DrrA
Rv2945c	Probable conserved lipoprotein LppX	0.928409	2	Rv2942	Conserved transmembrane transport protein MmpL7
Rv2945c	Probable conserved lipoprotein LppX	0.927266	3	Rv2937	Daunorubicin-dim-transport integral membrane protein ABC transporter DrrB
Rv2945c	Probable conserved lipoprotein LppX	0.92154	4	Rv2938	Probable daunorubicin-dim-transport integral membrane protein ABC transporter DrrC
Rv3005c	Conserved hypothetical protein	0.893361	1	Rv0994	Probable molybdopterin biosynthesis protein MoeA1
Rv3005c	Conserved hypothetical protein	0.877044	2	Rv3717	Conserved hypothetical protein
Rv3005c	Conserved hypothetical protein	0.844237	3	Rv0040c	Secreted proline rich protein Mtc28 (proline rich 28 kDa antigen)
Rv3058c	Possible transcriptional regulatory protein (probably TetR-family)	0.808347	1	Rv3059	Probable cytochrome P450 136 Cyp136
Rv3059	Probable cytochrome P450 136 Cyp136	0.808347	1	Rv3058c	Possible transcriptional regulatory protein (probably TetR-family)
Rv3145	Probable NADH dehydrogenase I (chain A) NuoA (NADH-ubiquinone oxidoreductase chain A)	0.852587	1	Rv3158	Probable NADH dehydrogenase I (chain N) NuoN (NADH-ubiquinone oxidoreductase chain N)
Rv3145	Probable NADH dehydrogenase I (chain A) NuoA (NADH-ubiquinone oxidoreductase chain A)	0.841685	2	Rv3156	Probable NADH dehydrogenase I (chain L) NuoL (NADH-ubiquinone oxidoreductase chain L)
Rv3145	Probable NADH dehydrogenase I (chain A) NuoA (NADH-ubiquinone oxidoreductase chain A)	0.822493	3	Rv3152	Probable NADH dehydrogenase I (chain H) NuoH (NADH-ubiquinone oxidoreductase chain H)
Rv3145	Probable NADH dehydrogenase I (chain A) NuoA (NADH-ubiquinone oxidoreductase chain A)	0.815909	4	Rv3153	Probable NADH dehydrogenase I (chain I) NuoI (NADH-ubiquinone oxidoreductase chain I)
Rv3145	Probable NADH dehydrogenase I (chain A) NuoA (NADH-ubiquinone oxidoreductase chain A)	0.813948	5	Rv3154	Probable NADH dehydrogenase I (chain J) NuoJ (NADH-ubiquinone oxidoreductase chain J)
Rv3146	Probable NADH dehydrogenase I (chain B) NuoB (NADH-ubiquinone oxidoreductase chain B)	0.823641	1	Rv3149	Probable NADH dehydrogenase I (chain E) NuoE (NADH-ubiquinone oxidoreductase chain E)
Rv3146	Probable NADH dehydrogenase I (chain B) NuoB (NADH-ubiquinone oxidoreductase chain B)	0.823504	2	Rv3156	Probable NADH dehydrogenase I (chain L) NuoL (NADH-ubiquinone oxidoreductase chain L)
Rv3146	Probable NADH dehydrogenase I (chain B) NuoB (NADH-ubiquinone oxidoreductase chain B)	0.816734	3	Rv3150	Probable NADH dehydrogenase I (chain F) NuoF (NADH-ubiquinone oxidoreductase chain F)
Rv3146	Probable NADH dehydrogenase I (chain B) NuoB (NADH-ubiquinone oxidoreductase chain B)	0.800357	4	Rv3154	Probable NADH dehydrogenase I (chain J) NuoJ (NADH-ubiquinone oxidoreductase chain J)
Rv3149	Probable NADH dehydrogenase I (chain E) NuoE (NADH-ubiquinone oxidoreductase chain E)	0.823641	1	Rv3146	Probable NADH dehydrogenase I (chain B) NuoB (NADH-ubiquinone oxidoreductase chain B)
Rv3149	Probable NADH dehydrogenase I (chain E) NuoE (NADH-ubiquinone oxidoreductase chain E)	0.814616	2	Rv3158	Probable NADH dehydrogenase I (chain N) NuoN (NADH-ubiquinone oxidoreductase chain N)
Rv3149	Probable NADH dehydrogenase I (chain E) NuoE (NADH-ubiquinone oxidoreductase chain E)	0.810102	3	Rv3153	Probable NADH dehydrogenase I (chain I) NuoI (NADH-ubiquinone oxidoreductase chain I)
Rv3150	Probable NADH dehydrogenase I (chain F) NuoF (NADH-ubiquinone oxidoreductase chain F)	0.816734	1	Rv3146	Probable NADH dehydrogenase I (chain B) NuoB (NADH-ubiquinone oxidoreductase chain B)
Rv3152	Probable NADH dehydrogenase I (chain H) NuoH (NADH-ubiquinone oxidoreductase chain H)	0.870121	1	Rv3156	Probable NADH dehydrogenase I (chain L) NuoL (NADH-ubiquinone oxidoreductase chain L)
Rv3152	Probable NADH dehydrogenase I (chain H) NuoH (NADH-ubiquinone oxidoreductase chain H)	0.866273	2	Rv3158	Probable NADH dehydrogenase I (chain N) NuoN (NADH-ubiquinone oxidoreductase chain N)
Rv3152	Probable NADH dehydrogenase I (chain H) NuoH (NADH-ubiquinone oxidoreductase chain H)	0.840298	3	Rv3154	Probable NADH dehydrogenase I (chain J) NuoJ (NADH-ubiquinone oxidoreductase chain J)
Rv3152	Probable NADH dehydrogenase I (chain H) NuoH (NADH-ubiquinone oxidoreductase chain H)	0.822493	4	Rv3145	Probable NADH dehydrogenase I (chain A) NuoA (NADH-ubiquinone oxidoreductase chain A)
Rv3152	Probable NADH dehydrogenase I (chain H) NuoH (NADH-ubiquinone oxidoreductase chain H)	0.807851	5	Rv3153	Probable NADH dehydrogenase I (chain I) NuoI (NADH-ubiquinone oxidoreductase chain I)
Rv3153	Probable NADH dehydrogenase I (chain I) NuoI (NADH-ubiquinone oxidoreductase chain I)	0.817025	1	Rv3158	Probable NADH dehydrogenase I (chain N) NuoN (NADH-ubiquinone oxidoreductase chain N)
Rv3153	Probable NADH dehydrogenase I (chain I) NuoI (NADH-ubiquinone oxidoreductase chain I)	0.815909	2	Rv3145	Probable NADH dehydrogenase I (chain A) NuoA (NADH-ubiquinone oxidoreductase chain A)
Rv3153	Probable NADH dehydrogenase I (chain I) NuoI (NADH-ubiquinone oxidoreductase chain I)	0.810102	3	Rv3149	Probable NADH dehydrogenase I (chain E) NuoE (NADH-ubiquinone oxidoreductase chain E)
Rv3153	Probable NADH dehydrogenase I (chain I) NuoI (NADH-ubiquinone oxidoreductase chain I)	0.807851	4	Rv3152	Probable NADH dehydrogenase I (chain H) NuoH (NADH-ubiquinone oxidoreductase chain H)
Rv3154	Probable NADH dehydrogenase I (chain J) NuoJ (NADH-ubiquinone oxidoreductase chain J)	0.854606	1	Rv3156	Probable NADH dehydrogenase I (chain L) NuoL (NADH-ubiquinone oxidoreductase chain L)
Rv3154	Probable NADH dehydrogenase I (chain J) NuoJ (NADH-ubiquinone oxidoreductase chain J)	0.840298	2	Rv3152	Probable NADH dehydrogenase I (chain H) NuoH (NADH-ubiquinone oxidoreductase chain H)
Rv3154	Probable NADH dehydrogenase I (chain J) NuoJ (NADH-ubiquinone oxidoreductase chain J)	0.838912	3	Rv3158	Probable NADH dehydrogenase I (chain N) NuoN (NADH-ubiquinone oxidoreductase chain N)
Rv3154	Probable NADH dehydrogenase I (chain J) NuoJ (NADH-ubiquinone oxidoreductase chain J)	0.813948	4	Rv3145	Probable NADH dehydrogenase I (chain A) NuoA (NADH-ubiquinone oxidoreductase chain A)
Rv3154	Probable NADH dehydrogenase I (chain J) NuoJ (NADH-ubiquinone oxidoreductase chain J)	0.800357	5	Rv3146	Probable NADH dehydrogenase I (chain B) NuoB (NADH-ubiquinone oxidoreductase chain B)
Rv3156	Probable NADH dehydrogenase I (chain L) NuoL (NADH-ubiquinone oxidoreductase chain L)	0.870121	1	Rv3152	Probable NADH dehydrogenase I (chain H) NuoH (NADH-ubiquinone oxidoreductase chain H)
Rv3156	Probable NADH dehydrogenase I (chain L) NuoL (NADH-ubiquinone oxidoreductase chain L)	0.854606	2	Rv3154	Probable NADH dehydrogenase I (chain J) NuoJ (NADH-ubiquinone oxidoreductase chain J)
Rv3156	Probable NADH dehydrogenase I (chain L) NuoL (NADH-ubiquinone oxidoreductase chain L)	0.841685	3	Rv3145	Probable NADH dehydrogenase I (chain A) NuoA (NADH-ubiquinone oxidoreductase chain A)
Rv3156	Probable NADH dehydrogenase I (chain L) NuoL (NADH-ubiquinone oxidoreductase chain L)	0.828303	4	Rv3158	Probable NADH dehydrogenase I (chain N) NuoN (NADH-ubiquinone oxidoreductase chain N)
Rv3156	Probable NADH dehydrogenase I (chain L) NuoL (NADH-ubiquinone oxidoreductase chain L)	0.823504	5	Rv3146	Probable NADH dehydrogenase I (chain B) NuoB (NADH-ubiquinone oxidoreductase chain B)
Rv3158	Probable NADH dehydrogenase I (chain N) NuoN (NADH-ubiquinone oxidoreductase chain N)	0.866273	1	Rv3152	Probable NADH dehydrogenase I (chain H) NuoH (NADH-ubiquinone oxidoreductase chain H)
Rv3158	Probable NADH dehydrogenase I (chain N) NuoN (NADH-ubiquinone oxidoreductase chain N)	0.852587	2	Rv3145	Probable NADH dehydrogenase I (chain A) NuoA (NADH-ubiquinone oxidoreductase chain A)
Rv3158	Probable NADH dehydrogenase I (chain N) NuoN (NADH-ubiquinone oxidoreductase chain N)	0.838912	3	Rv3154	Probable NADH dehydrogenase I (chain J) NuoJ (NADH-ubiquinone oxidoreductase chain J)
Rv3158	Probable NADH dehydrogenase I (chain N) NuoN (NADH-ubiquinone oxidoreductase chain N)	0.828303	4	Rv3156	Probable NADH dehydrogenase I (chain L) NuoL (NADH-ubiquinone oxidoreductase chain L)
Rv3158	Probable NADH dehydrogenase I (chain N) NuoN (NADH-ubiquinone oxidoreductase chain N)	0.817025	5	Rv3153	Probable NADH dehydrogenase I (chain I) NuoI (NADH-ubiquinone oxidoreductase chain I)
Rv3158	Probable NADH dehydrogenase I (chain N) NuoN (NADH-ubiquinone oxidoreductase chain N)	0.814616	6	Rv3149	Probable NADH dehydrogenase I (chain E) NuoE (NADH-ubiquinone oxidoreductase chain E)
Rv3201c	Probable ATP-dependent DNA helicase	0.877983	1	Rv2095c	Proteasome accessory factor C PafC
Rv3201c	Probable ATP-dependent DNA helicase	0.851946	2	Rv3202c	Possible ATP-dependent DNA helicase
Rv3201c	Probable ATP-dependent DNA helicase	0.800479	3	Rv3364c	Conserved protein
Rv3202c	Possible ATP-dependent DNA helicase	0.867524	1	Rv2095c	Proteasome accessory factor C PafC
Rv3202c	Possible ATP-dependent DNA helicase	0.851946	2	Rv3201c	Probable ATP-dependent DNA helicase
Rv3202c	Possible ATP-dependent DNA helicase	0.812013	3	Rv2096c	Proteasome accessory factor B PafB
Rv3272	Conserved hypothetical protein	0.885982	1	Rv3273	Probable transmembrane carbonic anhydrase (carbonate dehydratase) (carbonic dehydratase)
Rv3273	Probable transmembrane carbonic anhydrase (carbonate dehydratase) (carbonic dehydratase)	0.885982	1	Rv3272	Conserved hypothetical protein
Rv3364c	Conserved protein	0.810018	1	Rv2095c	Proteasome accessory factor C PafC
Rv3364c	Conserved protein	0.800479	2	Rv3201c	Probable ATP-dependent DNA helicase
Rv3494c	Mce-family protein Mce4F	0.861978	1	Rv3496c	Mce-family protein Mce4D
Rv3494c	Mce-family protein Mce4F	0.844729	2	Rv3500c	Conserved integral membrane protein YrbE4B. Possible ABC transporter.
Rv3494c	Mce-family protein Mce4F	0.844249	3	Rv3495c	Possible Mce-family lipoprotein LprN (Mce-family lipoprotein Mce4E)
Rv3494c	Mce-family protein Mce4F	0.844102	4	Rv3499c	Mce-family protein Mce4A
Rv3495c	Possible Mce-family lipoprotein LprN (Mce-family lipoprotein Mce4E)	0.878805	1	Rv3496c	Mce-family protein Mce4D
Rv3495c	Possible Mce-family lipoprotein LprN (Mce-family lipoprotein Mce4E)	0.844249	2	Rv3494c	Mce-family protein Mce4F
Rv3495c	Possible Mce-family lipoprotein LprN (Mce-family lipoprotein Mce4E)	0.830075	3	Rv3499c	Mce-family protein Mce4A
Rv3495c	Possible Mce-family lipoprotein LprN (Mce-family lipoprotein Mce4E)	0.819146	4	Rv3500c	Conserved integral membrane protein YrbE4B. Possible ABC transporter.
Rv3496c	Mce-family protein Mce4D	0.887422	1	Rv3499c	Mce-family protein Mce4A
Rv3496c	Mce-family protein Mce4D	0.878805	2	Rv3495c	Possible Mce-family lipoprotein LprN (Mce-family lipoprotein Mce4E)
Rv3496c	Mce-family protein Mce4D	0.872372	3	Rv3500c	Conserved integral membrane protein YrbE4B. Possible ABC transporter.
Rv3496c	Mce-family protein Mce4D	0.861978	4	Rv3494c	Mce-family protein Mce4F
Rv3496c	Mce-family protein Mce4D	0.835046	5	Rv3498c	Mce-family protein Mce4B
Rv3496c	Mce-family protein Mce4D	0.812714	6	Rv2799	Probable membrane protein
Rv3497c	Mce-family protein Mce4C	0.818963	1	Rv3499c	Mce-family protein Mce4A
Rv3498c	Mce-family protein Mce4B	0.835046	1	Rv3496c	Mce-family protein Mce4D
Rv3498c	Mce-family protein Mce4B	0.813283	2	Rv3499c	Mce-family protein Mce4A
Rv3499c	Mce-family protein Mce4A	0.887422	1	Rv3496c	Mce-family protein Mce4D
Rv3499c	Mce-family protein Mce4A	0.856496	2	Rv3500c	Conserved integral membrane protein YrbE4B. Possible ABC transporter.
Rv3499c	Mce-family protein Mce4A	0.844102	3	Rv3494c	Mce-family protein Mce4F
Rv3499c	Mce-family protein Mce4A	0.830075	4	Rv3495c	Possible Mce-family lipoprotein LprN (Mce-family lipoprotein Mce4E)
Rv3499c	Mce-family protein Mce4A	0.818963	5	Rv3497c	Mce-family protein Mce4C
Rv3499c	Mce-family protein Mce4A	0.813283	6	Rv3498c	Mce-family protein Mce4B
Rv3499c	Mce-family protein Mce4A	0.807699	7	Rv2799	Probable membrane protein
Rv3500c	Conserved integral membrane protein YrbE4B. Possible ABC transporter.	0.872372	1	Rv3496c	Mce-family protein Mce4D
Rv3500c	Conserved integral membrane protein YrbE4B. Possible ABC transporter.	0.856496	2	Rv3499c	Mce-family protein Mce4A
Rv3500c	Conserved integral membrane protein YrbE4B. Possible ABC transporter.	0.844729	3	Rv3494c	Mce-family protein Mce4F
Rv3500c	Conserved integral membrane protein YrbE4B. Possible ABC transporter.	0.819146	4	Rv3495c	Possible Mce-family lipoprotein LprN (Mce-family lipoprotein Mce4E)
Rv3586	Conserved hypothetical protein	0.810541	1	Rv0012	Probable conserved membrane protein
Rv3717	Conserved hypothetical protein	0.877044	1	Rv3005c	Conserved hypothetical protein
Rv3717	Conserved hypothetical protein	0.876839	2	Rv0994	Probable molybdopterin biosynthesis protein MoeA1
Rv3717	Conserved hypothetical protein	0.84945	3	Rv2224c	Probable carboxylesterase CaeA
Rv3717	Conserved hypothetical protein	0.814378	4	Rv0040c	Secreted proline rich protein Mtc28 (proline rich 28 kDa antigen)
Rv3803c	Secreted MPT51/MPB51 antigen protein FbpD (MPT51/MPB51 antigen 85 complex C) (AG58C) (mycolyl transferase 85C) (fibronectin-binding protein C) (85C)	0.852374	1	Rv1272c	Probable drugs-transport transmembrane ATP-binding protein ABC transporter
Rv3803c	Secreted MPT51/MPB51 antigen protein FbpD (MPT51/MPB51 antigen 85 complex C) (AG58C) (mycolyl transferase 85C) (fibronectin-binding protein C) (85C)	0.811237	2	Rv1273c	Probable drugs-transport transmembrane ATP-binding protein ABC transporter
Rv3820c	Possible conserved polyketide synthase associated protein PapA2	0.919486	1	Rv3825c	Polyketide synthase Pks2
Rv3824c	Conserved polyketide synthase associated protein PapA1	0.808333	1	Rv3825c	Polyketide synthase Pks2
Rv3825c	Polyketide synthase Pks2	0.919486	1	Rv3820c	Possible conserved polyketide synthase associated protein PapA2
Rv3825c	Polyketide synthase Pks2	0.808333	2	Rv3824c	Conserved polyketide synthase associated protein PapA1
Rv3825c	Polyketide synthase Pks2	0.803667	3	Rv3826	Probable fatty-acid-AMP ligase FadD23 (fatty-acid-AMP synthetase) (fatty-acid-AMP synthase)
Rv3826	Probable fatty-acid-AMP ligase FadD23 (fatty-acid-AMP synthetase) (fatty-acid-AMP synthase)	0.803667	1	Rv3825c	Polyketide synthase Pks2
