# Supplementary material for: High-throughput characterization of Mycobacterium tuberculosis gene function across diverse conditions
Source: PLoS Biol. 2026 Apr 15;24(4):e3003529. doi: 10.1371/journal.pbio.3003529 (PMC13102306; doi:10.1371/journal.pbio.3003529)
Supplement: S7 Table — (XLSX) [file pbio.3003529.s007.xlsx]

## Sheet: Sheet1
S7 Table. pe and ppe genes with statistically significant BarSeq hits.
locusId, desc-gene identifier and gene annotation
condition-experimental condition
log2-gene fitness value (log2 fold change). Listed as average of experimental replicates
t-t score representing combined experimental replicates
locusId	desc	condition	log2	t
Rv0256c	PPE family protein PPE2	copper..II..chloride.0.08.mM	-0.68208	-4.41227
Rv0278c	PE-PGRS family protein PE_PGRS3	copper..II..chloride.0.08.mM	-0.60804	-3.00058
Rv0278c	PE-PGRS family protein PE_PGRS3	Ethionamide.0.1.ug.mL	0.658807	3.07993
Rv0278c	PE-PGRS family protein PE_PGRS3	Moxifloxacin.0.121.ug.mL	0.809375	4.25807
Rv0278c	PE-PGRS family protein PE_PGRS3	Ofloxacin.0.8.ug.mL	0.883398	3.97074
Rv0278c	PE-PGRS family protein PE_PGRS3	Streptomycin.0.178.ug.mL	0.575054	3.31461
Rv0279c	PE-PGRS family protein PE_PGRS4	Bedaquiline.0.15.ug.mL	-0.53891	-3.39326
Rv0279c	PE-PGRS family protein PE_PGRS4	Dodecyl.Sulfate.0.02.vol.	0.544031	3.41489
Rv0279c	PE-PGRS family protein PE_PGRS4	Ethionamide.0.1.ug.mL	0.911929	4.83989
Rv0279c	PE-PGRS family protein PE_PGRS4	Irgasan.0.065.mM	0.719054	4.54726
Rv0279c	PE-PGRS family protein PE_PGRS4	Isoniazid.0.025.ug.mL	1.32514	6.72411
Rv0279c	PE-PGRS family protein PE_PGRS4	L.Asparagine..C.	-0.81744	-5.3087
Rv0279c	PE-PGRS family protein PE_PGRS4	Levofloxacin.0.3.ug.mL	0.750404	5.11235
Rv0279c	PE-PGRS family protein PE_PGRS4	Linezolid.0.3.ug.mL	0.50414	3.32306
Rv0279c	PE-PGRS family protein PE_PGRS4	Moxifloxacin.0.121.ug.mL	1.17828	5.79963
Rv0279c	PE-PGRS family protein PE_PGRS4	Ofloxacin.0.8.ug.mL	1.09281	5.58471
Rv0279c	PE-PGRS family protein PE_PGRS4	Sisomicin.0.07.mM	-0.83622	-3.67173
Rv0279c	PE-PGRS family protein PE_PGRS4	Streptomycin.0.178.ug.mL	0.607558	3.89512
Rv0279c	PE-PGRS family protein PE_PGRS4	Zinc.Pyrithione.0.00072.mM	0.682257	4.09909
Rv0280	PPE family protein PPE3	acetate..C.	-0.64201	-5.13454
Rv0280	PPE family protein PPE3	Ammonium.chloride.10mM..N.	-0.68422	-5.09329
Rv0280	PPE family protein PPE3	butyrate.10.mM..C.	-0.68452	-5.60351
Rv0280	PPE family protein PPE3	cholesterol.100uM..C.	-0.72205	-5.24388
Rv0280	PPE family protein PPE3	D.Glucose..C.	-0.76467	-6.64882
Rv0280	PPE family protein PPE3	D.Lactate.10.mM..C.	-1.32892	-10.3287
Rv0280	PPE family protein PPE3	Glycerol..C.	-0.80646	-6.79785
Rv0280	PPE family protein PPE3	Glycine.10.mM..N.	-0.65393	-5.51496
Rv0280	PPE family protein PPE3	heptadecanoic.250.uM..C.	-0.55844	-4.71121
Rv0280	PPE family protein PPE3	Isoniazid.0.025.ug.mL	0.584891	4.48671
Rv0280	PPE family protein PPE3	L.Alanine.10.mM..N.	-0.56907	-5.28544
Rv0280	PPE family protein PPE3	L.Asparagine..C.	-1.42393	-10.9673
Rv0280	PPE family protein PPE3	L.Asparagine.10.mM..N.	-0.89302	-7.30655
Rv0280	PPE family protein PPE3	L.Lactate.10.mM..C.	-0.75423	-6.07419
Rv0280	PPE family protein PPE3	L.Serine.10.mM..N.	-1.52392	-11.8232
Rv0280	PPE family protein PPE3	Moxifloxacin.0.121.ug.mL	1.02331	7.30793
Rv0280	PPE family protein PPE3	Ofloxacin.0.8.ug.mL	0.857332	6.45234
Rv0280	PPE family protein PPE3	propionate..C.	-1.53342	-10.7104
Rv0280	PPE family protein PPE3	pyruvate..C.	-0.52906	-4.59053
Rv0280	PPE family protein PPE3	Sisomicin.0.07.mM	-0.77849	-4.61298
Rv0746	PE-PGRS family protein PE_PGRS9	Isoniazid.0.025.ug.mL	0.786715	3.79281
Rv0746	PE-PGRS family protein PE_PGRS9	L.Asparagine..C.	-0.76823	-3.63231
Rv0746	PE-PGRS family protein PE_PGRS9	Ofloxacin.0.8.ug.mL	0.765695	3.22284
Rv0747	PE-PGRS family protein PE_PGRS10	Bedaquiline.0.15.ug.mL	-0.66841	-4.76574
Rv0747	PE-PGRS family protein PE_PGRS10	Isoniazid.0.025.ug.mL	0.785783	3.68688
Rv0747	PE-PGRS family protein PE_PGRS10	L.Asparagine..C.	-0.71827	-4.75715
Rv0747	PE-PGRS family protein PE_PGRS10	Moxifloxacin.0.121.ug.mL	0.876341	4.79134
Rv0747	PE-PGRS family protein PE_PGRS10	Ofloxacin.0.8.ug.mL	0.806814	3.65822
Rv0834c	PE-PGRS family protein PE_PGRS14	Linezolid.0.3.ug.mL	0.591937	3.13616
Rv0978c	PE-PGRS family protein PE_PGRS17	Doxycycline.hyclate.0.0035.mM	-0.93143	-3.00664
Rv1067c	PE-PGRS family protein PE_PGRS19	L.Asparagine..C.	-0.8965	-3.75088
Rv1087	PE-PGRS family protein PE_PGRS21	Dodecyl.Sulfate.0.02.vol.	0.507482	3.96464
Rv1087	PE-PGRS family protein PE_PGRS21	Ethionamide.0.1.ug.mL	0.714919	4.89406
Rv1087	PE-PGRS family protein PE_PGRS21	Isoniazid.0.025.ug.mL	1.17848	8.30999
Rv1087	PE-PGRS family protein PE_PGRS21	L.Asparagine..C.	-0.66503	-5.1191
Rv1087	PE-PGRS family protein PE_PGRS21	Levofloxacin.0.3.ug.mL	0.571632	4.61151
Rv1087	PE-PGRS family protein PE_PGRS21	Moxifloxacin.0.121.ug.mL	1.19308	8.89851
Rv1087	PE-PGRS family protein PE_PGRS21	Ofloxacin.0.8.ug.mL	1.01695	7.06234
Rv1087	PE-PGRS family protein PE_PGRS21	para.aminosalicylic.0.086.ug.mL	0.516376	3.88418
Rv1087	PE-PGRS family protein PE_PGRS21	Phenazine.ethosulfate.0.0137.mM	-0.54635	-3.96331
Rv1087	PE-PGRS family protein PE_PGRS21	Streptomycin.0.178.ug.mL	0.773929	6.05622
Rv1087	PE-PGRS family protein PE_PGRS21	Zinc.Pyrithione.0.00072.mM	0.561137	4.72578
Rv1088	PE family protein PE9	heptadecanoic.250.uM..C.	0.583873	3.32519
Rv1088	PE family protein PE9	Isoniazid.0.025.ug.mL	0.867271	3.43326
Rv1088	PE family protein PE9	Palmitic.100.uM..C.	0.73928	4.18983
Rv1088	PE family protein PE9	Stearic.100.uM..C.	0.546191	3.384
Rv1088	PE family protein PE9	Streptomycin.0.178.ug.mL	0.578636	3.17134
Rv1091	PE-PGRS family protein PE_PGRS22	Ammonium.chloride.10mM..N.	-0.51116	-3.46785
Rv1091	PE-PGRS family protein PE_PGRS22	Bedaquiline.0.15.ug.mL	-0.68919	-4.60638
Rv1091	PE-PGRS family protein PE_PGRS22	Cloxacillin.0.0386.mM	-0.69668	-4.66987
Rv1091	PE-PGRS family protein PE_PGRS22	Dimethyl.Sulfoxide.1.vol.	-0.53252	-3.86172
Rv1091	PE-PGRS family protein PE_PGRS22	Dodecyl.Sulfate.0.02.vol.	0.637179	4.31241
Rv1091	PE-PGRS family protein PE_PGRS22	Ethambutol.0.75.ug.mL	-0.71513	-5.46421
Rv1091	PE-PGRS family protein PE_PGRS22	Ethionamide.0.1.ug.mL	0.524341	3.37934
Rv1091	PE-PGRS family protein PE_PGRS22	heptadecanoic.250.uM..C.	0.514545	3.89873
Rv1091	PE-PGRS family protein PE_PGRS22	Isoniazid.0.025.ug.mL	1.49855	9.15195
Rv1091	PE-PGRS family protein PE_PGRS22	L.Asparagine..C.	-0.65865	-4.3513
Rv1091	PE-PGRS family protein PE_PGRS22	Moxifloxacin.0.121.ug.mL	1.48624	11.4229
Rv1091	PE-PGRS family protein PE_PGRS22	Ofloxacin.0.8.ug.mL	1.05855	7.51356
Rv1091	PE-PGRS family protein PE_PGRS22	Phenazine.ethosulfate.0.0137.mM	-0.68119	-4.17331
Rv1091	PE-PGRS family protein PE_PGRS22	Streptomycin.0.178.ug.mL	0.625781	4.3743
Rv1168c	PPE family protein PPE17	L.Lactate.10.mM..C.	0.514475	3.211
Rv1195	PE family protein PE13	Meropenem.9.6.ug.mL	-1.18008	-7.29698
Rv1386	PE family protein PE15	copper..II..chloride.0.08.mM	2.04018	6.67187
Rv1387	PPE family protein PPE20	copper..II..chloride.0.08.mM	2.25698	20.0718
Rv1468c	PE-PGRS family protein PE_PGRS29	Chlorpromazine.0.054.mM	-1.34461	-3.3727
Rv1791	PE family protein PE19	Bedaquiline.0.15.ug.mL	-2.06961	-3.02628
Rv1791	PE family protein PE19	Ciprofloxacin.Hydrochloride.0.001.mM	2.33819	4.15704
Rv1791	PE family protein PE19	Ciprofloxacin.Hydrochloride.0.0012.mM	2.05376	5.89074
Rv1791	PE family protein PE19	L.Asparagine.10.mM..N.	1.13006	3.47373
Rv1791	PE family protein PE19	L.Aspartic.Acid.10.mM..N.	1.16171	3.27203
Rv1791	PE family protein PE19	Lomefloxacin.0.0035.mM	3.4646	7.69468
Rv1791	PE family protein PE19	Norfloxacin.0.125.mM	2.40739	5.55656
Rv1791	PE family protein PE19	Sisomicin.0.07.mM	2.10102	4.2989
Rv1807	PPE family protein PPE31	Hydrogen.peroxide.2.5.mM..pH.5.5	-1.03034	-4.04705
Rv1808	PPE family protein PPE32	Hydrogen.peroxide.2.5.mM..pH.5.5	-0.68731	-5.4923
Rv1808	PPE family protein PPE32	pH.4.5	0.570723	4.97094
Rv1808	PPE family protein PPE32	Sisomicin.0.07.mM	-1.15697	-8.29238
Rv1809	PPE family protein PPE33	Chlorpromazine.0.054.mM	0.53455	3.19723
Rv1809	PPE family protein PPE33	Hydrogen.peroxide.2.5.mM..pH.5.5	-0.68571	-3.78005
Rv1809	PPE family protein PPE33	pH.4.5	0.739501	3.61884
Rv1809	PPE family protein PPE33	Sisomicin.0.07.mM	-1.22596	-5.43088
Rv2162c	PE-PGRS family protein PE_PGRS38	L.Asparagine..C.	-0.56927	-3.46722
Rv2396	PE-PGRS family protein PE_PGRS41	Moxifloxacin.0.121.ug.mL	0.700741	3.83334
Rv2431c	PE family protein PE25	Isoniazid.0.025.ug.mL	0.966225	5.18461
Rv2487c	PE-PGRS family protein PE_PGRS42	copper..II..chloride.0.08.mM	0.676178	3.16745
Rv2741	PE-PGRS family protein PE_PGRS47	Bedaquiline.0.15.ug.mL	-0.57971	-5.18823
Rv2741	PE-PGRS family protein PE_PGRS47	Isoniazid.0.025.ug.mL	0.589193	4.76873
Rv2741	PE-PGRS family protein PE_PGRS47	L.Asparagine..C.	-0.57437	-4.86049
Rv2741	PE-PGRS family protein PE_PGRS47	Moxifloxacin.0.121.ug.mL	0.792212	5.97354
Rv2741	PE-PGRS family protein PE_PGRS47	Ofloxacin.0.8.ug.mL	0.685907	5.34821
Rv2741	PE-PGRS family protein PE_PGRS47	Sisomicin.0.07.mM	-0.63408	-3.84118
Rv2741	PE-PGRS family protein PE_PGRS47	Streptomycin.0.178.ug.mL	0.678794	5.69458
Rv3135	PPE family protein PPE50	Ciprofloxacin.Hydrochloride.0.001.mM	1.37767	4.16122
Rv3135	PPE family protein PPE50	Ciprofloxacin.Hydrochloride.0.0012.mM	1.91839	5.1913
Rv3135	PPE family protein PPE50	Isoniazid.0.025.ug.mL	0.909322	3.09334
Rv3135	PPE family protein PPE50	Linezolid.0.3.ug.mL	0.831331	3.64397
Rv3135	PPE family protein PPE50	Lomefloxacin.0.0035.mM	1.91481	6.56324
Rv3135	PPE family protein PPE50	Meropenem.9.6.ug.mL	1.03222	4.70388
Rv3135	PPE family protein PPE50	Moxifloxacin.0.121.ug.mL	1.13144	4.61227
Rv3135	PPE family protein PPE50	Norfloxacin.0.125.mM	1.76703	3.33998
Rv3135	PPE family protein PPE50	Sulfamethizole.0.026.mM	0.837631	4.2188
Rv3136	PPE family protein PPE51	Bedaquiline.0.15.ug.mL	-1.65028	-7.31197
Rv3136	PPE family protein PPE51	Benzethonium.chloride.0.068.mM	0.867181	3.91452
Rv3136	PPE family protein PPE51	butyrate.10.mM..C.	0.765738	3.85243
Rv3136	PPE family protein PPE51	Chloramphenicol.0.01.mM	0.862955	4.68742
Rv3136	PPE family protein PPE51	Chlorhexidine.diacetate.salt.0.0021.mM	0.617158	3.25219
Rv3136	PPE family protein PPE51	Ciprofloxacin.Hydrochloride.0.001.mM	2.26723	9.77658
Rv3136	PPE family protein PPE51	Ciprofloxacin.Hydrochloride.0.0012.mM	2.27786	9.42214
Rv3136	PPE family protein PPE51	copper..II..chloride.0.08.mM	1.82167	8.93073
Rv3136	PPE family protein PPE51	Hygromycin.B.0.0095.mM	0.827319	5.74835
Rv3136	PPE family protein PPE51	Irgasan.0.065.mM	-0.85329	-3.41625
Rv3136	PPE family protein PPE51	Isoniazid.0.025.ug.mL	1.79999	7.36993
Rv3136	PPE family protein PPE51	L.Asparagine.10.mM..N.	1.08908	6.48074
Rv3136	PPE family protein PPE51	L.Aspartic.Acid..C.	-0.85475	-4.47418
Rv3136	PPE family protein PPE51	L.Glutamic.10.mM..N.	0.700758	3.5343
Rv3136	PPE family protein PPE51	L.Glutamine..C.	-0.62907	-3.17127
Rv3136	PPE family protein PPE51	L.Serine.10.mM..N.	0.710462	3.54936
Rv3136	PPE family protein PPE51	L.Valine.10.mM..N.	-1.77024	-5.28068
Rv3136	PPE family protein PPE51	Linezolid.0.3.ug.mL	0.685669	4.21605
Rv3136	PPE family protein PPE51	Lomefloxacin.0.0035.mM	2.26148	15.0989
Rv3136	PPE family protein PPE51	Menadione.0.005.mM	-0.70994	-3.27974
Rv3136	PPE family protein PPE51	Meropenem.9.6.ug.mL	0.828033	4.89955
Rv3136	PPE family protein PPE51	Moxifloxacin.0.121.ug.mL	1.13932	4.61378
Rv3136	PPE family protein PPE51	Nickel..II..chloride.0.6.mM	-1.26268	-4.49778
Rv3136	PPE family protein PPE51	Norfloxacin.0.125.mM	3.20006	14.4884
Rv3136	PPE family protein PPE51	Ofloxacin.0.8.ug.mL	0.921831	3.86607
Rv3136	PPE family protein PPE51	oleate.200uM..C.	1.05183	5.8069
Rv3136	PPE family protein PPE51	propionate..C.	-1.02025	-4.56031
Rv3136	PPE family protein PPE51	Pyrazinamide.50.ug.mL..pH.5.5	-0.98813	-3.10176
Rv3136	PPE family protein PPE51	Sisomicin.0.07.mM	2.60863	11.6706
Rv3136	PPE family protein PPE51	Sulfamethizole.0.026.mM	1.13516	6.26725
Rv3136	PPE family protein PPE51	Urea.10mM..N.	0.814343	4.03979
Rv3136	PPE family protein PPE51	X2.4.Dinitrophenol.0.1503.mM	-0.82037	-3.70547
Rv3136	PPE family protein PPE51	X8.hydroxy.nitroquinoline.0.03.mM	-0.86306	-3.33137
Rv3344c	PE-PGRS family protein PE_PGRS49	Cloxacillin.0.0386.mM	-0.56803	-3.24828
Rv3344c	PE-PGRS family protein PE_PGRS49	Irgasan.0.065.mM	0.572055	3.13798
Rv3344c	PE-PGRS family protein PE_PGRS49	L.Asparagine..C.	-0.68052	-3.38583
Rv3344c	PE-PGRS family protein PE_PGRS49	Menadione.0.005.mM	0.524862	3.40185
Rv3344c	PE-PGRS family protein PE_PGRS49	Moxifloxacin.0.121.ug.mL	0.887874	4.5623
Rv3344c	PE-PGRS family protein PE_PGRS49	Ofloxacin.0.8.ug.mL	0.635125	3.85845
Rv3345c	PE-PGRS family protein PE_PGRS50	Streptomycin.0.178.ug.mL	0.559373	4.68872
Rv3478	PE family protein PPE60	Ethionamide.0.1.ug.mL	0.862083	3.36351
Rv3478	PE family protein PPE60	propionate..C.	-0.99006	-3.26076
Rv3478	PE family protein PPE60	Sulfamethizole.0.026.mM	0.818162	3.67509
Rv3478	PE family protein PPE60	X2.Mercaptopyridine.N.oxide.0.0078.mM	-1.61405	-3.87052
Rv3507	PE-PGRS family protein PE_PGRS53	Isoniazid.0.025.ug.mL	0.597139	3.01464
Rv3507	PE-PGRS family protein PE_PGRS53	Moxifloxacin.0.121.ug.mL	0.734023	4.84158
Rv3507	PE-PGRS family protein PE_PGRS53	Ofloxacin.0.8.ug.mL	0.550373	3.15675
Rv3507	PE-PGRS family protein PE_PGRS53	Streptomycin.0.178.ug.mL	0.590716	4.41581
Rv3511	PE-PGRS family protein PE_PGRS55	Ethionamide.0.1.ug.mL	0.664085	3.65628
Rv3511	PE-PGRS family protein PE_PGRS55	Isoniazid.0.025.ug.mL	0.981245	4.18214
Rv3511	PE-PGRS family protein PE_PGRS55	Moxifloxacin.0.121.ug.mL	0.871777	3.49825
Rv3511	PE-PGRS family protein PE_PGRS55	Streptomycin.0.178.ug.mL	0.715072	3.9986
Rv3512	PE-PGRS family protein PE_PGRS56	D.Glucose..C.	0.800224	3.84277
Rv3514	PE-PGRS family protein PE_PGRS57	Ciprofloxacin.Hydrochloride.0.001.mM	1.00146	3.59692
Rv3514	PE-PGRS family protein PE_PGRS57	Isoniazid.0.025.ug.mL	1.54738	3.69885
Rv3514	PE-PGRS family protein PE_PGRS57	L.Asparagine..C.	-1.06764	-3.01943
Rv3514	PE-PGRS family protein PE_PGRS57	para.aminosalicylic.0.086.ug.mL	0.95823	3.49058
Rv3746c	Probable PE family protein PE34 (PE family-related protein)	acetate..C.	0.724238	3.66263
Rv3746c	Probable PE family protein PE34 (PE family-related protein)	cholesterol.100uM..C.	0.827707	3.23349
Rv3746c	Probable PE family protein PE34 (PE family-related protein)	D.L.Malic.Acid.10.mM..C.	0.804022	3.51624
Rv3746c	Probable PE family protein PE34 (PE family-related protein)	Linezolid.0.3.ug.mL	0.881913	3.30594
Rv3746c	Probable PE family protein PE34 (PE family-related protein)	Ofloxacin.0.8.ug.mL	0.983092	3.39235
Rv3872	PE family-related protein PE35	Norfloxacin.0.125.mM	0.554368	3.0767
