# Supplementary material for: High-throughput characterization of Mycobacterium tuberculosis gene function across diverse conditions
Source: PLoS Biol. 2026 Apr 15;24(4):e3003529. doi: 10.1371/journal.pbio.3003529 (PMC13102306; doi:10.1371/journal.pbio.3003529)
Supplement: S1 Data — (XLSX) [file pbio.3003529.s015.xlsx]

## Sheet: Fig 1B
Fig 1B. Pie chart representing numbers of screens in categories of RB-TnSeq screens
	category	# of screens	parts of whole
	controls	2	0.0210526
	carbon	20	0.210526
	nitrogen	10	0.105263
	antibiotics/stress	63	0.663158
	total	95	1

## Sheet: Fig 1C
Fig 1C. Comparison of previously published TnSeq and RB-TnSeq fitness values for isoniazid for genes shared amongst the library
Raw log2 fold change values from each RB-TnSeq replicate used to calculate average							Comparison of average log2 fold changes of RB-TnSeq and TnSeq for genes shared amongst the libraries. Note that TnSeq values are from Xu et al., 2017, Antimicrobial Agents and Chemotherapy.
locus	RB-TnSeq 7H9 with Isoniazid 0.025 ug/mL rep 1	RB-TnSeq 7H9 with Isoniazid 0.025 ug/mL rep 2	RB-TnSeq avg log2 FC				locus	isoniazid RB-TnSeq_log2	isoniazid TnSeq_log2
Rv0003	-0.46814	-0.45455	-0.461345				Rv0003	-0.46134	0.193014			Correlation for log2 > 0.5
Rv0007	-0.483631	-1.25651	-0.87007				Rv0007	-0.87007	-0.47526				isoniazid RB_TnSeq_log2 vs isoniazid TnSeq_log2
Rv0009	-1.09184	0.279966	-0.405936				Rv0009	-0.40594	-0.50791			Pearson r
Rv0010c	0.00894847	-0.579245	-0.285148				Rv0010c	-0.28515	-0.16841			r	0.6666
Rv0012	-0.347503	-0.263522	-0.305512				Rv0012	-0.30551	-1.07843			95% confidence interval	0.5617 to 0.7504
Rv0016c	-0.350532	-0.163356	-0.256944				Rv0016c	-0.25694	-0.399			R squared	0.4443
Rv0017c	-0.228474	-0.59721	-0.412842				Rv0017c	-0.41284	-0.33338
Rv0018c	-0.457657	-0.353404	-0.405531				Rv0018c	-0.40553	0.729723			P value
Rv0019c	-0.402357	-1.01427	-0.708312				Rv0019c	-0.70831	0.710767			P (two-tailed)	<0.0001
Rv0020c	-0.40485	-0.562181	-0.483515				Rv0020c	-0.48352	0.595575			P value summary	****
Rv0021c	0.194707	0.00524769	0.0999775				Rv0021c	0.099978	-0.26273			Significant? (alpha = 0.05)	Yes
Rv0022c	-0.605691	-0.48752	-0.546606				Rv0022c	-0.54661	-0.08853
Rv0024	-0.105007	-0.00429907	-0.0546529				Rv0024	-0.05465	-0.0374			Number of XY Pairs	137
Rv0026	-0.200828	-0.00929609	-0.105062				Rv0026	-0.10506	-0.15523
Rv0028	-0.0408003	-0.716575	-0.378687				Rv0028	-0.37869	-0.10192
Rv0029	0.324799	0.218246	0.271523				Rv0029	0.271523	-0.15191
Rv0030	0.335799	0.201863	0.268831				Rv0030	0.268831	-0.16676
Rv0032	-0.0886361	-0.0859046	-0.0872704				Rv0032	-0.08727	-0.19566
Rv0033	0.103438	0.45658	0.280009				Rv0033	0.280009	0.010591
Rv0034	-0.272351	-0.280207	-0.276279				Rv0034	-0.27628	-0.64994
Rv0035	0.147851	-0.0100346	0.0689083				Rv0035	0.068908	-0.11991
Rv0036c	0.342411	-0.296464	0.0229737				Rv0036c	0.022974	0.149074
Rv0037c	-0.596908	-0.440095	-0.518501				Rv0037c	-0.5185	0.192077
Rv0038	1.39726	1.2883	1.34278				Rv0038	1.34278	0.900762
Rv0039c	-0.73927	-0.731664	-0.735467				Rv0039c	-0.73547	-0.48304
Rv0040c	0.454529	0.829126	0.641828				Rv0040c	0.641828	0.031416
Rv0043c	-0.556553	-0.30031	-0.428431				Rv0043c	-0.42843	-1.37544
Rv0044c	-0.298722	-0.331024	-0.314873				Rv0044c	-0.31487	-0.19598
Rv0045c	-0.360494	-0.172272	-0.266383				Rv0045c	-0.26638	0.165496
Rv0047c	0.0286644	-0.356831	-0.164083				Rv0047c	-0.16408	-0.50054
Rv0048c	-0.0413223	-0.145394	-0.0933582				Rv0048c	-0.09336	-0.06427
Rv0049	-0.175007	-0.197094	-0.18605				Rv0049	-0.18605	-1.9277
Rv0050	-0.490793	0.74002	0.124614				Rv0050	0.124614	-1.64123
Rv0051	-0.650539	-0.372426	-0.511483				Rv0051	-0.51148	-1.45678
Rv0052	0.115171	-0.067392	0.0238896				Rv0052	0.02389	-0.08387
Rv0056	1.96351	2.20518	2.08435				Rv0056	2.08435	2.26822
Rv0057	-0.345806	0.018267	-0.163769				Rv0057	-0.16377	0.379738
Rv0059	0.0198844	-0.143907	-0.0620115				Rv0059	-0.06201	-0.29974
Rv0062	-0.318531	-0.014889	-0.16671				Rv0062	-0.16671	-0.11912
Rv0063	-0.0351035	-0.133391	-0.0842473				Rv0063	-0.08425	-0.07434
Rv0064	-0.0442291	-0.202574	-0.123402				Rv0064	-0.1234	-0.00966
Rv0064A	0.381207	-0.277443	0.0518818				Rv0064A	0.051882	-0.12102
Rv0065	0.000912208	-0.0874449	-0.0432663				Rv0065	-0.04327	-0.07133
Rv0068	0.286187	0.224867	0.255527				Rv0068	0.255527	-0.0609
Rv0069c	-0.541482	0.0139363	-0.263773				Rv0069c	-0.26377	-0.15089
Rv0070c	-0.120361	-1.22902	-0.674691				Rv0070c	-0.67469	-0.27779
Rv0071	-0.243432	-0.325548	-0.28449				Rv0071	-0.28449	-0.44794
Rv0072	-0.398349	-0.115435	-0.256892				Rv0072	-0.25689	-0.47113
Rv0073	-0.173094	-0.306471	-0.239782				Rv0073	-0.23978	-0.04509
Rv0074	-0.0302276	-0.129072	-0.0796497				Rv0074	-0.07965	-0.05757
Rv0075	-0.279658	-0.160054	-0.219856				Rv0075	-0.21986	-0.23934
Rv0076c	-0.666044	-0.178592	-0.422318				Rv0076c	-0.42232	-0.28069
Rv0077c	0.188157	-0.0183116	0.0849225				Rv0077c	0.084922	0.015764
Rv0078	-0.366022	-1.29813	-0.832078				Rv0078	-0.83208	-0.95738
Rv0078A	0.272732	-0.276125	-0.00169677				Rv0078A	-0.0017	-0.08648
Rv0078B	-0.549747	-0.0506034	-0.300175				Rv0078B	-0.30018	0.041774
Rv0079	-0.410816	-0.606125	-0.508471				Rv0079	-0.50847	-0.32653
Rv0080	-0.810507	0.687163	-0.0616724				Rv0080	-0.06167	-0.00243
Rv0081	0.0886719	0.527161	0.307917				Rv0081	0.307917	-0.47678
Rv0082	-0.0344718	0.244874	0.105201				Rv0082	0.105201	-0.13542
Rv0083	0.174308	-0.293267	-0.0594797				Rv0083	-0.05948	-0.68253
Rv0084	-0.112526	0.0981854	-0.00717034				Rv0084	-0.00717	-0.62399
Rv0085	-1.00891	-0.502518	-0.755714				Rv0085	-0.75571	-0.5094
Rv0086	0.141575	0.0297237	0.0856495				Rv0086	0.08565	0.03275
Rv0088	1.23886	0.365536	0.8022				Rv0088	0.8022	-0.17649
Rv0089	-1.05613	-0.854613	-0.95537				Rv0089	-0.95537	-0.08127
Rv0090	0.129331	-0.67642	-0.273545				Rv0090	-0.27354	-0.12781
Rv0091	-0.490341	0.018315	-0.236013				Rv0091	-0.23601	0.067232
Rv0092	-0.442363	-0.189146	-0.315755				Rv0092	-0.31575	-0.49115
Rv0093c	-0.425195	-1.40528	-0.915236				Rv0093c	-0.91524	-0.66742
Rv0096	0.0729602	0.255516	0.164238				Rv0096	0.164238	-0.16499
Rv0097	0.0136393	-0.0213504	-0.00385555				Rv0097	-0.00386	0.032258
Rv0098	0.0108131	0.723344	0.367079				Rv0098	0.367079	-0.08473
Rv0099	-0.171236	-0.0181749	-0.0947053				Rv0099	-0.09471	-0.30451
Rv0100	-0.923878	-0.985827	-0.954852				Rv0100	-0.95485	0.062968
Rv0101	-0.0284799	-0.0324867	-0.0304833				Rv0101	-0.03048	-0.12336
Rv0103c	-0.18151	-0.263817	-0.222663				Rv0103c	-0.22266	-0.23825
Rv0104	-0.0831647	-0.208671	-0.145918				Rv0104	-0.14592	-0.12782
Rv0106	-0.140177	-0.288237	-0.214207				Rv0106	-0.21421	-0.34118
Rv0107c	0.049707	0.171524	0.110615				Rv0107c	0.110615	-0.2143
Rv0108c	0.194113	-0.100757	0.0466779				Rv0108c	0.046678	-0.097
Rv0109	0.0514623	0.0752015	0.0633319				Rv0109	0.063332	-0.31346
Rv0110	-0.498156	-0.398849	-0.448502				Rv0110	-0.4485	-0.16698
Rv0111	-0.0661271	0.10077	0.0173213				Rv0111	0.017321	-0.07734
Rv0112	0.94166	0.181921	0.56179				Rv0112	0.56179	-0.25306
Rv0113	1.16795	0.725263	0.946606				Rv0113	0.946606	0.528683
Rv0114	-0.0363653	-0.0395534	-0.0379594				Rv0114	-0.03796	-0.00734
Rv0115	0.0108128	-0.141673	-0.06543				Rv0115	-0.06543	-0.09313
Rv0116c	-0.255192	-0.00667753	-0.130935				Rv0116c	-0.13093	-0.38321
Rv0117	-0.0306225	0.166564	0.0679706				Rv0117	0.067971	0.164307
Rv0118c	0.188173	0.538216	0.363195				Rv0118c	0.363195	-0.01558
Rv0120c	0.278433	0.318635	0.298534				Rv0120c	0.298534	-0.23045
Rv0121c	0.971866	0.507039	0.739452				Rv0121c	0.739452	-0.2564
Rv0124	0.146297	0.209912	0.178104				Rv0124	0.178104	-0.416
Rv0125	0.196795	0.429478	0.313136				Rv0125	0.313136	0.038083
Rv0128	0.145876	0.0643058	0.105091				Rv0128	0.105091	-0.24732
Rv0129c	0.293056	0.447369	0.370212				Rv0129c	0.370212	-0.42647
Rv0130	1.15173	0.228078	0.689904				Rv0130	0.689904	0.003066
Rv0131c	0.0545935	-0.129307	-0.037357				Rv0131c	-0.03736	-0.2703
Rv0132c	0.07307	0.0294369	0.0512534				Rv0132c	0.051253	-0.08384
Rv0133	-0.0910594	-0.148237	-0.119648				Rv0133	-0.11965	-0.10213
Rv0134	-0.122547	-0.00863116	-0.0655889				Rv0134	-0.06559	-0.03447
Rv0135c	-1.87663	-1.18489	-1.53076				Rv0135c	-1.53076	-1.45049
Rv0136	0.124418	0.265877	0.195148				Rv0136	0.195148	-0.27137
Rv0137c	-0.259628	-0.231632	-0.24563				Rv0137c	-0.24563	-0.0183
Rv0138	-0.0304257	0.0644421	0.0170082				Rv0138	0.017008	-0.45745
Rv0139	0.00147162	-0.0218624	-0.0101954				Rv0139	-0.0102	0.037074
Rv0140	0.225554	-0.0596939	0.0829302				Rv0140	0.08293	-0.11586
Rv0141c	0.0826399	0.322284	0.202462				Rv0141c	0.202462	0.048366
Rv0142	-0.29598	-0.247075	-0.271527				Rv0142	-0.27153	-0.41783
Rv0143c	0.00347711	-0.151403	-0.0739628				Rv0143c	-0.07396	-0.22126
Rv0144	-0.0755585	0.0389933	-0.0182826				Rv0144	-0.01828	-0.38495
Rv0145	0.244393	-0.00421228	0.12009				Rv0145	0.12009	0.47064
Rv0146	-0.335114	-0.503907	-0.41951				Rv0146	-0.41951	-0.13777
Rv0147	-0.0876232	-0.239014	-0.163318				Rv0147	-0.16332	-0.38799
Rv0148	-0.209423	-0.42065	-0.315036				Rv0148	-0.31504	-0.422
Rv0149	-0.113398	0.00799495	-0.0527016				Rv0149	-0.0527	0.018621
Rv0151c	-0.0269792	-0.0290343	-0.0280068				Rv0151c	-0.02801	-0.19762
Rv0152c	0.00620085	-0.0315616	-0.0126804				Rv0152c	-0.01268	-0.25051
Rv0154c	0.372054	-0.058621	0.156716				Rv0154c	0.156716	1.67441
Rv0155	0.915801	1.05128	0.98354				Rv0155	0.98354	1.46338
Rv0157	0.843476	0.941344	0.89241				Rv0157	0.89241	1.20769
Rv0157A	-0.200823	-0.427791	-0.314307				Rv0157A	-0.31431	-0.10307
Rv0158	-1.25541	-0.93559	-1.0955				Rv0158	-1.0955	-2.59044
Rv0159c	-0.10012	-0.26973	-0.184925				Rv0159c	-0.18493	-0.19668
Rv0160c	-0.147551	-0.0981393	-0.122845				Rv0160c	-0.12284	-0.15101
Rv0161	1.01645	0.724974	0.870711				Rv0161	0.870711	0.029909
Rv0162c	0.373242	-0.268869	0.0521864				Rv0162c	0.052186	-0.22763
Rv0163	0.087759	0.0529459	0.0703525				Rv0163	0.070352	-0.44259
Rv0165c	0.174253	0.0740931	0.124173				Rv0165c	0.124173	-0.27679
Rv0166	0.240216	-0.0287287	0.105744				Rv0166	0.105744	-0.0044
Rv0168	0.512127	0.148155	0.330141				Rv0168	0.330141	-0.26653
Rv0169	0.524253	0.185813	0.355033				Rv0169	0.355033	-0.368
Rv0170	-0.374794	0.0603442	-0.157225				Rv0170	-0.15722	-0.28821
Rv0171	-0.16028	-0.0445447	-0.102412				Rv0171	-0.10241	-0.28076
Rv0172	0.21202	0.238294	0.225157				Rv0172	0.225157	-0.33634
Rv0173	0.128579	0.0995808	0.11408				Rv0173	0.11408	-0.22815
Rv0174	-0.157471	-0.0210286	-0.0892497				Rv0174	-0.08925	-0.19992
Rv0176	-0.00618739	0.0853948	0.0396037				Rv0176	0.039604	-0.45939
Rv0177	0.886924	-0.68763	0.0996474				Rv0177	0.099647	-0.27698
Rv0178	0.543767	0.789154	0.66646				Rv0178	0.66646	-0.11847
Rv0179c	0.10662	0.12144	0.11403				Rv0179c	0.11403	0.338288
Rv0181c	-1.02939	-1.30608	-1.16774				Rv0181c	-1.16774	-0.78239
Rv0182c	-0.522762	-0.713327	-0.618045				Rv0182c	-0.61804	-0.31699
Rv0183	0.0854337	0.0862655	0.0858496				Rv0183	0.08585	0.114199
Rv0184	-0.175429	-0.373558	-0.274493				Rv0184	-0.27449	-0.21553
Rv0185	0.362804	0.0696958	0.21625				Rv0185	0.21625	-0.25648
Rv0186	0.523987	-0.0382226	0.242882				Rv0186	0.242882	-0.18832
Rv0187	0.222305	0.345989	0.284147				Rv0187	0.284147	-0.12167
Rv0188	-0.198025	-0.131914	-0.16497				Rv0188	-0.16497	-0.25756
Rv0190	-1.26648	-2.10539	-1.68594				Rv0190	-1.68594	-1.58602
Rv0191	0.172918	-0.108579	0.0321697				Rv0191	0.03217	-0.26723
Rv0193c	-0.156582	-0.167249	-0.161915				Rv0193c	-0.16192	-0.13861
Rv0194	0.0293232	0.0765555	0.0529394				Rv0194	0.052939	-0.12543
Rv0195	-0.337033	-0.269206	-0.303119				Rv0195	-0.30312	0.135196
Rv0196	0.30188	0.135516	0.218698				Rv0196	0.218698	-0.03324
Rv0197	-0.243397	-0.347618	-0.295507				Rv0197	-0.29551	-0.11465
Rv0198c	-0.0614126	0.160215	0.0494011				Rv0198c	0.049401	0.077838
Rv0199	0.128238	0.213578	0.170908				Rv0199	0.170908	-0.10046
Rv0200	-0.853628	-1.99275	-1.42319				Rv0200	-1.42319	-0.38488
Rv0201c	0.0863217	-1.73637	-0.825023				Rv0201c	-0.82502	-0.30463
Rv0202c	-0.691185	-0.742762	-0.716973				Rv0202c	-0.71697	-0.13629
Rv0203	0.026654	-0.480619	-0.226983				Rv0203	-0.22698	-0.24869
Rv0204c	-1.51087	-0.052203	-0.781537				Rv0204c	-0.78154	-1.66548
Rv0205	-0.324878	-0.18409	-0.254484				Rv0205	-0.25448	-0.03669
Rv0207c	-0.520093	-0.116219	-0.318156				Rv0207c	-0.31816	0.625727
Rv0208c	0.252256	-0.174861	0.0386974				Rv0208c	0.038697	-0.965
Rv0209	-0.72187	-0.217844	-0.469857				Rv0209	-0.46986	-0.24602
Rv0210	0.194928	0.623136	0.409032				Rv0210	0.409032	-0.02244
Rv0212c	0.192874	-0.0227804	0.0850466				Rv0212c	0.085047	-0.10943
Rv0213c	-0.112394	-0.0271796	-0.069787				Rv0213c	-0.06979	-0.05295
Rv0214	-0.162676	-0.311388	-0.237032				Rv0214	-0.23703	-0.1912
Rv0215c	0.157236	0.0236774	0.0904566				Rv0215c	0.090457	-0.00784
Rv0216	-0.289431	-0.495849	-0.39264				Rv0216	-0.39264	-0.00976
Rv0217c	-0.0793105	-0.538202	-0.308756				Rv0217c	-0.30876	-0.24134
Rv0218	-0.00906071	-0.0122632	-0.010662				Rv0218	-0.01066	0.234079
Rv0219	1.08711	0.383211	0.735161				Rv0219	0.735161	-0.24302
Rv0220	-0.220022	-0.367826	-0.293924				Rv0220	-0.29392	-0.22782
Rv0221	0.166638	0.131391	0.149014				Rv0221	0.149014	-0.21025
Rv0222	0.328509	0.149866	0.239187				Rv0222	0.239187	-0.28998
Rv0223c	0.606144	-0.256177	0.174984				Rv0223c	0.174984	0.026234
Rv0229c	0.0960137	0.244525	0.170269				Rv0229c	0.170269	-0.0497
Rv0230c	-0.129873	-0.268455	-0.199164				Rv0230c	-0.19916	-0.0637
Rv0231	-0.103747	-0.292635	-0.198191				Rv0231	-0.19819	-0.12011
Rv0232	-0.109419	0.141084	0.0158326				Rv0232	0.015833	-0.13058
Rv0233	-0.076629	-0.131616	-0.104122				Rv0233	-0.10412	-0.27493
Rv0234c	0.838109	0.73184	0.784975				Rv0234c	0.784975	0.329914
Rv0235c	-0.138089	-0.285317	-0.211703				Rv0235c	-0.2117	0.219614
Rv0237	-1.34329	-0.401784	-0.872535				Rv0237	-0.87253	-0.86305
Rv0240	0.0140292	-0.438154	-0.212063				Rv0240	-0.21206	-0.08195
Rv0241c	0.0103035	0.279189	0.144746				Rv0241c	0.144746	0.751581
Rv0242c	-0.786797	0.0164063	-0.385195				Rv0242c	-0.3852	0.659762
Rv0243	-0.433873	-0.0850133	-0.259443				Rv0243	-0.25944	0.51595
Rv0245	-1.36989	-0.156036	-0.762965				Rv0245	-0.76296	-0.34751
Rv0246	0.0528798	-0.161785	-0.0544525				Rv0246	-0.05445	-0.2489
Rv0247c	1.77765	0.956147	1.3669				Rv0247c	1.3669	1.57979
Rv0248c	2.50385	2.42366	2.46376				Rv0248c	2.46375	1.93272
Rv0249c	1.76823	2.14217	1.9552				Rv0249c	1.9552	2.05596
Rv0250c	-0.589835	-1.4847	-1.03727				Rv0250c	-1.03727	0.095768
Rv0251c	0.105007	0.726504	0.415755				Rv0251c	0.415755	0.075748
Rv0252	0.0431395	0.0529577	0.0480486				Rv0252	0.048049	-0.02545
Rv0253	0.00816514	-0.131035	-0.0614351				Rv0253	-0.06144	-0.37386
Rv0255c	0.106025	0.380979	0.243502				Rv0255c	0.243502	-0.14304
Rv0256c	0.239757	0.216514	0.228135				Rv0256c	0.228135	-0.17549
Rv0257	0.00742831	0.30899	0.158209				Rv0257	0.158209	-0.02854
Rv0258c	-0.293192	0.00885432	-0.142169				Rv0258c	-0.14217	0.251465
Rv0260c	0.05707	0.130808	0.0939389				Rv0260c	0.093939	0.046656
Rv0261c	0.169868	0.310793	0.24033				Rv0261c	0.24033	0.040034
Rv0262c	-0.0305751	-0.383949	-0.207262				Rv0262c	-0.20726	-0.11348
Rv0263c	0.174604	0.190723	0.182663				Rv0263c	0.182663	0.102927
Rv0264c	0.511647	0.472637	0.492142				Rv0264c	0.492142	-0.15292
Rv0265c	0.192392	-0.0384589	0.0769666				Rv0265c	0.076967	0.043754
Rv0266c	0.231499	-0.020368	0.105565				Rv0266c	0.105565	-0.05845
Rv0267	0.229195	0.157218	0.193206				Rv0267	0.193206	-0.08196
Rv0268c	0.212285	0.341542	0.276914				Rv0268c	0.276914	0.081565
Rv0269c	-0.310657	0.293777	-0.00843988				Rv0269c	-0.00844	-0.17211
Rv0270	-0.657331	0.00673404	-0.325299				Rv0270	-0.3253	-0.23884
Rv0271c	0.0845586	-0.0463507	0.019104				Rv0271c	0.019104	0.075429
Rv0272c	0.534742	0.576004	0.555373				Rv0272c	0.555373	0.009929
Rv0273c	0.916574	0.685758	0.801166				Rv0273c	0.801166	0.010969
Rv0274	1.02666	0.429534	0.728095				Rv0274	0.728095	-0.05463
Rv0275c	0.54604	-0.0555749	0.245232				Rv0275c	0.245232	0.234369
Rv0276	0.745706	0.758408	0.752057				Rv0276	0.752057	-0.05947
Rv0277A	0.729956	0.160152	0.445054				Rv0277c	0.325022	-0.0725
Rv0277c	-0.141943	0.791987	0.325022				Rv0278c	0.646092	-0.55503
Rv0278c	0.754638	0.537545	0.646092				Rv0279c	1.32514	-0.64231
Rv0279c	1.12404	1.52623	1.32514				Rv0280	0.584891	-0.26031
Rv0280	0.617526	0.552256	0.584891				Rv0281	1.01412	0.049174
Rv0281	1.10218	0.926056	1.01412				Rv0293c	0.34928	-0.3914
Rv0293c	0.305376	0.393183	0.34928				Rv0294	-0.01705	0.025525
Rv0294	-0.0636105	0.0295081	-0.0170512				Rv0295c	-0.0124	-0.03076
Rv0295c	-0.0287762	0.00397162	-0.0124023				Rv0296c	-0.26355	-0.8285
Rv0296c	-0.250872	-0.276236	-0.263554				Rv0297	0.038958	-0.45526
Rv0297	0.234915	-0.156999	0.0389581				Rv0298	-0.07177	0.012911
Rv0298	0.299201	-0.442735	-0.0717668				Rv0300	0.457451	-0.22856
Rv0300	0.600288	0.314613	0.457451				Rv0301	-0.17935	0.066245
Rv0301	-0.0800633	-0.278631	-0.179347				Rv0302	-0.13072	0.016116
Rv0302	0.0809107	-0.342345	-0.130717				Rv0303	-0.02114	-0.25404
Rv0303	0.084978	-0.127266	-0.0211442				Rv0304c	-0.00322	-0.02184
Rv0304c	-0.00613075	-0.000307301	-0.00321902				Rv0305c	-0.18795	-0.01271
Rv0305c	-0.112597	-0.263312	-0.187955				Rv0306	0.396314	0.182879
Rv0306	0.373675	0.418952	0.396314				Rv0307c	0.627299	0.415052
Rv0307c	0.827856	0.426742	0.627299				Rv0308	-0.04861	0.05165
Rv0308	-0.05059	-0.0466364	-0.0486132				Rv0309	-0.65166	-0.71931
Rv0309	-0.757105	-0.546222	-0.651663				Rv0310c	1.529	0.139415
Rv0310c	1.42698	1.63102	1.529				Rv0311	0.313083	0.017035
Rv0311	0.260149	0.366018	0.313083				Rv0312	-0.07926	-0.31538
Rv0312	-0.213361	0.0548347	-0.0792634				Rv0313	-0.32407	-0.27534
Rv0313	-0.278681	-0.369461	-0.324071				Rv0314c	-0.16064	-0.42593
Rv0314c	-0.121667	-0.199615	-0.160641				Rv0315	-0.27687	0.028232
Rv0315	-0.398726	-0.155007	-0.276866				Rv0316	0.522378	-0.0831
Rv0316	1.1837	-0.138944	0.522378				Rv0317c	0.154886	-0.02387
Rv0317c	-0.0180153	0.327787	0.154886				Rv0318c	-0.05328	-0.05576
Rv0318c	-0.340291	0.233734	-0.0532787				Rv0319	-0.47226	0.194699
Rv0319	-0.678567	-0.265948	-0.472258				Rv0320	0.080949	0.047133
Rv0320	0.0291109	0.132787	0.080949				Rv0321	-0.12004	0.276732
Rv0321	-0.167807	-0.0722795	-0.120043				Rv0322	-0.27792	-0.10608
Rv0322	-0.173819	-0.382031	-0.277925				Rv0323c	-0.48842	-0.15033
Rv0323c	-0.0987402	-0.878105	-0.488423				Rv0324	-1.20767	-1.34937
Rv0324	-1.09162	-1.32372	-1.20767				Rv0325	-0.01185	0.060437
Rv0325	-0.058966	0.0352634	-0.0118513				Rv0327c	0.041662	0.043042
Rv0327c	0.313887	-0.230564	0.0416616				Rv0328	-3.08157	-2.50179
Rv0328	-2.79378	-3.36936	-3.08157				Rv0330c	0.134856	-0.2551
Rv0330c	0.192287	0.0774251	0.134856				Rv0331	0.008752	-0.07844
Rv0331	-0.0542924	0.0717961	0.00875185				Rv0332	0.235284	0.097274
Rv0332	0.194338	0.276231	0.235284				Rv0333	-0.22605	-0.04102
Rv0333	-0.19137	-0.260732	-0.226051				Rv0339c	-0.31514	0.378679
Rv0339c	-0.464127	-0.16615	-0.315139				Rv0341	0.106765	0.209409
Rv0341	-0.110663	0.324192	0.106765				Rv0342	0.137275	0.003447
Rv0342	0.266606	0.00794354	0.137275				Rv0343	0.283786	0.046588
Rv0343	0.284135	0.283436	0.283786				Rv0344c	0.386446	-0.16257
Rv0344c	-0.0708013	0.843693	0.386446				Rv0345	-0.06205	0.256067
Rv0345	0.149682	-0.273773	-0.0620455				Rv0346c	-1.06035	0.090817
Rv0346c	-1.0597	-1.061	-1.06035				Rv0348	0.031598	-0.13849
Rv0348	-0.0788846	0.142081	0.0315981				Rv0349	-0.01397	0.0558
Rv0349	-0.129642	0.101702	-0.0139702				Rv0353	-1.26065	-2.25468
Rv0353	-1.42845	-1.09285	-1.26065				Rv0354c	0.387831	-0.15906
Rv0354c	0.804349	-0.0286868	0.387831				Rv0355c	0.030717	-0.08524
Rv0355c	0.0485862	0.0128483	0.0307173				Rv0356c	0.710957	-0.16486
Rv0356c	0.601442	0.820472	0.710957				Rv0359	0.139448	-0.31526
Rv0359	0.199354	0.0795424	0.139448				Rv0360c	1.12844	0.428078
Rv0360c	1.37083	0.88606	1.12844				Rv0361	-1.443	-1.46
Rv0361	0.0894156	-2.97543	-1.443				Rv0362	0.061115	-1.26764
Rv0362	0.118587	0.00364311	0.0611151				Rv0365c	0.063404	-0.06261
Rv0365c	0.124456	0.00235251	0.0634044				Rv0366c	0.433026	0.103167
Rv0366c	0.344255	0.521796	0.433026				Rv0367c	-0.43244	0.109403
Rv0367c	0.128579	-0.993469	-0.432445				Rv0368c	-0.03175	-0.02552
Rv0368c	-0.00975156	-0.0537521	-0.0317518				Rv0370c	-0.62252	0.018598
Rv0370c	-0.416004	-0.829044	-0.622524				Rv0373c	0.124806	0.011857
Rv0373c	0.284429	-0.0348162	0.124806				Rv0374c	-0.03465	-0.14359
Rv0374c	0.290438	-0.359744	-0.0346528				Rv0375c	0.454964	-0.17225
Rv0375c	0.840306	0.0696211	0.454964				Rv0376c	0.001677	-0.06282
Rv0376c	0.214056	-0.210701	0.00167734				Rv0377	0.067291	0.331913
Rv0377	0.312121	-0.177539	0.0672907				Rv0378	-0.40706	0.129325
Rv0378	-0.239165	-0.574959	-0.407062				Rv0379	-0.15581	0.215177
Rv0379	-0.018878	-0.292738	-0.155808				Rv0381c	-0.16092	-0.05902
Rv0381c	0.0320439	-0.353878	-0.160917				Rv0383c	-0.42119	0
Rv0383c	-0.845377	0.00300021	-0.421188				Rv0385	-0.32356	-0.54809
Rv0385	-0.220401	-0.426711	-0.323556				Rv0386	0.012169	0.123423
Rv0386	-0.0947588	0.119097	0.012169				Rv0387c	0.052664	-0.27973
Rv0387c	0.135535	-0.0302067	0.0526642				Rv0389	0.238536	-0.24018
Rv0388c	-0.0538908	-0.0178258	-0.0358583				Rv0390	-0.19842	0.388054
Rv0389	0.196771	0.280301	0.238536				Rv0391	0.270299	0.233176
Rv0390	-0.170541	-0.226293	-0.198417				Rv0392c	0.706548	0.04481
Rv0391	0.229006	0.311592	0.270299				Rv0393	-0.24176	-0.23465
Rv0392c	0.654099	0.758996	0.706548				Rv0394c	0.410933	0.011097
Rv0393	-0.19892	-0.284601	-0.24176				Rv0395	0.371082	0.092692
Rv0394c	0.49798	0.323886	0.410933				Rv0396	-0.00777	-0.04868
Rv0395	0.480289	0.261875	0.371082				Rv0397	-0.29378	-0.11149
Rv0396	-0.122153	0.106606	-0.00777376				Rv0397A	0.005617	-0.28935
Rv0397	-0.163543	-0.424013	-0.293778				Rv0398c	-0.0943	-0.08759
Rv0397A	-0.0787912	0.0900257	0.00561723				Rv0399c	0.296648	-0.09203
Rv0398c	-0.187411	-0.00118891	-0.0943001				Rv0400c	0.450692	0.266111
Rv0399c	0.671616	-0.0783203	0.296648				Rv0402c	-0.01606	-0.02905
Rv0400c	0.891838	0.00954603	0.450692				Rv0403c	-0.30209	0.02377
Rv0402c	-0.132336	0.100211	-0.0160626				Rv0404	0.332182	0.060814
Rv0403c	-0.363603	-0.240579	-0.302091				Rv0405	-0.16978	-0.06792
Rv0404	0.428917	0.235448	0.332182				Rv0406c	-0.06692	-0.05188
Rv0405	-0.0607244	-0.278844	-0.169784				Rv0407	-0.22526	-0.11929
Rv0406c	-0.140473	0.00663306	-0.0669198				Rv0408	0.103407	-0.01169
Rv0407	-0.164796	-0.285727	-0.225261				Rv0409	-0.25597	0.113328
Rv0408	0.0627287	0.144086	0.103407				Rv0413	-1.24067	-2.50513
Rv0409	-0.444119	-0.0678282	-0.255973				Rv0418	-0.44356	0.231798
Rv0413	-1.52936	-0.951977	-1.24067				Rv0419	-0.10296	-0.10675
Rv0418	-0.644878	-0.242242	-0.44356				Rv0420c	-0.09402	0.046786
Rv0419	-0.0028856	-0.203041	-0.102963				Rv0424c	-0.04672	-0.06658
Rv0420c	0.161609	-0.349648	-0.0940192				Rv0425c	-0.08888	0.359951
Rv0424c	-0.0661846	-0.0272579	-0.0467212				Rv0426c	-1.60489	-0.12142
Rv0425c	-0.160437	-0.017316	-0.0888767				Rv0427c	-0.13806	-0.07919
Rv0426c	-2.03355	-1.17624	-1.60489				Rv0428c	-0.24653	-0.12976
Rv0427c	0.0983462	-0.374473	-0.138063				Rv0432	0.017991	-0.46889
Rv0428c	-0.0510229	-0.442038	-0.246531				Rv0433	0.133507	-0.27301
Rv0432	0.00620085	0.0297802	0.0179905				Rv0434	-0.1877	-0.09106
Rv0433	0.0171314	0.249883	0.133507				Rv0435c	0.084943	-0.18516
Rv0434	-0.25885	-0.116542	-0.187696				Rv0436c	0.850906	0.510332
Rv0435c	0.130632	0.0392544	0.0849434				Rv0437c	-0.6155	0.88155
Rv0436c	0.657689	1.04412	0.850906				Rv0438c	0.334753	0.149594
Rv0437c	-0.518104	-0.712889	-0.615497				Rv0439c	0.093854	0.131611
Rv0438c	0.288515	0.380991	0.334753				Rv0441c	-0.12893	-0.17567
Rv0439c	0.00650974	0.181197	0.0938535				Rv0442c	0.065938	0.007955
Rv0441c	-0.164614	-0.0932366	-0.128925				Rv0443	0.036871	0.18298
Rv0442c	0.116885	0.0149916	0.0659384				Rv0444c	0.013758	-0.46172
Rv0443	0.0300699	0.0436711	0.0368705				Rv0445c	-0.09964	0.002231
Rv0444c	0.131683	-0.104167	0.0137581				Rv0446c	-0.02511	-0.07264
Rv0445c	-0.0105748	-0.188707	-0.0996407				Rv0447c	0.092305	-0.03425
Rv0446c	0.0237226	-0.0739357	-0.0251066				Rv0448c	-0.13707	-0.05394
Rv0447c	0.0525939	0.132016	0.0923051				Rv0449c	-0.04139	-0.11949
Rv0448c	-0.12636	-0.147787	-0.137073				Rv0450c	-0.38522	-0.07506
Rv0449c	-0.015804	-0.066969	-0.0413865				Rv0451c	0.419012	-0.11464
Rv0450c	-0.326202	-0.444246	-0.385224				Rv0452	-1.23333	0.037381
Rv0451c	0.77372	0.0643042	0.419012				Rv0453	0.193467	0.088169
Rv0452	-0.785779	-1.68088	-1.23333				Rv0454	-0.17494	0.086134
Rv0453	0.290407	0.0965267	0.193467				Rv0456B	-0.00891	-0.31389
Rv0454	0.0211643	-0.37104	-0.174938				Rv0456c	-0.13613	-0.33354
Rv0456B	0.00516573	-0.0229841	-0.00890918				Rv0457c	-0.15455	-0.18646
Rv0456c	-0.425703	0.153446	-0.136128				Rv0458	-0.12863	-0.13545
Rv0457c	-0.0914548	-0.217638	-0.154546				Rv0459	-0.26454	-0.24332
Rv0458	0.132522	-0.389785	-0.128631				Rv0460	-0.38659	-0.27378
Rv0459	-0.0640823	-0.465	-0.264541				Rv0461	-0.26473	-0.26292
Rv0460	-0.28374	-0.489432	-0.386586				Rv0463	-0.52966	0.057897
Rv0461	-0.0542255	-0.475227	-0.264726				Rv0464c	-0.6312	-0.07562
Rv0463	-0.291069	-0.768261	-0.529665				Rv0465c	-0.23184	-0.26101
Rv0464c	-0.696962	-0.565441	-0.631201				Rv0466	-0.5244	-0.36312
Rv0465c	-0.113736	-0.349943	-0.231839				Rv0468	0.606218	0.587493
Rv0466	-0.448247	-0.600553	-0.5244				Rv0469	-0.19011	-0.05135
Rv0468	1.14516	0.0672761	0.606218				Rv0470A	-0.00448	0.214559
Rv0469	-0.299562	-0.0806627	-0.190113				Rv0470c	-1.16486	-0.24716
Rv0470A	0.00281052	-0.0117756	-0.00448256				Rv0471c	-0.13241	-0.0611
Rv0470c	-1.37342	-0.9563	-1.16486				Rv0472c	-1.05242	-1.22911
Rv0471c	-0.0804306	-0.184399	-0.132415				Rv0473	-0.15613	-0.12503
Rv0472c	-1.0701	-1.03475	-1.05242				Rv0474	-0.32003	0.249507
Rv0473	-0.17603	-0.136233	-0.156132				Rv0475	-0.49167	-0.52412
Rv0474	-0.372074	-0.267981	-0.320028				Rv0476	0.016709	0.624966
Rv0475	-0.427906	-0.55544	-0.491673				Rv0477	-0.332	-0.26666
Rv0476	0.330589	-0.297171	0.0167088				Rv0480c	0.147279	-0.54848
Rv0477	-0.217677	-0.446331	-0.332004				Rv0481c	0.222739	0.314643
Rv0480c	0.291796	0.00276188	0.147279				Rv0483	0.060008	-0.09401
Rv0481c	0.341165	0.104312	0.222739				Rv0484c	-0.19346	-0.15118
Rv0483	0.149931	-0.0299159	0.0600078				Rv0485	0.15874	0.498827
Rv0484c	-0.244639	-0.142274	-0.193457				Rv0487	-0.15784	-0.56168
Rv0485	0.0501332	0.267347	0.15874				Rv0488	0.065859	0.015906
Rv0487	-0.408677	0.0930004	-0.157838				Rv0490	-0.00766	-0.12463
Rv0488	0.120123	0.0115956	0.0658595				Rv0491	-0.39139	-0.19818
Rv0490	0.260295	-0.275607	-0.00765584				Rv0492A	-0.46183	-0.23906
Rv0491	-0.604942	-0.177829	-0.391386				Rv0492c	-0.23629	-0.04303
Rv0492A	-0.539342	-0.384323	-0.461832				Rv0493c	0.063179	-0.10965
Rv0492c	-0.129082	-0.343495	-0.236289				Rv0494	-0.5018	-0.94069
Rv0493c	-0.00516123	0.131518	0.0631785				Rv0496	0.351006	-1.15026
Rv0494	-0.864522	-0.139079	-0.501801				Rv0497	-3.10108	-1.36289
Rv0496	0.472319	0.229692	0.351006				Rv0498	0.224018	0.368299
Rv0497	-3.73883	-2.46333	-3.10108				Rv0499	-1.39971	0.201843
Rv0498	0.195505	0.252532	0.224018				Rv0501	0.288369	0.405318
Rv0499	-1.7626	-1.03681	-1.39971				Rv0502	0.000578	-0.05895
Rv0501	-0.0658388	0.642577	0.288369				Rv0503c	-0.38732	-0.1319
Rv0502	0.00421447	-0.00305908	0.000577692				Rv0504c	-1.97999	-0.70499
Rv0503c	-0.28047	-0.494167	-0.387319				Rv0506	-0.13019	0.025436
Rv0504c	-2.69256	-1.26741	-1.97999				Rv0507	0.050255	-0.11564
Rv0506	-0.204791	-0.0555947	-0.130193				Rv0508	0.06807	-0.27186
Rv0507	0.0611483	0.0393618	0.0502551				Rv0514	0.337239	-0.32471
Rv0508	-0.122142	0.258282	0.0680701				Rv0516c	0.031029	0.114767
Rv0514	0.613559	0.0609199	0.337239				Rv0517	0.356353	0.087007
Rv0516c	0.0742089	-0.0121509	0.031029				Rv0518	0.541923	0.018334
Rv0517	0.299393	0.413312	0.356353				Rv0519c	0.198434	-0.26904
Rv0518	0.559647	0.524199	0.541923				Rv0520	-0.05617	-0.14161
Rv0519c	-0.173944	0.570811	0.198434				Rv0521	-0.11469	0.113098
Rv0520	-0.0700209	-0.0423157	-0.0561683				Rv0522	0.31572	-0.05662
Rv0521	-0.377194	0.147821	-0.114686				Rv0523c	-0.46715	-0.05303
Rv0522	0.330803	0.300636	0.31572				Rv0530	0.480995	-0.04033
Rv0523c	-0.68394	-0.250361	-0.46715				Rv0531	0.22341	0
Rv0530	0.414337	0.547654	0.480995				Rv0532	0.175472	0.539122
Rv0530A	0.248076	0.420466	0.334271				Rv0533c	0.254021	0.181661
Rv0531	0.307775	0.139045	0.22341				Rv0535	0.0165	-0.09656
Rv0532	0.203544	0.1474	0.175472				Rv0536	0.386684	-0.00657
Rv0533c	0.278834	0.229207	0.254021				Rv0537c	-0.01641	-0.04617
Rv0535	-0.707776	0.740775	0.0164997				Rv0538	0.417213	0.022615
Rv0536	0.564381	0.208986	0.386684				Rv0539	-0.16093	-0.22584
Rv0537c	-0.0124522	-0.020368	-0.0164101				Rv0540	0.319384	-0.21938
Rv0538	0.715513	0.118913	0.417213				Rv0544c	1.09029	0.059495
Rv0539	-0.640915	0.319061	-0.160927				Rv0545c	1.01201	0.434082
Rv0540	0.679642	-0.0408732	0.319384				Rv0547c	0.279467	0.17331
Rv0544c	0.390327	1.79024	1.09029				Rv0549c	-0.80087	0.144511
Rv0545c	1.14089	0.883136	1.01201				Rv0550c	0.004602	-0.25943
Rv0547c	0.338858	0.220076	0.279467				Rv0551c	0.086196	0.1986
Rv0549c	-0.0417469	-1.56	-0.800872				Rv0552	0.03148	-0.13688
Rv0550c	-0.0536867	0.0628897	0.00460154				Rv0554	0.436839	0.472487
Rv0551c	0.214261	-0.0418684	0.0861964				Rv0556	0.788352	0
Rv0552	0.0565044	0.00645555	0.03148				Rv0557	0.185706	0.081888
Rv0554	0.444483	0.429194	0.436839				Rv0559c	-0.37143	-0.00606
Rv0556	0.684799	0.891906	0.788352				Rv0560c	-0.20971	0.063081
Rv0557	0.226979	0.144434	0.185706				Rv0561c	0.587341	-0.14576
Rv0559c	-0.0578128	-0.685046	-0.37143				Rv0563	-1.94937	-2.18348
Rv0560c	-0.0683769	-0.351044	-0.209711				Rv0564c	0.092145	0.032954
Rv0561c	-0.0118679	1.18655	0.587341				Rv0565c	0.266974	-0.08579
Rv0563	-2.64154	-1.25719	-1.94937				Rv0566c	0.344789	1.21745
Rv0564c	0.826232	-0.641942	0.0921454				Rv0567	-0.04652	0.022649
Rv0565c	0.350516	0.183431	0.266974				Rv0568	0.154015	0.037279
Rv0566c	0.205164	0.484414	0.344789				Rv0569	0.011094	-0.04732
Rv0567	-0.0503045	-0.0427426	-0.0465235				Rv0570	0.007962	0.095217
Rv0568	0.25402	0.0540091	0.154015				Rv0571c	0.305062	-0.08466
Rv0569	-0.149302	0.17149	0.0110939				Rv0572c	0.428436	-0.23648
Rv0570	-0.00431418	0.0202381	0.00796198				Rv0573c	0.426799	1.4369
Rv0571c	0.394679	0.215445	0.305062				Rv0574c	0.236682	-0.17091
Rv0572c	0.494307	0.362565	0.428436				Rv0575c	0.455929	-0.25348
Rv0573c	0.641866	0.211732	0.426799				Rv0576	0.389714	-0.20764
Rv0574c	0.356416	0.116948	0.236682				Rv0577	0.392075	0.361949
Rv0575c	0.324748	0.587111	0.455929				Rv0578c	0.395603	-0.46982
Rv0576	0.30093	0.478499	0.389714				Rv0579	-0.15698	0.034597
Rv0577	0.691268	0.0928816	0.392075				Rv0580c	-1.13893	-0.02189
Rv0578c	0.385349	0.405857	0.395603				Rv0581	0.291661	0.060659
Rv0579	-0.155645	-0.158307	-0.156976				Rv0583c	0.816671	-0.06055
Rv0580c	-0.53773	-1.74013	-1.13893				Rv0584	0.096518	-0.01665
Rv0581	-0.130516	0.713839	0.291661				Rv0585c	0.157371	-0.10179
Rv0583c	0.788008	0.845334	0.816671				Rv0586	0.140149	-0.01966
Rv0584	0.0796417	0.113395	0.0965183				Rv0587	0.544177	0.318817
Rv0585c	-0.0342351	0.348978	0.157371				Rv0588	0.31378	-0.15046
Rv0586	0.280354	-5.50625e-05	0.140149				Rv0589	0.157347	0.072663
Rv0587	0.792285	0.29607	0.544177				Rv0590	0.12975	-0.40583
Rv0588	-0.128106	0.755667	0.31378				Rv0590A	-0.00443	0.025339
Rv0589	0.0864754	0.228218	0.157347				Rv0591	0.291105	-0.01781
Rv0590	0.606797	-0.347297	0.12975				Rv0592	0.081549	0.111827
Rv0590A	-0.134706	0.125841	-0.00443232				Rv0593	0.607229	-0.32886
Rv0591	0.654826	-0.0726167	0.291105				Rv0594	0.008326	-0.06463
Rv0592	0.245808	-0.0827101	0.081549				Rv0595c	0.089529	0.025042
Rv0593	0.753265	0.461194	0.607229				Rv0597c	-0.11383	0.179006
Rv0594	0.0672125	-0.0505595	0.00832648				Rv0598c	-0.0717	-0.17789
Rv0595c	0.328106	-0.149049	0.0895289				Rv0601c	-0.1408	0.374009
Rv0597c	-0.0534756	-0.17419	-0.113833				Rv0602c	-0.14829	0.177759
Rv0598c	-0.172574	0.0291673	-0.0717033				Rv0604	-0.44991	0.15329
Rv0601c	-0.189207	-0.092401	-0.140804				Rv0605	-0.02547	0.161539
Rv0602c	0.183875	-0.480448	-0.148287				Rv0606	0.267788	0.137691
Rv0604	-0.215598	-0.684231	-0.449914				Rv0608	-0.67363	0.087666
Rv0605	0.185771	-0.236706	-0.0254674				Rv0609	0.004427	-0.08644
Rv0606	0.317802	0.217774	0.267788				Rv0610c	-0.46283	0.019098
Rv0608	-0.870461	-0.476799	-0.67363				Rv0611c	-0.19655	-0.09947
Rv0609	-0.764538	0.773392	0.00442707				Rv0612	-0.70705	0.012227
Rv0610c	-0.1128	-0.812859	-0.462829				Rv0613c	-0.02973	-0.07412
Rv0611c	-0.253295	-0.1398	-0.196547				Rv0614	-0.03839	0.011558
Rv0612	-0.603445	-0.810664	-0.707055				Rv0615	-0.65455	0.060402
Rv0613c	-0.0887156	0.0292656	-0.029725				Rv0617	0.249148	0.300332
Rv0614	0.0143066	-0.0910808	-0.0383871				Rv0621	-0.29088	-0.11443
Rv0615	-0.884443	-0.424655	-0.654549				Rv0622	0.513887	0.132944
Rv0617	0.213171	0.285124	0.249148				Rv0623	-0.26118	0.184139
Rv0621	0.405753	-0.987508	-0.290877				Rv0624	-0.07043	0.372396
Rv0622	0.716384	0.311391	0.513887				Rv0625c	-0.59189	0.171065
Rv0623	-0.18039	-0.341975	-0.261182				Rv0628c	0.149848	0.103229
Rv0624	-0.096537	-0.0443223	-0.0704297				Rv0629c	-0.34559	-0.02557
Rv0625c	-0.353983	-0.82979	-0.591886				Rv0630c	0.495951	0.161124
Rv0628c	0.165835	0.133861	0.149848				Rv0631c	0.310123	-0.12584
Rv0629c	-0.294306	-0.396873	-0.345589				Rv0632c	0.595926	0.021787
Rv0630c	0.617034	0.374869	0.495951				Rv0633c	-0.0791	0.032561
Rv0631c	0.39943	0.220816	0.310123				Rv0634A	-0.17827	-0.41893
Rv0632c	0.360382	0.83147	0.595926				Rv0634c	0.04026	-0.16013
Rv0633c	-0.124902	-0.0332997	-0.0791008				Rv0642c	-2.3717	-0.95557
Rv0634A	0.125967	-0.482515	-0.178274				Rv0643c	-0.39615	0.077396
Rv0634c	0.0996806	-0.0191608	0.0402599				Rv0644c	0.11937	-0.03083
Rv0642c	-2.76447	-1.97892	-2.3717				Rv0645c	-0.07803	0.858866
Rv0643c	-0.62657	-0.165726	-0.396148				Rv0646c	-0.54105	-0.13911
Rv0644c	0.0952932	0.143446	0.11937				Rv0648	-0.04457	0.099973
Rv0645c	-0.110247	-0.0458149	-0.0780312				Rv0649	-0.65542	-0.27107
Rv0646c	-0.811286	-0.270813	-0.54105				Rv0650	0.059026	-0.06051
Rv0648	-0.0796504	-0.00948249	-0.0445664				Rv0653c	-0.6376	-0.78041
Rv0649	-0.37634	-0.934492	-0.655416				Rv0654	-0.06204	-0.09184
Rv0650	-0.325843	0.443895	0.0590258				Rv0655	-1.00046	-0.20695
Rv0653c	-0.97092	-0.304277	-0.637598				Rv0656c	0.482248	0.446465
Rv0654	-0.0170232	-0.107056	-0.0620395				Rv0658c	-0.03074	0.143906
Rv0655	-0.796256	-1.20467	-1.00046				Rv0659c	0.133164	-0.09613
Rv0656c	0.762274	0.202221	0.482248				Rv0660c	-0.58805	0.394333
Rv0658c	0.137718	-0.199207	-0.0307447				Rv0661c	-0.27585	0.023667
Rv0659c	0.188927	0.077401	0.133164				Rv0663	0.061748	-0.07386
Rv0660c	-0.865591	-0.310511	-0.588051				Rv0665	-0.68158	-0.51185
Rv0661c	-0.343021	-0.208684	-0.275853				Rv0669c	-0.1085	-0.05106
Rv0663	0.152987	-0.0294904	0.0617483				Rv0670	0.0081	-0.11201
Rv0665	-0.777076	-0.586091	-0.681583				Rv0671	-0.00032	0.116225
Rv0669c	-0.0697918	-0.147212	-0.108502				Rv0672	0.152557	-0.08495
Rv0670	-0.07859	0.0947895	0.00809976				Rv0673	0.475166	-0.41356
Rv0671	0.113242	-0.113875	-0.000316731				Rv0674	0.17174	-1.06465
Rv0672	0.191691	0.113423	0.152557				Rv0675	-0.07011	0.293306
Rv0673	0.505271	0.445061	0.475166				Rv0676c	-0.56145	0.221525
Rv0674	-0.628949	0.972429	0.17174				Rv0677c	0.546315	0.086304
Rv0675	0.138378	-0.278599	-0.0701105				Rv0678	-0.19098	-0.81552
Rv0676c	-0.455245	-0.667658	-0.561451				Rv0679c	0.288073	-0.19033
Rv0677c	0.409471	0.68316	0.546315				Rv0680c	-1.10175	-0.10233
Rv0678	-0.144637	-0.237325	-0.190981				Rv0681	-0.23098	-0.147
Rv0679c	0.574259	0.00188777	0.288073				Rv0686	-0.17406	0.080245
Rv0680c	-1.0005	-1.203	-1.10175				Rv0687	0.192228	-0.03282
Rv0681	-0.147185	-0.314777	-0.230981				Rv0688	-0.24197	0.052657
Rv0686	-0.179709	-0.168415	-0.174062				Rv0689c	0.15073	-0.00097
Rv0687	0.10974	0.274716	0.192228				Rv0690c	-0.19655	-0.0273
Rv0688	-0.0580482	-0.425884	-0.241966				Rv0691c	-0.68024	-0.88365
Rv0689c	0.299877	0.00158252	0.15073				Rv0692	-0.77075	-0.3639
Rv0690c	-0.393536	0.000430367	-0.196553				Rv0693	-0.29132	-0.09336
Rv0691c	-0.747925	-0.612548	-0.680236				Rv0694	-0.35302	-0.3303
Rv0692	-0.54921	-0.992292	-0.770751				Rv0695	-0.41072	-0.16883
Rv0693	-0.221401	-0.361236	-0.291319				Rv0696	-0.74365	0.204155
Rv0694	-0.359375	-0.346656	-0.353016				Rv0711	0.133214	-0.08099
Rv0695	-0.618137	-0.203309	-0.410723				Rv0712	0.05066	-1.21436
Rv0696	-0.913741	-0.573562	-0.743652				Rv0713	-0.19238	-0.16791
Rv0711	0.208836	0.0575911	0.133214				Rv0724	-0.31387	-0.11273
Rv0712	0.163307	-0.0619877	0.0506597				Rv0725c	0.105945	0.102144
Rv0713	-0.0864017	-0.298356	-0.192379				Rv0726c	0.009041	-0.12298
Rv0724	-0.370315	-0.257422	-0.313868				Rv0727c	0.096741	0.039179
Rv0725c	0.128023	0.0838675	0.105945				Rv0729	0.302005	0.02002
Rv0726c	-0.188618	0.2067	0.00904131				Rv0731c	-0.04154	0.234221
Rv0727c	-0.0391364	0.232618	0.096741				Rv0734	0.184606	0.067643
Rv0729	0.252734	0.351277	0.302005				Rv0735	0.397695	0.095342
Rv0731c	0.0602892	-0.143374	-0.0415423				Rv0737	0.627643	-0.00879
Rv0734	0.246105	0.123107	0.184606				Rv0738	0.191502	0.165659
Rv0735	0.529642	0.265747	0.397695				Rv0739	0.430958	-0.15418
Rv0737	0.319687	0.935599	0.627643				Rv0740	-0.23946	0.175987
Rv0738	0.175867	0.207137	0.191502				Rv0741	1.17725	0.327335
Rv0739	0.600853	0.261063	0.430958				Rv0742	-2.00923	-0.14497
Rv0740	0.246661	-0.725584	-0.239462				Rv0743c	0.734773	0.001574
Rv0741	1.48759	0.866902	1.17725				Rv0744c	0.556309	0.203652
Rv0742	-1.95004	-2.06842	-2.00923				Rv0745	0.957936	-0.06863
Rv0743c	0.720064	0.749482	0.734773				Rv0746	0.786715	-0.31429
Rv0744c	0.753325	0.359293	0.556309				Rv0747	0.785783	0.097252
Rv0745	0.934814	0.981059	0.957936				Rv0748	0.567494	-0.00679
Rv0746	0.579425	0.994004	0.786715				Rv0749	0.282999	0.030914
Rv0747	0.944539	0.627027	0.785783				Rv0751c	0.471289	-0.04006
Rv0748	0.333302	0.801686	0.567494				Rv0752c	0.029345	-0.09908
Rv0749	-0.0187178	0.584715	0.282999				Rv0753c	-0.27361	0.005675
Rv0751c	0.465864	0.476714	0.471289				Rv0754	0.387811	-0.05929
Rv0752c	0.061659	-0.00296898	0.029345				Rv0755A	0.137008	-0.06617
Rv0753c	-0.171011	-0.376202	-0.273606				Rv0755c	0.156114	-0.10884
Rv0754	0.464389	0.311234	0.387811				Rv0756c	0.210376	0.012517
Rv0755A	0.204775	0.0692408	0.137008				Rv0757	0.23295	-2.28837
Rv0755c	0.162066	0.150162	0.156114				Rv0758	-0.76198	-2.54783
Rv0756c	0.300221	0.120532	0.210376				Rv0760c	0.840361	-0.18141
Rv0757	-0.148851	0.614752	0.23295				Rv0761c	-0.39567	-0.0573
Rv0758	-0.587647	-0.936305	-0.761976				Rv0762c	0.454259	-0.13107
Rv0760c	1.33962	0.341101	0.840361				Rv0764c	0.088571	0.102126
Rv0761c	-0.251298	-0.540039	-0.395668				Rv0765c	-1.00914	-0.02756
Rv0762c	0.369529	0.53899	0.454259				Rv0766c	-0.13352	-0.06323
Rv0764c	-0.238001	0.415143	0.088571				Rv0767c	0.778365	1.02756
Rv0765c	-1.10327	-0.915016	-1.00914				Rv0768	-0.09745	0.057037
Rv0766c	0.0775694	-0.34461	-0.13352				Rv0769	0.697917	0.096234
Rv0767c	0.682824	0.873906	0.778365				Rv0771	-0.17039	0.421348
Rv0768	-0.359838	0.164938	-0.0974499				Rv0773c	-0.6539	-0.33046
Rv0769	0.580198	0.815636	0.697917				Rv0775	-0.09973	-0.15522
Rv0771	-0.149457	-0.19132	-0.170389				Rv0776c	-0.10069	0.068323
Rv0773c	-0.976769	-0.331024	-0.653897				Rv0778	0.200687	0.005891
Rv0775	0.0312109	-0.230668	-0.0997285				Rv0781	0.041893	-0.19056
Rv0776c	0.11024	-0.311623	-0.100691				Rv0782	1.54437	0.108701
Rv0778	0.201799	0.199575	0.200687				Rv0783c	-0.04044	-0.07054
Rv0781	0.320484	-0.236699	0.0418926				Rv0785	-0.15711	0.180522
Rv0782	1.07944	2.0093	1.54437				Rv0786c	-0.73121	0.228324
Rv0783c	0.273146	-0.354023	-0.0404387				Rv0787	-0.00631	-0.21951
Rv0785	-0.0965075	-0.217716	-0.157112				Rv0789c	0.060637	0.007045
Rv0786c	-0.230431	-1.23199	-0.731211				Rv0790c	0.008847	-0.10566
Rv0787	-0.0473642	0.0347487	-0.00630776				Rv0791c	0.416041	0.22893
Rv0789c	0.192026	-0.0707521	0.0606368				Rv0792c	-0.05009	-0.11401
Rv0790c	0.237069	-0.219375	0.008847				Rv0793	0.100138	0.004338
Rv0791c	0.375524	0.456558	0.416041				Rv0794c	0.187332	-0.039
Rv0792c	0.0933759	-0.193548	-0.0500862				Rv0798c	-0.33331	0.017309
Rv0793	0.0223927	0.177884	0.100138				Rv0799c	-0.20316	-0.17309
Rv0794c	0.167899	0.206765	0.187332				Rv0800	0.067913	0.299924
Rv0798c	-0.0893879	-0.577226	-0.333307				Rv0802c	-0.20312	0.024461
Rv0799c	-0.299407	-0.106913	-0.20316				Rv0804	-0.25689	-0.04777
Rv0800	0.0926593	0.0431659	0.0679126				Rv0805	-0.28094	0.950822
Rv0802c	-0.144815	-0.261429	-0.203122				Rv0806c	-0.05055	-1.10541
Rv0804	-0.234498	-0.279285	-0.256892				Rv0813c	-0.03797	-0.16297
Rv0805	0.152065	-0.71395	-0.280943				Rv0816c	0.097706	-0.19713
Rv0806c	0.0637808	-0.164887	-0.0505529				Rv0818	0.519324	1.75732
Rv0813c	-0.203298	0.127363	-0.0379678				Rv0819	1.26867	3.63572
Rv0816c	0.564324	-0.368911	0.0977065				Rv0820	-1.03035	-0.91561
Rv0818	0.343221	0.695427	0.519324				Rv0821c	-0.26068	-1.88847
Rv0819	1.17455	1.36278	1.26867				Rv0822c	0.1067	-0.11169
Rv0820	-1.06616	-0.994549	-1.03035				Rv0823c	-0.13085	-0.3455
Rv0821c	-0.341084	-0.180275	-0.260679				Rv0825c	0.082684	-0.03426
Rv0822c	0.190949	0.0224513	0.1067				Rv0826	0.136855	-0.1281
Rv0823c	-0.141528	-0.120176	-0.130852				Rv0828c	0.057964	-0.01036
Rv0825c	0.139425	0.0259433	0.082684				Rv0830	0.019709	-0.05483
Rv0826	0.02112	0.252589	0.136855				Rv0831c	0.150368	-0.48233
Rv0828c	0.0558568	0.0600712	0.057964				Rv0832	0.142538	-0.22262
Rv0830	-0.00183025	0.0412489	0.0197093				Rv0834c	-0.01313	-0.38401
Rv0831c	0.0843433	0.216393	0.150368				Rv0835	0.223586	0.107288
Rv0832	0.144263	0.140813	0.142538				Rv0836c	-0.45541	-0.04996
Rv0834c	-0.0980439	0.071792	-0.013126				Rv0837c	0.056938	0.116605
Rv0835	0.161994	0.285178	0.223586				Rv0838	0.154716	0.184294
Rv0836c	-0.679878	-0.230933	-0.455406				Rv0839	0.217066	-0.00574
Rv0837c	-0.00107761	0.114954	0.056938				Rv0840c	0.012891	0.056669
Rv0838	0.242731	0.0667015	0.154716				Rv0841	0.616016	-0.03402
Rv0839	0.245713	0.188419	0.217066				Rv0842	-0.11387	-0.05951
Rv0840c	0.020712	0.00506998	0.012891				Rv0843	0.362065	-0.10914
Rv0841	0.758032	0.473999	0.616016				Rv0844c	0.165475	-0.07061
Rv0842	-0.117633	-0.110112	-0.113873				Rv0845	-0.09388	-0.00079
Rv0843	0.192388	0.531742	0.362065				Rv0846c	-0.00653	-0.04838
Rv0844c	0.180507	0.150443	0.165475				Rv0847	0.397381	-0.08221
Rv0845	-0.0628631	-0.124901	-0.0938819				Rv0848	0.399944	0.085914
Rv0846c	-0.0407351	0.0276733	-0.00653088				Rv0849	0.149077	-0.00541
Rv0847	0.148432	0.646331	0.397381				Rv0851c	-0.06494	0.013028
Rv0848	0.382228	0.41766	0.399944				Rv0852	-0.04877	0.033535
Rv0849	0.0137789	0.284375	0.149077				Rv0853c	-0.01664	-0.065
Rv0851c	0.0919739	-0.221844	-0.0649351				Rv0854	-0.06571	0.335612
Rv0852	-0.200096	0.102561	-0.0487675				Rv0855	-0.04408	0.955624
Rv0853c	0.0067005	-0.0399831	-0.0166413				Rv0856	-0.04766	0.125706
Rv0854	-0.248787	0.117365	-0.0657109				Rv0857	-0.33467	-0.19895
Rv0855	-0.0682212	-0.0199345	-0.0440779				Rv0858c	-0.40214	0.093632
Rv0856	-0.103597	0.00827704	-0.0476598				Rv0861c	-0.14253	-0.09114
Rv0857	-0.26271	-0.406624	-0.334667				Rv0862c	-0.50734	0.251145
Rv0858c	-0.481828	-0.322453	-0.40214				Rv0863	-0.64764	-0.31181
Rv0861c	-0.0560677	-0.228993	-0.14253				Rv0864	0.330549	-0.1422
Rv0862c	-0.359942	-0.654728	-0.507335				Rv0865	-0.28504	0.110691
Rv0863	-0.542943	-0.752335	-0.647639				Rv0866	-0.01199	0.201913
Rv0864	0.460675	0.200423	0.330549				Rv0867c	0.662736	-0.46092
Rv0865	-0.478228	-0.0918522	-0.28504				Rv0868c	-0.0669	-0.18523
Rv0866	0.0435608	-0.0675328	-0.011986				Rv0869c	-0.12755	-0.2817
Rv0867c	0.193193	1.13228	0.662736				Rv0870c	-0.49289	-0.41406
Rv0868c	0.0173423	-0.151147	-0.0669026				Rv0871	-2.71671	-3.88109
Rv0869c	-0.225277	-0.0298143	-0.127545				Rv0872c	-0.08953	-0.0178
Rv0870c	-0.96371	-0.02206	-0.492885				Rv0873	-0.03814	0.055627
Rv0871	-2.50697	-2.92645	-2.71671				Rv0874c	-0.23609	-0.1663
Rv0872c	-0.182309	0.00325711	-0.0895259				Rv0876c	-0.84333	-0.42879
Rv0873	0.0610058	-0.137294	-0.038144				Rv0877	3.03068	3.47779
Rv0874c	-0.113199	-0.358985	-0.236092				Rv0878c	0.067779	-0.10708
Rv0876c	-0.904498	-0.782159	-0.843328				Rv0881	-0.03656	-0.11344
Rv0877	2.81363	3.24773	3.03068				Rv0885	0.469542	0.1312
Rv0878c	0.0771346	0.0584237	0.0677791				Rv0886	0.10664	-0.00926
Rv0881	0.0124181	-0.0855452	-0.0365635				Rv0887c	0.305505	0.273891
Rv0885	0.417541	0.521543	0.469542				Rv0888	-0.19088	-0.05494
Rv0886	0.131637	0.0816441	0.10664				Rv0889c	0.210226	-1.82379
Rv0887c	0.226573	0.384437	0.305505				Rv0890c	-0.20544	-0.03199
Rv0888	-0.175496	-0.206273	-0.190884				Rv0891c	-0.19881	-0.25725
Rv0889c	-0.0835547	0.504007	0.210226				Rv0892	-1.07946	-0.11185
Rv0890c	-0.0932123	-0.317677	-0.205445				Rv0893c	0.45032	-0.19781
Rv0891c	-0.262252	-0.135376	-0.198814				Rv0895	-0.01317	0.031882
Rv0892	0.00401962	-2.16294	-1.07946				Rv0897c	0.225379	-0.15761
Rv0893c	0.350465	0.550176	0.45032				Rv0899	-0.38273	-0.09519
Rv0895	0.108068	-0.134412	-0.0131718				Rv0900	0.018116	0.061272
Rv0897c	0.132111	0.318647	0.225379				Rv0901	-0.08125	0.18875
Rv0899	0.00123278	-0.766686	-0.382726				Rv0904c	-0.2308	0.386252
Rv0900	-0.16383	0.200063	0.0181165				Rv0905	0.05001	0.400731
Rv0901	-0.120058	-0.0424436	-0.0812507				Rv0906	-0.08142	-0.02587
Rv0904c	-0.292543	-0.16906	-0.230801				Rv0907	0.394891	-0.28261
Rv0905	-0.0948689	0.194889	0.05001				Rv0908	0.113458	0.075237
Rv0906	0.0367479	-0.199587	-0.0814197				Rv0911	-0.06981	-0.05597
Rv0907	0.179423	0.61036	0.394891				Rv0912	-0.22978	0.242095
Rv0908	0.246707	-0.0197909	0.113458				Rv0913c	-0.10257	-0.0832
Rv0911	-0.0870759	-0.0525496	-0.0698128				Rv0914c	0.023501	-0.13771
Rv0912	0.0909991	-0.550552	-0.229776				Rv0915c	-0.01554	-0.05876
Rv0913c	-0.181954	-0.023195	-0.102574				Rv0916c	-0.33359	-0.19181
Rv0914c	-0.0876444	0.134647	0.0235011				Rv0917	0.111694	-0.0473
Rv0915c	-0.189948	0.158864	-0.0155418				Rv0918	-0.1149	-0.14995
Rv0916c	-0.146961	-0.520212	-0.333587				Rv0919	0.592832	0.14921
Rv0917	0.13504	0.0883471	0.111694				Rv0920c	-0.13793	-0.09849
Rv0918	-0.338121	0.108319	-0.114901				Rv0921	-0.86462	0.067392
Rv0919	0.165473	1.02019	0.592832				Rv0922	-0.09147	0.237713
Rv0920c	-0.339015	0.0631471	-0.137934				Rv0923c	-0.01865	-0.01336
Rv0921	-0.197456	-1.53179	-0.864622				Rv0924c	-0.20659	-0.7316
Rv0922	-0.142691	-0.0402416	-0.0914661				Rv0925c	-0.26942	-0.05731
Rv0923c	-0.0169334	-0.020368	-0.0186507				Rv0926c	-0.31543	-0.16746
Rv0924c	-0.0288614	-0.384316	-0.206588				Rv0927c	0.215419	-0.054
Rv0925c	-0.182209	-0.35663	-0.269419				Rv0928	-2.73198	-0.46746
Rv0926c	0.00178168	-0.632636	-0.315427				Rv0929	-2.90893	-0.35491
Rv0927c	0.0280802	0.402758	0.215419				Rv0930	-1.97763	-1.10419
Rv0928	-2.49862	-2.96534	-2.73198				Rv0931c	-0.1599	-0.10221
Rv0929	-3.46863	-2.34923	-2.90893				Rv0932c	-0.1486	0.229801
Rv0930	-1.67573	-2.27954	-1.97763				Rv0933	-0.16634	0.02686
Rv0931c	-0.159278	-0.160529	-0.159903				Rv0934	-0.23371	0.200611
Rv0932c	-0.088818	-0.208374	-0.148596				Rv0935	-0.22449	0.033768
Rv0933	0.193484	-0.526174	-0.166345				Rv0936	-0.76075	0.125662
Rv0934	0.0230359	-0.490456	-0.23371				Rv0937c	-0.54935	0.37102
Rv0935	-0.113504	-0.335471	-0.224488				Rv0938	0.271454	0.849776
Rv0936	-0.665679	-0.855813	-0.760746				Rv0939	0.724096	0.101952
Rv0937c	-0.449032	-0.649676	-0.549354				Rv0940c	0.318541	0.458385
Rv0938	0.536054	0.00685472	0.271454				Rv0941c	0.055417	0.30618
Rv0939	0.377223	1.07097	0.724096				Rv0942	-0.51489	0.152431
Rv0940c	0.51482	0.122262	0.318541				Rv0943c	-0.01205	0.1892
Rv0941c	0.373068	-0.262234	0.0554169				Rv0944	0.208977	-0.08614
Rv0942	-0.566935	-0.462843	-0.514889				Rv0949	-2.05575	-0.04915
Rv0943c	0.0615083	-0.0856098	-0.0120508				Rv0950c	-0.47896	-0.94236
Rv0944	0.161599	0.256355	0.208977				Rv0953c	0.030349	0.59595
Rv0947c	-0.483048	-0.580443	-0.531746				Rv0954	-1.10979	-0.06187
Rv0949	-2.27196	-1.83954	-2.05575				Rv0955	-1.6025	-0.94038
Rv0950c	-0.358994	-0.598923	-0.478959				Rv0958	0.185714	-0.39853
Rv0953c	0.00170736	0.0589904	0.0303489				Rv0959	-1.48136	0.198992
Rv0954	-1.35165	-0.867938	-1.10979				Rv0960	-0.30933	-0.15728
Rv0955	-1.70211	-1.50289	-1.6025				Rv0961	-0.26664	0.075436
Rv0958	0.19005	0.181379	0.185714				Rv0962c	-0.31857	0.006954
Rv0959	-2.05571	-0.907011	-1.48136				Rv0963c	0.761159	0.118231
Rv0960	-0.380451	-0.238217	-0.309334				Rv0964c	-0.5143	0.092118
Rv0961	-0.20554	-0.327749	-0.266645				Rv0965c	0.151039	-0.04509
Rv0962c	-0.475928	-0.161203	-0.318566				Rv0966c	0.068447	-0.03411
Rv0963c	0.566413	0.955905	0.761159				Rv0968	0.21774	0.230402
Rv0964c	-0.928014	-0.100589	-0.514302				Rv0969	-0.01236	0.06025
Rv0965c	0.264734	0.0373443	0.151039				Rv0970	0.250503	-0.1194
Rv0966c	-0.151713	0.288607	0.0684472				Rv0971c	0.718238	-0.00746
Rv0968	0.885585	-0.450106	0.21774				Rv0972c	0.396265	0.197704
Rv0969	0.171457	-0.196173	-0.0123578				Rv0973c	0.677167	-0.01892
Rv0970	0.257659	0.243348	0.250503				Rv0974c	0.415326	0.067045
Rv0971c	0.707382	0.729095	0.718238				Rv0975c	0.15182	-0.09638
Rv0972c	0.237422	0.555108	0.396265				Rv0976c	-0.14037	0.116869
Rv0973c	0.450384	0.903951	0.677167				Rv0977	0.23444	-0.1159
Rv0974c	0.578334	0.252318	0.415326				Rv0978c	0.230195	0.084267
Rv0975c	0.289711	0.0139293	0.15182				Rv0980c	0.354826	0.033886
Rv0976c	-0.158344	-0.122401	-0.140372				Rv0981	0.359119	0.627875
Rv0977	0.243614	0.225265	0.23444				Rv0983	-0.27045	-0.50174
Rv0978c	0.641113	-0.180723	0.230195				Rv0984	0.705229	0.130358
Rv0980c	0.538357	0.171295	0.354826				Rv0985c	-0.25555	0.187667
Rv0981	0.241553	0.476686	0.359119				Rv0986	-0.1336	-0.01446
Rv0983	-0.146172	-0.394738	-0.270455				Rv0987	-0.18921	-0.01814
Rv0984	0.836473	0.573985	0.705229				Rv0988	-0.06055	-0.16329
Rv0985c	-0.304832	-0.206272	-0.255552				Rv0989c	-1.26088	0.43965
Rv0986	-0.483908	0.216718	-0.133595				Rv0990c	-0.91074	-0.09617
Rv0987	-0.242197	-0.13623	-0.189214				Rv0991c	-2.65075	-3.22798
Rv0988	-0.183884	0.0627926	-0.0605457				Rv0992c	-0.05378	-0.29742
Rv0989c	-1.17861	-1.34314	-1.26088				Rv0994	1.11909	1.39709
Rv0990c	-1.72089	-0.100585	-0.91074				Rv0995	0.049665	-0.3053
Rv0991c	-2.85979	-2.4417	-2.65075				Rv0996	-0.11484	-0.687
Rv0992c	-0.229559	0.121991	-0.0537839				Rv0999	0.846416	0.427354
Rv0994	1.12603	1.11214	1.11909				Rv1000c	-0.29531	0.045942
Rv0995	0.255186	-0.155856	0.049665				Rv1001	-0.41172	-0.20231
Rv0996	-0.0677436	-0.161937	-0.11484				Rv1003	-2.13929	0.048613
Rv0999	0.847444	0.845387	0.846416				Rv1004c	-0.52026	-0.47269
Rv1000c	-0.510168	-0.0804618	-0.295315				Rv1006	-0.17043	-0.73483
Rv1001	-0.12725	-0.696193	-0.411721				Rv1008	0.492588	0.490155
Rv1003	-0.492534	-3.78605	-2.13929				Rv1009	-0.30381	0.099867
Rv1004c	-0.440643	-0.599875	-0.520259				Rv1010	-1.38543	-0.78995
Rv1006	-0.154378	-0.186473	-0.170426				Rv1012	-0.15458	0.052233
Rv1008	0.593381	0.391795	0.492588				Rv1013	-1.26018	-1.3807
Rv1009	-0.370745	-0.236872	-0.303809				Rv1019	0.011942	-0.07901
Rv1010	-0.711887	-2.05896	-1.38543				Rv1020	-0.36285	-0.12479
Rv1012	-0.269284	-0.039872	-0.154578				Rv1021	-0.13831	0.168387
Rv1013	-1.29362	-1.22675	-1.26018				Rv1022	-0.40933	-0.11016
Rv1019	0.0165018	0.00738154	0.0119416				Rv1025	-0.20221	1.37869
Rv1020	-0.441833	-0.283872	-0.362853				Rv1028c	0.082167	0.059662
Rv1021	0.00831864	-0.284944	-0.138313				Rv1029	0.058645	-0.05386
Rv1022	-0.536634	-0.282017	-0.409325				Rv1030	-0.17471	0.010643
Rv1025	-0.999895	0.595477	-0.202209				Rv1031	0.109377	-0.26345
Rv1028c	-0.275706	0.440041	0.0821674				Rv1032c	-0.05379	-0.21886
Rv1029	0.124971	-0.00768149	0.0586448				Rv1033c	0.200429	0.045766
Rv1030	-0.336865	-0.0125516	-0.174709				Rv1035c	-0.60775	0.036959
Rv1031	0.184336	0.0344187	0.109377				Rv1036c	-0.10321	0.140836
Rv1032c	0.00620085	-0.113787	-0.0537931				Rv1039c	0.327944	-0.00252
Rv1033c	0.165837	0.235021	0.200429				Rv1040c	-0.06114	-0.43421
Rv1035c	-0.645043	-0.570455	-0.607749				Rv1043c	-0.00304	0.364546
Rv1036c	0.237223	-0.443639	-0.103208				Rv1044	0.0847	0.488525
Rv1039c	0.382578	0.273309	0.327944				Rv1045	0.090083	-0.01925
Rv1040c	0.0328901	-0.155171	-0.0611405				Rv1046c	0.490984	-0.21466
Rv1043c	0.123068	-0.129154	-0.00304278				Rv1048c	0.194732	-0.09606
Rv1044	0.0367514	0.132648	0.0846996				Rv1049	-0.11314	-0.21433
Rv1045	-0.0026961	0.182862	0.090083				Rv1051c	-0.83643	0.226743
Rv1046c	1.07234	-0.0903733	0.490984				Rv1052	-0.09093	-0.18262
Rv1048c	0.37565	0.0138143	0.194732				Rv1053c	-0.27647	-0.16334
Rv1049	0.263172	-0.489452	-0.11314				Rv1054	-0.00857	-0.01407
Rv1051c	-0.4026	-1.27026	-0.836429				Rv1055	0.610175	0.954459
Rv1052	-0.301263	0.1194	-0.0909318				Rv1056	0.267401	0.275084
Rv1053c	-0.494226	-0.0587093	-0.276468				Rv1057	0.222326	0.135091
Rv1054	0.246644	-0.263791	-0.00857336				Rv1058	-0.19417	-0.23736
Rv1055	0.304965	0.915385	0.610175				Rv1059	0.036389	0.163545
Rv1056	0.25969	0.275112	0.267401				Rv1061	0.271689	0.089094
Rv1057	0.337337	0.107315	0.222326				Rv1062	-1.31007	0.067023
Rv1058	-0.12623	-0.262102	-0.194166				Rv1063c	0.200202	-0.1193
Rv1059	0.102467	-0.0296888	0.0363889				Rv1064c	-0.00329	-0.34167
Rv1061	0.603006	-0.059627	0.271689				Rv1065	0.756228	-0.12318
Rv1062	-1.38829	-1.23185	-1.31007				Rv1067c	0.713648	-0.24142
Rv1063c	0.408417	-0.00801233	0.200202				Rv1068c	0.647967	-0.29516
Rv1064c	-0.686466	0.679879	-0.00329371				Rv1069c	0.270214	-0.35447
Rv1065	0.807447	0.70501	0.756228				Rv1070c	0.020543	0.16536
Rv1067c	0.763826	0.66347	0.713648				Rv1071c	0.828075	0.305465
Rv1068c	1.12677	0.169163	0.647967				Rv1072	-1.90531	-2.45872
Rv1069c	0.304685	0.235742	0.270214				Rv1073	0.537589	-0.03508
Rv1070c	0.286263	-0.245177	0.020543				Rv1074c	0.450488	0.117003
Rv1071c	0.869701	0.786449	0.828075				Rv1075c	0.34351	-0.09562
Rv1072	-1.73207	-2.07854	-1.90531				Rv1076	0.454849	0.268752
Rv1073	0.606514	0.468664	0.537589				Rv1077	0.379634	0.630045
Rv1074c	0.519901	0.381075	0.450488				Rv1079	0.778795	0.690573
Rv1075c	0.437489	0.249531	0.34351				Rv1082	-0.53621	-0.71322
Rv1076	0.548584	0.361113	0.454849				Rv1084	0.212921	-0.27273
Rv1077	0.432652	0.326616	0.379634				Rv1085c	0.439906	-0.54587
Rv1079	0.532069	1.02552	0.778795				Rv1087	1.17848	-0.26111
Rv1082	-0.509952	-0.562466	-0.536209				Rv1087A	0.838041	0.234347
Rv1084	0.101624	0.324218	0.212921				Rv1088	0.867271	-0.27855
Rv1085c	0.557572	0.322241	0.439906				Rv1090	1.50128	-0.19964
Rv1087	1.22548	1.13147	1.17848				Rv1091	1.49855	-0.03725
Rv1087A	0.855932	0.820149	0.838041				Rv1095	0.572882	0.078851
Rv1088	0.806617	0.927926	0.867271				Rv1096	0.866713	-0.26474
Rv1090	1.3525	1.65005	1.50128				Rv1097c	0.064329	0.034568
Rv1091	1.51886	1.47824	1.49855				Rv1100	-0.97843	-1.60812
Rv1095	0.693477	0.452286	0.572882				Rv1101c	0.294427	0.193353
Rv1096	1.28922	0.444204	0.866713				Rv1102c	-0.51951	-0.09439
Rv1097c	0.432493	-0.303834	0.0643293				Rv1103c	0.366755	0.073203
Rv1100	-0.982439	-0.974425	-0.978432				Rv1104	0.400948	-0.02192
Rv1101c	0.41308	0.175774	0.294427				Rv1105	-0.35076	-0.01702
Rv1102c	-0.40782	-0.631209	-0.519515				Rv1106c	-0.16375	0.104247
Rv1103c	0.575996	0.157513	0.366755				Rv1107c	-0.20883	-0.60809
Rv1104	0.455456	0.346441	0.400948				Rv1108c	-0.22628	-0.00403
Rv1105	-0.0725296	-0.628984	-0.350757				Rv1109c	-0.26524	0.216351
Rv1106c	-0.236104	-0.091387	-0.163746				Rv1111c	-0.18408	-0.13499
Rv1107c	-0.0342167	-0.383443	-0.20883				Rv1112	1.83318	3.03739
Rv1108c	-0.0919956	-0.360565	-0.22628				Rv1113	-0.40597	-0.42098
Rv1109c	-0.453986	-0.0764925	-0.265239				Rv1114	-0.59476	-0.28748
Rv1111c	-0.449313	0.0811551	-0.184079				Rv1115	0.055829	0.038368
Rv1112	1.95271	1.71364	1.83318				Rv1116A	-1.13832	-0.18043
Rv1113	-0.179355	-0.632591	-0.405973				Rv1117	-0.42821	-0.1144
Rv1114	-0.434777	-0.75475	-0.594764				Rv1118c	-0.03995	0.015611
Rv1115	-0.0439995	0.155658	0.0558293				Rv1120c	-0.3339	-0.31312
Rv1116A	-0.63355	-1.64309	-1.13832				Rv1121	0.129212	0.065709
Rv1117	-0.288402	-0.568013	-0.428207				Rv1123c	-0.03561	0.273624
Rv1118c	-0.0794058	-0.000498472	-0.0399521				Rv1124	-0.14072	0.985491
Rv1120c	-0.689019	0.0212255	-0.333897				Rv1125	0.088237	-0.07746
Rv1121	-0.0865198	0.344943	0.129212				Rv1127c	-1.55851	-0.23421
Rv1123c	-0.196273	0.125052	-0.0356105				Rv1128c	-0.11767	0.017592
Rv1124	0.238676	-0.520116	-0.14072				Rv1129c	0.077496	-0.73972
Rv1125	0.0901227	0.0863519	0.0882373				Rv1130	-0.14515	-0.5267
Rv1127c	-1.73043	-1.3866	-1.55851				Rv1131	0.076153	-0.64016
Rv1128c	-0.530474	0.295134	-0.11767				Rv1132	0.123807	0.0036
Rv1129c	-0.0154547	0.170446	0.0774958				Rv1134	0.041196	-0.13791
Rv1130	-0.305772	0.0154663	-0.145153				Rv1135c	0.197968	-0.41273
Rv1131	0.147926	0.00437925	0.0761527				Rv1137c	-1.03286	0.231853
Rv1132	0.255196	-0.00758192	0.123807				Rv1138c	-0.11749	0.220649
Rv1134	-0.0268693	0.109262	0.0411963				Rv1139c	-0.58604	0.266122
Rv1135c	0.245669	0.150267	0.197968				Rv1140	0.454443	0.87127
Rv1137c	-0.724957	-1.34077	-1.03286				Rv1141c	0.034545	0.022518
Rv1138c	-0.181387	-0.0535977	-0.117492				Rv1142c	0.115729	0.15651
Rv1139c	-0.630813	-0.54126	-0.586037				Rv1143	0.116576	0.059569
Rv1140	0.312596	0.59629	0.454443				Rv1144	-0.22116	0.000143
Rv1141c	0.176414	-0.107325	0.0345448				Rv1145	-0.39455	0.113545
Rv1142c	0.119065	0.112393	0.115729				Rv1146	0.083406	0.102297
Rv1143	0.20646	0.0266924	0.116576				Rv1147	-0.29027	0.060562
Rv1144	-0.597859	0.15554	-0.22116				Rv1148c	-0.34465	0.099253
Rv1145	-0.386167	-0.402924	-0.394546				Rv1151c	0.456648	0.065029
Rv1146	0.0866796	0.080132	0.0834058				Rv1152	0.022438	0.236501
Rv1147	-0.150052	-0.430482	-0.290267				Rv1153c	0.044517	0.156335
Rv1148c	-0.488586	-0.20072	-0.344653				Rv1154c	-0.19768	0.363149
Rv1151c	0.482075	0.43122	0.456648				Rv1155	0.186404	0.181029
Rv1152	-0.0974019	0.142278	0.022438				Rv1156	0.092952	0.042396
Rv1153c	0.025477	0.0635577	0.0445174				Rv1158c	0.175064	-0.23659
Rv1154c	-0.056414	-0.338937	-0.197676				Rv1159	-1.52555	-2.20793
Rv1155	0.143002	0.229807	0.186404				Rv1159A	0.646779	0.080452
Rv1156	0.0750609	0.110843	0.0929521				Rv1160	-0.61283	-0.04998
Rv1158c	0.2558	0.0943277	0.175064				Rv1161	0.098235	-0.28489
Rv1159	-2.57612	-0.474977	-1.52555				Rv1162	-0.02799	0.011689
Rv1159A	0.362837	0.930721	0.646779				Rv1163	-0.39928	0.208195
Rv1160	-0.26429	-0.961362	-0.612826				Rv1164	0.315439	0.032846
Rv1161	0.194002	0.0024681	0.0982348				Rv1165	0.000626	0.622701
Rv1162	-0.0717591	0.0157788	-0.0279901				Rv1168c	-0.29881	0.010511
Rv1163	-0.0509439	-0.747608	-0.399276				Rv1169c	-0.09356	0.111971
Rv1164	0.392724	0.238153	0.315439				Rv1170	2.64905	4.19463
Rv1165	-0.0114887	0.0127397	0.000625546				Rv1171	-0.04629	-0.12322
Rv1168c	-0.0940941	-0.503523	-0.298809				Rv1172c	-0.01212	0.3027
Rv1169c	-0.169437	-0.0176908	-0.0935639				Rv1173	0.586071	1.62324
Rv1170	2.50473	2.79337	2.64905				Rv1174c	0.406191	0.110522
Rv1171	-0.128912	0.0363315	-0.0462903				Rv1175c	-0.05651	0.224489
Rv1172c	-0.0738323	0.0496	-0.0121161				Rv1176c	0.036272	0.097637
Rv1173	0.532717	0.639426	0.586071				Rv1178	-0.11632	-1.31607
Rv1174c	0.471151	0.341232	0.406191				Rv1179c	-0.00169	0.080432
Rv1175c	-0.0317684	-0.0812439	-0.0565062				Rv1181	-0.09664	-0.02646
Rv1176c	0.00620085	0.0663423	0.0362716				Rv1182	-0.06551	-0.03328
Rv1178	-0.440671	0.208033	-0.116319				Rv1183	-0.12862	-0.11637
Rv1179c	-0.0124878	0.00910802	-0.00168987				Rv1184c	0.034002	-0.16696
Rv1180	-0.336528	-0.466994	-0.401761				Rv1185c	0.187442	-0.15135
Rv1181	-0.0812696	-0.112007	-0.0966385				Rv1186c	-0.42719	-0.04469
Rv1182	-0.0313402	-0.09967	-0.0655051				Rv1187	-0.00617	0.119996
Rv1183	-0.0457806	-0.211458	-0.128619				Rv1188	-0.2446	0.332931
Rv1184c	0.0171523	0.050852	0.0340022				Rv1190	0.346994	-0.07495
Rv1185c	0.327499	0.0473856	0.187442				Rv1191	0.402937	-0.18409
Rv1186c	-0.544999	-0.309388	-0.427193				Rv1192	-0.06257	0.145612
Rv1187	-0.197526	0.185192	-0.0061673				Rv1193	0.351506	0.818126
Rv1188	-0.403698	-0.0854991	-0.244599				Rv1194c	-0.38437	0.183546
Rv1190	0.388643	0.305344	0.346994				Rv1195	0.279	0.245326
Rv1191	0.406206	0.399668	0.402937				Rv1200	0.041543	-0.01795
Rv1192	-0.400353	0.275213	-0.0625696				Rv1203c	0.069458	-0.32686
Rv1193	0.511354	0.191658	0.351506				Rv1204c	-0.35556	-1.21833
Rv1194c	-0.398011	-0.370727	-0.384369				Rv1205	-1.64001	-3.20356
Rv1195	0.359731	0.19827	0.279				Rv1206	-0.60852	-0.6666
Rv1200	0.049996	0.0330892	0.0415426				Rv1207	-0.21315	-0.1551
Rv1203c	-0.0151031	0.154019	0.0694582				Rv1209	-1.22865	-1.06064
Rv1204c	-0.281685	-0.429438	-0.355561				Rv1210	-0.81206	-0.18268
Rv1205	-1.81633	-1.46369	-1.64001				Rv1212c	-0.21831	0.143999
Rv1206	-0.502241	-0.714806	-0.608523				Rv1213	-0.79742	-1.76567
Rv1207	0.00882453	-0.43513	-0.213153				Rv1214c	0.33844	0.544468
Rv1209	-1.25646	-1.20085	-1.22865				Rv1215c	0.174616	0.220338
Rv1210	-0.530636	-1.09349	-0.812062				Rv1216c	0.039119	0.201844
Rv1212c	-0.240726	-0.195902	-0.218314				Rv1217c	-0.01626	0.19954
Rv1213	-0.772327	-0.822519	-0.797423				Rv1218c	-0.62748	0.042505
Rv1214c	0.283305	0.393574	0.33844				Rv1219c	-0.26401	0.306174
Rv1215c	0.253473	0.0957598	0.174616				Rv1220c	0.581277	1.03686
Rv1216c	-0.0343974	0.112635	0.0391189				Rv1221	0.1426	0.710547
Rv1217c	0.0566166	-0.0891395	-0.0162614				Rv1222	-0.0177	-0.41988
Rv1218c	-0.540957	-0.714007	-0.627482				Rv1225c	-0.12504	0.093441
Rv1219c	-0.480273	-0.0477511	-0.264012				Rv1226c	0.052589	0.020768
Rv1220c	0.79555	0.367003	0.581277				Rv1227c	-0.14305	0.144497
Rv1221	0.0284546	0.256745	0.1426				Rv1228	0.193454	0.551809
Rv1222	0.0261178	-0.0615257	-0.0177039				Rv1230c	0.075292	0.187003
Rv1225c	0.00620085	-0.256288	-0.125044				Rv1231c	0.171161	0.045992
Rv1226c	0.383152	-0.277974	0.0525888				Rv1232c	-0.73931	-0.03476
Rv1227c	-0.413284	0.127182	-0.143051				Rv1233c	0.052013	0.21099
Rv1228	0.282939	0.103969	0.193454				Rv1234	-1.15312	-0.2644
Rv1230c	0.20261	-0.0520267	0.0752917				Rv1235	-0.11143	0.056796
Rv1231c	-0.0341359	0.376458	0.171161				Rv1236	0.224642	-0.02863
Rv1232c	-0.709263	-0.76936	-0.739312				Rv1237	0.052544	-0.10503
Rv1233c	0.0279923	0.0760335	0.0520129				Rv1238	0.307408	0.004985
Rv1234	-1.47567	-0.83056	-1.15312				Rv1239c	0.027064	-0.19377
Rv1235	-0.104999	-0.117857	-0.111428				Rv1242	0.291926	-0.10347
Rv1236	0.342601	0.106683	0.224642				Rv1243c	0.35764	-0.01933
Rv1237	-0.0924326	0.197521	0.0525443				Rv1244	-0.90841	-0.03904
Rv1238	0.257118	0.357698	0.307408				Rv1245c	0.213133	-0.42398
Rv1239c	0.182056	-0.127928	0.0270643				Rv1246c	-0.11555	0.043854
Rv1242	0.342736	0.241115	0.291926				Rv1247c	-0.45029	-0.05096
Rv1243c	0.19701	0.518269	0.35764				Rv1249c	0.012077	0.181461
Rv1244	-0.709724	-1.10709	-0.908407				Rv1250	-0.08659	-0.04643
Rv1245c	0.0140336	0.412233	0.213133				Rv1251c	-0.02746	0.001236
Rv1246c	-0.0094401	-0.221664	-0.115552				Rv1252c	-0.35982	-0.12422
Rv1247c	0.305691	-1.20628	-0.450294				Rv1253	-0.17019	0.406943
Rv1249c	0.205998	-0.181845	0.0120765				Rv1255c	-0.52506	0.067811
Rv1250	-0.161627	-0.0115455	-0.0865861				Rv1256c	-0.27239	-0.11001
Rv1251c	-0.000879981	-0.0540488	-0.0274644				Rv1257c	-0.21968	-0.29714
Rv1252c	-0.493542	-0.226102	-0.359822				Rv1258c	-0.02817	0.111017
Rv1253	-0.117906	-0.222466	-0.170186				Rv1259	1.82311	0.125602
Rv1255c	-0.75688	-0.293248	-0.525064				Rv1260	-0.53314	0.219479
Rv1256c	-0.420205	-0.124565	-0.272385				Rv1261c	-0.52614	-0.00604
Rv1257c	-0.0221357	-0.417222	-0.219679				Rv1262c	1.2159	0.078681
Rv1258c	0.0257847	-0.0821171	-0.0281662				Rv1263	0.023204	0.067168
Rv1259	1.75177	1.89446	1.82311				Rv1264	-0.20172	0.099308
Rv1260	0.057099	-1.12338	-0.533141				Rv1266c	-0.16367	0.009357
Rv1261c	-0.57111	-0.481168	-0.526139				Rv1267c	-0.09917	0.039773
Rv1262c	1.14629	1.28551	1.2159				Rv1268c	-0.17362	0.177392
Rv1263	0.208262	-0.161855	0.0232036				Rv1269c	0.265039	0.113621
Rv1264	-0.204167	-0.199266	-0.201717				Rv1270c	-0.09221	0.105076
Rv1266c	-0.160989	-0.166345	-0.163667				Rv1271c	0.435573	0.138949
Rv1267c	0.0368516	-0.235199	-0.0991739				Rv1272c	-0.24658	0.675663
Rv1268c	0.0538099	-0.401057	-0.173623				Rv1273c	0.297221	0.251531
Rv1269c	0.396678	0.133401	0.265039				Rv1276c	-0.42134	0.31114
Rv1270c	-0.210391	0.0259739	-0.0922086				Rv1277	-0.09292	0.053841
Rv1271c	0.40399	0.467157	0.435573				Rv1278	-0.43824	-0.04252
Rv1272c	-0.0542542	-0.438903	-0.246579				Rv1279	0.189948	0.062095
Rv1273c	0.01679	0.577652	0.297221				Rv1280c	-0.06379	0.20633
Rv1276c	-0.315159	-0.527523	-0.421341				Rv1281c	0.700636	0.288591
Rv1277	-0.019594	-0.166246	-0.0929201				Rv1282c	0.731865	-0.30937
Rv1278	0.0963495	-0.972828	-0.438239				Rv1283c	-0.45884	0.15632
Rv1279	0.298798	0.0810972	0.189948				Rv1284	-0.63044	0.068172
Rv1280c	-0.0635761	-0.0640119	-0.063794				Rv1286	-0.42143	-0.34792
Rv1281c	0.922817	0.478455	0.700636				Rv1287	-0.67882	-0.19824
Rv1282c	0.215898	1.24783	0.731865				Rv1288	-0.16122	0.069675
Rv1283c	-0.282768	-0.634906	-0.458837				Rv1289	-0.07282	0.69411
Rv1284	-1.10466	-0.156216	-0.630436				Rv1290A	0.755922	-0.27609
Rv1286	-0.458006	-0.38486	-0.421433				Rv1290c	0.299407	-0.03514
Rv1287	-0.664593	-0.693046	-0.67882				Rv1291c	2.24352	-0.53896
Rv1288	-0.0301181	-0.292317	-0.161218				Rv1303	-0.07681	-0.51391
Rv1289	0.0271744	-0.172815	-0.0728201				Rv1314c	0.068509	-0.79452
Rv1290A	0.896616	0.615228	0.755922				Rv1316c	-0.0351	-0.15343
Rv1290c	0.370765	0.228049	0.299407				Rv1317c	-0.02501	0.333318
Rv1291c	2.6666	1.82045	2.24353				Rv1318c	0.082369	0.059371
Rv1303	-0.0450422	-0.108581	-0.0768117				Rv1319c	0.108142	-0.04193
Rv1314c	0.054969	0.0820481	0.0685085				Rv1320c	0.029356	0.07361
Rv1316c	-0.0155004	-0.0547056	-0.035103				Rv1321	-0.23991	-0.1424
Rv1317c	0.0279312	-0.0779537	-0.0250112				Rv1322	0.796089	-0.95548
Rv1318c	0.0269501	0.137788	0.0823693				Rv1322A	0.234109	-0.03866
Rv1319c	0.0751231	0.14116	0.108142				Rv1323	-0.18322	-0.37789
Rv1320c	0.096462	-0.0377504	0.0293558				Rv1324	0.191647	2.62689
Rv1321	-0.243213	-0.236601	-0.239907				Rv1325c	-0.05837	0.365662
Rv1322	0.780982	0.811196	0.796089				Rv1328	-0.11944	1.23837
Rv1322A	0.246453	0.221765	0.234109				Rv1329c	0.14593	0.215498
Rv1323	-0.47091	0.10447	-0.18322				Rv1330c	0.006368	0.266435
Rv1324	0.611836	-0.228543	0.191647				Rv1331	0.397212	-0.23613
Rv1325c	0.0265094	-0.143248	-0.0583695				Rv1332	-1.02932	-0.14578
Rv1328	0.174279	-0.413158	-0.11944				Rv1333	-0.5327	0.499453
Rv1329c	0.211686	0.0801734	0.14593				Rv1334	0.206302	1.22951
Rv1330c	0.199007	-0.186271	0.0063678				Rv1335	0.332093	0.731193
Rv1331	0.371299	0.423126	0.397212				Rv1336	0.193584	0.997948
Rv1332	-0.0476381	-2.01101	-1.02932				Rv1337	0.000991	0.160586
Rv1333	-0.251064	-0.814331	-0.532697				Rv1344	-0.26115	0.263281
Rv1334	0.174621	0.237984	0.206302				Rv1345	-0.12516	0.467684
Rv1335	0.504826	0.15936	0.332093				Rv1346	-0.3393	0.069902
Rv1336	0.0483515	0.338816	0.193584				Rv1350	-0.61508	-0.17638
Rv1337	0.125881	-0.1239	0.000990787				Rv1351	-0.62882	-0.16713
Rv1344	-0.0691897	-0.453108	-0.261149				Rv1352	0.338972	0.019124
Rv1345	-0.0361261	-0.214202	-0.125164				Rv1353c	0.412495	-0.00073
Rv1346	-0.520466	-0.158133	-0.3393				Rv1354c	-0.13116	-0.04758
Rv1350	-0.82449	-0.405665	-0.615077				Rv1355c	-0.13612	-0.23844
Rv1351	-0.951818	-0.305812	-0.628815				Rv1356c	-0.20825	0.861248
Rv1352	0.470646	0.207298	0.338972				Rv1357c	0.023451	-0.01867
Rv1353c	0.739869	0.0851214	0.412495				Rv1358	-0.0547	-0.01447
Rv1354c	-0.0900684	-0.172246	-0.131157				Rv1359	-0.39738	-0.298
Rv1355c	0.0589397	-0.331172	-0.136116				Rv1360	-0.33289	-0.18759
Rv1356c	-0.673001	0.256502	-0.20825				Rv1361c	-0.32725	0.572039
Rv1357c	-0.0927579	0.139659	0.0234508				Rv1362c	-0.16733	0.004589
Rv1358	0.00802861	-0.117432	-0.0547018				Rv1363c	-0.53378	-0.08159
Rv1359	-0.606323	-0.188428	-0.397375				Rv1364c	0.271577	0.615196
Rv1360	-0.0684155	-0.597369	-0.332892				Rv1366	-0.07312	0.116366
Rv1361c	0.0422336	-0.696741	-0.327254				Rv1366A	-1.1026	0.382248
Rv1362c	-0.243184	-0.0914797	-0.167332				Rv1367c	-0.11016	-0.02724
Rv1363c	-0.558532	-0.509024	-0.533778				Rv1368	-0.13874	0.066429
Rv1364c	0.141673	0.40148	0.271577				Rv1371	0.012937	0.175451
Rv1366	-0.019139	-0.127105	-0.0731222				Rv1372	-0.32028	0.093505
Rv1366A	-0.974086	-1.23112	-1.1026				Rv1373	0.061758	-0.00622
Rv1367c	-0.248143	0.0278233	-0.11016				Rv1374c	-0.05114	0.07708
Rv1368	-0.191937	-0.0855356	-0.138736				Rv1375	0.123144	0.194259
Rv1371	-0.182832	0.208705	0.0129368				Rv1376	0.040437	-0.07521
Rv1372	0.284604	-0.92517	-0.320283				Rv1377c	0.134752	-0.08105
Rv1373	0.0150377	0.108478	0.061758				Rv1378c	0.141113	0.16279
Rv1374c	-0.0390811	-0.0631895	-0.0511353				Rv1386	-0.08268	-0.66073
Rv1375	0.101867	0.14442	0.123144				Rv1387	-0.36472	-0.87722
Rv1376	0.103392	-0.022518	0.0404367				Rv1393c	0.10509	-0.06197
Rv1377c	-0.00696329	0.276466	0.134752				Rv1394c	0.06394	0.043571
Rv1378c	0.0852972	0.196929	0.141113				Rv1395	0.085061	-0.00496
Rv1386	0.109126	-0.27448	-0.0826771				Rv1396c	0.199327	-0.0655
Rv1387	-0.369752	-0.359686	-0.364719				Rv1397c	0.118459	0.290065
Rv1393c	0.100876	0.109304	0.10509				Rv1398c	-0.21872	-0.1923
Rv1394c	0.194131	-0.0662518	0.0639398				Rv1399c	-0.11646	0.020267
Rv1395	-0.107435	0.277556	0.0850608				Rv1400c	0.454742	-0.08609
Rv1396c	0.266399	0.132256	0.199327				Rv1401	0.601677	-0.06949
Rv1397c	0.165703	0.0712153	0.118459				Rv1403c	0.181558	0.165223
Rv1398c	-0.750142	0.312705	-0.218718				Rv1405c	-0.03264	0.159621
Rv1399c	0.111532	-0.344452	-0.11646				Rv1407	0.393379	0.874679
Rv1400c	0.39167	0.517814	0.454742				Rv1410c	0.935006	0.318952
Rv1401	0.877634	0.32572	0.601677				Rv1411c	1.28434	0.592758
Rv1403c	0.0157223	0.347393	0.181558				Rv1413	0.03789	0.06228
Rv1405c	-0.0683583	0.00307957	-0.0326394				Rv1414	0.953759	0.492262
Rv1407	0.273533	0.513225	0.393379				Rv1418	0.191845	0.049448
Rv1410c	0.881125	0.988887	0.935006				Rv1420	-0.43189	-0.19593
Rv1411c	1.48908	1.0796	1.28434				Rv1421	-0.51887	0.476341
Rv1413	0.234563	-0.158783	0.0378901				Rv1422	-0.27926	0.040095
Rv1414	0.262282	1.64524	0.953759				Rv1424c	-0.02882	0.023932
Rv1418	-0.0913731	0.475064	0.191845				Rv1425	0.005495	0.140515
Rv1420	-0.787405	-0.0763728	-0.431889				Rv1426c	0.205675	0.180262
Rv1421	-0.533021	-0.504714	-0.518868				Rv1427c	0.051324	0.029314
Rv1422	-0.255193	-0.303319	-0.279256				Rv1428c	-0.04505	-0.10612
Rv1424c	0.0115225	-0.069157	-0.0288172				Rv1429	-0.05316	0.080911
Rv1425	0.13868	-0.127691	0.00549451				Rv1430	0.17579	0.101713
Rv1426c	0.185747	0.225603	0.205675				Rv1431	-0.13602	-0.0828
Rv1427c	-0.0343452	0.136993	0.0513238				Rv1433	0.087789	0.292692
Rv1428c	0.168035	-0.258143	-0.0450544				Rv1435c	0.850604	-0.10169
Rv1429	-0.0723815	-0.033936	-0.0531588				Rv1439c	0.392147	0.048255
Rv1430	0.128904	0.222677	0.17579				Rv1441c	0.424938	-0.18705
Rv1431	-0.105916	-0.166125	-0.13602				Rv1442	0.155102	0.118232
Rv1433	0.101876	0.0737017	0.0877887				Rv1444c	0.94396	-0.1102
Rv1435c	0.702933	0.998276	0.850604				Rv1446c	0.261129	0.636875
Rv1439c	0.330858	0.453437	0.392147				Rv1447c	0.129672	0.945465
Rv1441c	0.192151	0.657725	0.424938				Rv1448c	0.023917	0.886707
Rv1442	0.13047	0.179734	0.155102				Rv1450c	-1.40691	0.115499
Rv1444c	0.749741	1.13818	0.94396				Rv1452c	-0.04599	-0.09873
Rv1446c	0.358163	0.164095	0.261129				Rv1453	0.282222	0.054498
Rv1447c	0.0752577	0.184087	0.129672				Rv1454c	0.849954	0.201931
Rv1448c	0.0419337	0.00590067	0.0239172				Rv1455	0.453949	0.575387
Rv1450c	-1.38883	-1.42499	-1.40691				Rv1459c	0.282907	0.564651
Rv1452c	0.0310069	-0.122997	-0.045995				Rv1467c	0.032443	-0.00503
Rv1453	0.16732	0.397123	0.282222				Rv1468c	-0.61803	-0.20158
Rv1454c	0.831314	0.868594	0.849954				Rv1469	0.128341	-0.00192
Rv1455	0.40225	0.505648	0.453949				Rv1470	0.358698	0.07988
Rv1459c	-0.425626	0.991441	0.282907				Rv1472	0.063021	0.084452
Rv1467c	0.0709847	-0.00609902	0.0324428				Rv1473A	1.29766	0.107254
Rv1468c	-1.24633	0.0102655	-0.618031				Rv1474c	-0.50848	-0.00483
Rv1469	0.124014	0.132667	0.128341				Rv1478	0.294851	1.15148
Rv1470	0.354893	0.362503	0.358698				Rv1482c	-0.42098	-0.07636
Rv1472	0.242691	-0.116649	0.0630212				Rv1486c	-0.33727	-1.01346
Rv1473A	1.6192	0.976125	1.29766				Rv1487	0.009543	-0.83007
Rv1474c	-0.694	-0.322951	-0.508476				Rv1488	-0.16006	-0.59836
Rv1478	0.379886	0.209815	0.294851				Rv1489	-0.53263	-0.3877
Rv1482c	-0.203314	-0.638636	-0.420975				Rv1490	0.28998	0.152854
Rv1486c	-0.340317	-0.334224	-0.337271				Rv1491c	-0.17349	0.171717
Rv1487	-0.10094	0.120026	0.00954282				Rv1492	-0.46983	-0.07436
Rv1488	-0.121567	-0.198554	-0.160061				Rv1493	-0.01049	0.728585
Rv1489	-0.319298	-0.745965	-0.532632				Rv1494	-0.19169	-0.22021
Rv1490	-0.215647	0.795608	0.28998				Rv1495	0.074378	-0.43484
Rv1491c	-0.16227	-0.184702	-0.173486				Rv1496	-0.22203	0.039345
Rv1492	-0.65551	-0.284154	-0.469832				Rv1497	-0.0055	-0.28497
Rv1493	-0.0598333	0.0388511	-0.0104911				Rv1498A	-0.03009	-0.14323
Rv1494	-0.235098	-0.148277	-0.191688				Rv1498c	0.423741	-0.00638
Rv1495	0.138594	0.0101619	0.074378				Rv1499	0.388203	0.128233
Rv1496	-0.258052	-0.186	-0.222026				Rv1500	0.257401	0.139481
Rv1497	-0.052355	0.041352	-0.00550148				Rv1501	-0.12115	-0.05136
Rv1498A	-0.11149	0.0513152	-0.0300873				Rv1502	0.378037	-0.24933
Rv1498c	0.271859	0.575624	0.423741				Rv1506c	0.128867	-0.11791
Rv1499	0.151688	0.624718	0.388203				Rv1507A	-0.27435	-0.17381
Rv1500	0.469242	0.0455603	0.257401				Rv1507c	-0.3431	-0.00053
Rv1501	-0.247929	0.00562625	-0.121152				Rv1508A	0.160334	0.184295
Rv1502	0.291333	0.464741	0.378037				Rv1508c	0.118446	0.033671
Rv1503c	0.265941	0.266077	0.266009				Rv1509	0.071923	0.124422
Rv1504c	-0.365306	-0.292544	-0.328925				Rv1510	-0.06819	-0.00089
Rv1506c	0.130208	0.127526	0.128867				Rv1511	-0.00113	0.083358
Rv1507A	-0.219019	-0.329672	-0.274345				Rv1513	-0.07113	-0.23256
Rv1507c	-0.181931	-0.504275	-0.343103				Rv1514c	0.049797	-0.19119
Rv1508A	0.116594	0.204074	0.160334				Rv1515c	0.18916	-0.43175
Rv1508c	0.0812828	0.155609	0.118446				Rv1516c	-0.155	0.107368
Rv1509	0.0809393	0.0629071	0.0719232				Rv1517	-0.09085	0.304909
Rv1510	-0.000370094	-0.136002	-0.0681863				Rv1518	-0.09911	0.290788
Rv1511	-0.0515102	0.0492425	-0.00113385				Rv1519	-0.49901	0.210241
Rv1513	0.0181229	-0.160379	-0.0711281				Rv1520	-0.23134	-0.1953
Rv1514c	-0.155411	0.255004	0.0497967				Rv1521	0.050156	-0.06209
Rv1515c	-0.00646367	0.384783	0.18916				Rv1522c	-0.20896	0.09479
Rv1516c	-0.162456	-0.14754	-0.154998				Rv1523	0.14927	0.047462
Rv1517	-0.198415	0.0167067	-0.0908544				Rv1524	0.112005	-0.06883
Rv1518	-0.0904315	-0.107785	-0.0991084				Rv1526c	0.046337	0.072121
Rv1519	-0.407965	-0.590063	-0.499014				Rv1527c	-0.10135	0.066715
Rv1520	-0.0910074	-0.371668	-0.231338				Rv1528c	-0.10815	0.131724
Rv1521	-0.0403408	0.140653	0.0501563				Rv1529	-0.15999	0.030655
Rv1522c	-0.228947	-0.188966	-0.208957				Rv1530	0.120271	0.225139
Rv1523	0.265687	0.032853	0.14927				Rv1531	-1.23745	-0.01373
Rv1524	0.0242172	0.199792	0.112005				Rv1533	0.514898	-0.30607
Rv1526c	0.181634	-0.0889611	0.0463365				Rv1534	-0.39279	-0.48013
Rv1527c	-0.128959	-0.0737428	-0.101351				Rv1535	0.076991	0.202694
Rv1528c	-0.0476159	-0.168684	-0.10815				Rv1537	-0.03461	-0.18084
Rv1529	-0.106725	-0.213253	-0.159989				Rv1538c	-0.0789	-0.2258
Rv1530	0.0446678	0.195875	0.120271				Rv1541c	-0.00347	0.004928
Rv1531	-0.257235	-2.21767	-1.23745				Rv1542c	-0.02156	0.251531
Rv1533	0.621403	0.408392	0.514898				Rv1543	-0.47649	-0.08885
Rv1534	-0.490965	-0.294606	-0.392785				Rv1544	-0.26332	-0.01716
Rv1535	-0.0765863	0.230569	0.0769914				Rv1546	0.160741	-0.04821
Rv1537	0.198092	-0.267305	-0.0346062				Rv1548c	-0.01184	0.251057
Rv1538c	-0.257862	0.100063	-0.0788992				Rv1550	-0.30516	0.236281
Rv1541c	-0.214219	0.207273	-0.00347335				Rv1551	0.28745	0.029603
Rv1542c	0.12659	-0.169715	-0.0215628				Rv1552	0.034155	0.076659
Rv1543	-0.45708	-0.495897	-0.476489				Rv1553	0.044847	-0.05005
Rv1544	-0.169234	-0.357399	-0.263317				Rv1554	-0.43454	0.043403
Rv1546	0.143133	0.178349	0.160741				Rv1556	-0.08054	0.0599
Rv1548c	0.0252376	-0.0489234	-0.0118429				Rv1557	0.00281	0.471844
Rv1550	-0.298393	-0.311926	-0.305159				Rv1558	0.00176	0.133082
Rv1551	0.342733	0.232168	0.28745				Rv1561	-0.14069	-0.3634
Rv1552	0.0453897	0.0229212	0.0341554				Rv1562c	0.063008	0.557455
Rv1553	-0.00613356	0.0958283	0.0448474				Rv1563c	0.312368	0.285412
Rv1554	-0.353274	-0.5158	-0.434537				Rv1564c	-0.303	0.181548
Rv1556	0.017404	-0.178487	-0.0805414				Rv1565c	-0.8095	-0.82621
Rv1557	0.0393045	-0.0336853	0.00280961				Rv1566c	0.806656	0.254046
Rv1558	-0.0848357	0.0883553	0.0017598				Rv1567c	-0.1277	0.214495
Rv1561	-0.20828	-0.073109	-0.140695				Rv1568	-0.2367	0.183354
Rv1562c	0.208239	-0.0822235	0.0630079				Rv1569	0.414363	0.160475
Rv1563c	0.53438	0.0903564	0.312368				Rv1570	0.006706	0.108258
Rv1564c	-0.319139	-0.286856	-0.302998				Rv1577c	0.72548	0.274491
Rv1565c	-0.650199	-0.968811	-0.809505				Rv1579c	-0.36042	-0.25916
Rv1566c	0.775745	0.837566	0.806656				Rv1580c	-0.09478	-0.18398
Rv1567c	-0.191555	-0.0638428	-0.127699				Rv1581c	-0.16523	-0.18662
Rv1568	-0.0758527	-0.397547	-0.2367				Rv1582c	-0.4599	-0.04893
Rv1569	0.695051	0.133676	0.414363				Rv1584c	0.255231	-0.12979
Rv1570	0.534304	-0.520891	0.00670648				Rv1585c	0.057122	0.023859
Rv1577c	0.408096	1.04286	0.72548				Rv1586c	0.049494	-0.04912
Rv1579c	-0.232048	-0.488788	-0.360418				Rv1589	-0.07036	-0.39696
Rv1580c	0.361218	-0.550785	-0.0947836				Rv1590	0.052279	-0.39985
Rv1581c	-0.175109	-0.155343	-0.165226				Rv1591	-0.60409	-0.38625
Rv1582c	-0.336154	-0.583653	-0.459904				Rv1592c	-0.39243	0.796848
Rv1584c	0.216813	0.29365	0.255231				Rv1593c	-0.82533	-0.65639
Rv1585c	0.0988625	0.0153817	0.0571221				Rv1597	0.123088	0.271329
Rv1586c	0.0918392	0.00714867	0.0494939				Rv1598c	-0.13327	0.38159
Rv1589	0.0975798	-0.2383	-0.0703603				Rv1607	-0.09258	-0.17036
Rv1590	-0.15592	0.260478	0.0522788				Rv1608c	0.324589	-0.05689
Rv1591	-0.319329	-0.888843	-0.604086				Rv1614	0.469611	-0.19679
Rv1592c	-0.324653	-0.460203	-0.392428				Rv1615	0.654961	-0.24544
Rv1593c	-0.731284	-0.919385	-0.825335				Rv1616	-0.23856	-0.15255
Rv1597	0.159465	0.0867107	0.123088				Rv1618	-0.06742	-0.00563
Rv1598c	-0.0303145	-0.236217	-0.133266				Rv1620c	-1.23331	1.1375
Rv1607	-0.14544	-0.0397148	-0.0925776				Rv1621c	-0.70085	0.122857
Rv1608c	0.186773	0.462406	0.324589				Rv1624c	-0.08101	-0.14219
Rv1614	0.85783	0.0813916	0.469611				Rv1625c	0.19363	0.150116
Rv1615	0.497398	0.812524	0.654961				Rv1626	1.93306	3.0263
Rv1616	0.0753978	-0.552527	-0.238565				Rv1627c	0.172775	0.416183
Rv1618	-0.11585	-0.0189975	-0.0674235				Rv1628c	0.601354	-0.11879
Rv1620c	-1.21811	-1.24851	-1.23331				Rv1632c	0.236873	0.031374
Rv1621c	-0.368085	-1.0336	-0.700845				Rv1633	0.044904	0.451015
Rv1624c	0.0165714	-0.178584	-0.0810062				Rv1634	0.417277	0.924552
Rv1625c	0.298852	0.0884082	0.19363				Rv1635c	-0.20106	0.269786
Rv1626	1.81397	2.05216	1.93306				Rv1637c	-0.19293	0.11296
Rv1627c	0.1577	0.18785	0.172775				Rv1638	-0.03235	0.181793
Rv1628c	0.422298	0.780409	0.601354				Rv1639c	-0.26811	-0.12892
Rv1632c	0.449699	0.0240479	0.236873				Rv1640c	-0.41195	-1.01588
Rv1633	0.0287743	0.0610336	0.044904				Rv1644	-0.26541	-0.02733
Rv1634	0.372456	0.462098	0.417277				Rv1645c	0.000797	0.142786
Rv1635c	-0.136882	-0.265243	-0.201062				Rv1646	0.298299	0.145465
Rv1637c	-0.122099	-0.263758	-0.192929				Rv1647	0.153754	0.363795
Rv1638	0.239115	-0.303823	-0.0323541				Rv1648	-0.14467	0.13662
Rv1639c	-0.23589	-0.300338	-0.268114				Rv1651c	-0.04084	-0.05559
Rv1640c	-0.332935	-0.490967	-0.411951				Rv1657	0.552339	0.248221
Rv1644	-0.173715	-0.357102	-0.265409				Rv1660	-0.14068	0.128557
Rv1645c	-0.0222336	0.0238283	0.000797358				Rv1661	-0.17076	-0.07412
Rv1646	0.37387	0.222729	0.298299				Rv1662	-0.13124	0.235404
Rv1647	0.198807	0.108701	0.153754				Rv1663	-0.03732	0.285925
Rv1648	0.0352404	-0.32459	-0.144675				Rv1664	-0.23966	0.154172
Rv1651c	0.00823248	-0.0899097	-0.0408386				Rv1665	0.179943	0.258265
Rv1657	0.530906	0.573772	0.552339				Rv1666c	-0.33171	-0.01734
Rv1660	-0.184956	-0.0964108	-0.140684				Rv1667c	-0.06407	-0.12251
Rv1661	-0.181099	-0.160425	-0.170762				Rv1668c	0.333498	-0.22681
Rv1662	0.24646	-0.508939	-0.13124				Rv1669	-0.48378	0.116024
Rv1663	0.0120139	-0.0866493	-0.0373177				Rv1670	-0.17018	-0.12411
Rv1664	-0.144655	-0.334668	-0.239662				Rv1671	-0.27104	-0.08571
Rv1665	0.404743	-0.0448583	0.179943				Rv1672c	-0.46419	0.243081
Rv1666c	-0.297971	-0.365448	-0.33171				Rv1673c	-0.05676	0.0995
Rv1667c	0.0165056	-0.144649	-0.0640716				Rv1674c	-0.33246	0.092338
Rv1668c	0.549221	0.117775	0.333498				Rv1675c	-0.16158	0.07178
Rv1669	-0.568556	-0.399004	-0.48378				Rv1676	-0.27935	-0.09954
Rv1670	-0.131568	-0.208784	-0.170176				Rv1677	-0.30341	0.123906
Rv1671	-0.38326	-0.158811	-0.271035				Rv1678	0.276502	-0.1803
Rv1672c	-0.489957	-0.438422	-0.464189				Rv1679	-0.80043	0.410005
Rv1673c	-0.0931439	-0.020368	-0.056756				Rv1680	-0.20138	0.136035
Rv1674c	-0.598189	-0.0667243	-0.332457				Rv1681	0.519792	0.099657
Rv1675c	-0.0597148	-0.263451	-0.161583				Rv1682	-0.00082	0.30697
Rv1676	-0.247342	-0.311365	-0.279354				Rv1683	-0.09513	0.00639
Rv1677	-0.354959	-0.251859	-0.303409				Rv1687c	-0.27539	-0.03195
Rv1678	0.301074	0.251931	0.276502				Rv1688	0.082428	-0.10653
Rv1679	0.173564	-1.77442	-0.80043				Rv1690	0.581354	0.007204
Rv1680	-0.159168	-0.243599	-0.201384				Rv1691	-1.64012	-2.87978
Rv1681	0.434067	0.605517	0.519792				Rv1692	0.378853	0.596314
Rv1682	0.0187276	-0.020368	-0.00082024				Rv1693	-0.98413	-0.72198
Rv1683	-0.296001	0.105735	-0.0951331				Rv1694	0.858264	0.042046
Rv1687c	-0.416341	-0.134438	-0.27539				Rv1696	0.230624	-0.20831
Rv1688	0.246953	-0.0820966	0.082428				Rv1698	0.547198	0.535917
Rv1690	0.529096	0.633612	0.581354				Rv1701	0.152038	0.366721
Rv1691	-1.34038	-1.93987	-1.64012				Rv1702c	-0.31464	0.088096
Rv1692	0.0433548	0.714352	0.378853				Rv1703c	0.232231	0.153643
Rv1693	-1.19334	-0.774918	-0.98413				Rv1704c	-0.11609	0.021908
Rv1694	1.7546	-0.0380736	0.858264				Rv1705c	0.191094	-0.05852
Rv1696	0.276549	0.184698	0.230624				Rv1706c	0.055518	0.103038
Rv1698	0.614783	0.479613	0.547198				Rv1707	-0.30561	-0.13902
Rv1701	0.366457	-0.0623806	0.152038				Rv1709	-0.3233	-0.8627
Rv1702c	-0.300228	-0.329044	-0.314636				Rv1710	0.204963	-2.24759
Rv1703c	0.370315	0.0941471	0.232231				Rv1714	-0.00038	0.429322
Rv1704c	-0.128349	-0.103834	-0.116092				Rv1715	-0.56449	-0.08533
Rv1705c	0.159948	0.222239	0.191094				Rv1716	0.300379	0.222785
Rv1706c	0.00823047	0.102806	0.0555181				Rv1717	0.317085	0.013759
Rv1707	-0.143597	-0.467616	-0.305606				Rv1718	0.037892	0.110397
Rv1709	-0.522728	-0.12388	-0.323304				Rv1720c	-0.22842	-0.10565
Rv1710	0.15728	0.252645	0.204963				Rv1722	-0.13954	0.123526
Rv1714	-0.178722	0.177966	-0.000377747				Rv1723	0.024364	0.160214
Rv1715	-0.632067	-0.496905	-0.564486				Rv1724c	-0.14507	0.017876
Rv1716	0.433738	0.16702	0.300379				Rv1725c	-0.01561	0.109762
Rv1717	0.29007	0.3441	0.317085				Rv1726	-0.059	0.048602
Rv1718	0.0688761	0.00690841	0.0378923				Rv1727	0.092827	0.307674
Rv1720c	-0.392168	-0.064672	-0.22842				Rv1728c	-0.39369	0.121704
Rv1722	-0.0915505	-0.187539	-0.139545				Rv1729c	-0.03455	0.043741
Rv1723	-0.00786154	0.0565886	0.0243636				Rv1730c	0.615618	-0.15206
Rv1724c	-0.0786137	-0.211525	-0.145069				Rv1731	-0.02041	0.226379
Rv1725c	-0.141264	0.110037	-0.0156135				Rv1732c	0.132562	0.210286
Rv1726	-0.0823781	-0.0356259	-0.059002				Rv1735c	0.130249	0.352907
Rv1727	0.171216	0.0144373	0.0928266				Rv1736c	0.050457	0.11822
Rv1728c	-0.508077	-0.27931	-0.393693				Rv1737c	0.187308	-0.14969
Rv1729c	-0.236977	0.167874	-0.0345512				Rv1739c	-0.09391	0.011613
Rv1730c	-0.0897556	1.32099	0.615618				Rv1740	-0.53799	-0.09855
Rv1731	-0.098099	0.0572861	-0.0204065				Rv1741	0.193779	0.343906
Rv1732c	0.151735	0.113389	0.132562				Rv1742	-0.20247	0.029922
Rv1735c	-0.160242	0.420741	0.130249				Rv1743	-0.18165	0.026876
Rv1736c	0.0627487	0.0381652	0.0504569				Rv1744c	-0.36261	-0.191
Rv1737c	0.113075	0.261542	0.187308				Rv1745c	-1.01328	1.27883
Rv1739c	0.0304377	-0.218259	-0.0939107				Rv1746	-0.36597	0.212254
Rv1740	-0.587252	-0.488732	-0.537992				Rv1747	-0.30328	-0.12732
Rv1741	0.473288	-0.0857291	0.193779				Rv1748	0.188091	0.095585
Rv1742	0.149369	-0.554313	-0.202472				Rv1749c	0.054092	-0.05945
Rv1743	-0.217207	-0.146098	-0.181652				Rv1750c	-0.29484	0.003218
Rv1744c	-0.0840799	-0.641134	-0.362607				Rv1751	0.351616	0.069798
Rv1745c	-1.08678	-0.939775	-1.01328				Rv1753c	0.027137	0.096485
Rv1746	-0.260236	-0.471711	-0.365973				Rv1754c	0.127795	0.005173
Rv1747	-0.308165	-0.298389	-0.303277				Rv1758	-0.2982	-0.00854
Rv1748	0.219705	0.156477	0.188091				Rv1759c	0.111302	-0.25642
Rv1749c	-0.00710021	0.115285	0.0540924				Rv1760	0.167425	0.102624
Rv1750c	-0.414544	-0.17514	-0.294842				Rv1761c	0.695785	0.189599
Rv1751	0.557272	0.14596	0.351616				Rv1762c	0.199495	0.135014
Rv1753c	-0.0571545	0.111429	0.0271374				Rv1766	0.629362	-0.34326
Rv1754c	0.0975142	0.158075	0.127795				Rv1767	0.240993	0.19136
Rv1758	0.0956088	-0.692	-0.298196				Rv1768	0.260431	0.272201
Rv1759c	0.184628	0.0379767	0.111302				Rv1769	0.304209	0.164728
Rv1760	0.113472	0.221378	0.167425				Rv1770	0.10894	0.139546
Rv1761c	0.600553	0.791018	0.695785				Rv1771	0.150229	-0.32475
Rv1762c	0.164747	0.234243	0.199495				Rv1773c	-0.70647	-0.13809
Rv1766	1.33036	-0.0716403	0.629362				Rv1774	0.042044	0.15008
Rv1767	0.04206	0.439925	0.240993				Rv1775	0.15234	0.380241
Rv1768	0.264775	0.256086	0.260431				Rv1776c	0.615137	0.432983
Rv1769	0.497691	0.110727	0.304209				Rv1777	0.173776	0.056601
Rv1770	0.169193	0.0486879	0.10894				Rv1779c	-0.43982	0.060108
Rv1771	0.0612022	0.239256	0.150229				Rv1780	-0.51616	0.423082
Rv1773c	-0.346628	-1.06632	-0.706474				Rv1781c	-0.20195	0.082833
Rv1774	0.0376763	0.0464122	0.0420443				Rv1785c	-0.25933	-0.01529
Rv1775	-0.0283794	0.333059	0.15234				Rv1786	0.321307	-0.08628
Rv1776c	0.537819	0.692454	0.615137				Rv1788	0.142272	0.255287
Rv1777	0.230035	0.117517	0.173776				Rv1789	-0.08679	0.024259
Rv1779c	-0.378072	-0.501571	-0.439822				Rv1791	1.15175	2.7726
Rv1780	-0.904087	-0.128231	-0.516159				Rv1792	0.300768	0.479358
Rv1781c	-0.129544	-0.274363	-0.201954				Rv1798	-0.30794	-1.32251
Rv1785c	-0.309547	-0.209104	-0.259326				Rv1800	0.013318	0.257031
Rv1786	0.296928	0.345686	0.321307				Rv1801	0.149654	0.121364
Rv1788	0.0521889	0.232355	0.142272				Rv1802	-0.08881	0.017884
Rv1789	-0.00193882	-0.171644	-0.0867913				Rv1803c	0.003738	0.052846
Rv1791	1.22061	1.08288	1.15175				Rv1804c	0.034242	-0.10366
Rv1792	-0.141057	0.742593	0.300768				Rv1807	0.123653	-0.05165
Rv1798	-0.730004	0.114116	-0.307944				Rv1808	0.176905	0.378528
Rv1800	0.00620085	0.0204359	0.0133184				Rv1809	0.427454	0.39563
Rv1801	0.242327	0.0569812	0.149654				Rv1810	0.117745	0.371955
Rv1802	-0.152328	-0.0252922	-0.0888099				Rv1811	-0.13295	0.014058
Rv1803c	0.123004	-0.115527	0.00373841				Rv1812c	0.040328	0.036984
Rv1804c	0.0415619	0.0269213	0.0342416				Rv1813c	-0.49139	0.04277
Rv1807	0.050535	0.19677	0.123653				Rv1814	0.037336	0.070821
Rv1808	0.200904	0.152905	0.176905				Rv1815	-0.0321	0.084846
Rv1809	0.323483	0.531425	0.427454				Rv1816	-0.21677	-0.24174
Rv1810	0.0676223	0.167867	0.117745				Rv1817	0.098095	-0.01202
Rv1811	-0.0719394	-0.193961	-0.13295				Rv1818c	-0.00944	-0.09514
Rv1812c	0.0799548	0.000701241	0.040328				Rv1819c	0.172146	0.032137
Rv1813c	-0.315198	-0.667582	-0.49139				Rv1820	-0.13628	0.107549
Rv1814	0.0540459	0.0206258	0.0373358				Rv1821	-0.84848	-0.38166
Rv1815	0.175052	-0.239251	-0.0320995				Rv1823	0.131963	-0.45717
Rv1816	-0.189355	-0.244181	-0.216768				Rv1824	0.334905	-0.29262
Rv1817	0.110153	0.0860358	0.0980946				Rv1825	0.249149	-0.41639
Rv1818c	-0.00591772	-0.0129567	-0.00943721				Rv1829	0.545338	1.26296
Rv1819c	0.183047	0.161244	0.172146				Rv1831	-0.23033	0.576916
Rv1820	-0.159259	-0.113296	-0.136277				Rv1833c	0.240096	0.157748
Rv1821	-1.49565	-0.201307	-0.848478				Rv1834	-0.36017	0.007211
Rv1823	0.156364	0.107563	0.131963				Rv1835c	0.17155	0.204398
Rv1824	0.132995	0.536816	0.334905				Rv1836c	-0.47213	-2.69304
Rv1825	0.766049	-0.267751	0.249149				Rv1838c	-0.0086	0.063152
Rv1829	0.45938	0.631296	0.545338				Rv1839c	-0.32472	0.031499
Rv1831	-0.335423	-0.125233	-0.230328				Rv1840c	-0.34815	-0.26577
Rv1833c	0.10337	0.376822	0.240096				Rv1841c	-0.00331	0.025425
Rv1834	-0.299311	-0.421027	-0.360169				Rv1842c	0.098095	-0.20401
Rv1835c	0.292085	0.0510151	0.17155				Rv1843c	0.531204	0.479438
Rv1836c	-0.518537	-0.425725	-0.472131				Rv1844c	0.131161	0.201204
Rv1838c	-0.116118	0.0989079	-0.00860485				Rv1847	0.001482	0.044287
Rv1839c	-0.00247635	-0.646973	-0.324725				Rv1850	-0.2672	0.109985
Rv1840c	-0.39635	-0.299941	-0.348146				Rv1851	0.962349	0.147261
Rv1841c	0.261895	-0.26851	-0.00330765				Rv1852	0.112238	0.336927
Rv1842c	0.121571	0.0746188	0.0980948				Rv1855c	0.308428	0.333513
Rv1843c	0.543663	0.518745	0.531204				Rv1857	-0.03913	0.016715
Rv1844c	0.189499	0.0728232	0.131161				Rv1858	-0.11026	-0.05407
Rv1847	-0.0286115	0.031575	0.00148174				Rv1859	0.032009	0.304006
Rv1850	-0.913469	0.379077	-0.267196				Rv1860	-0.37163	-0.8057
Rv1851	1.4492	0.475496	0.962349				Rv1861	0.252884	0.174265
Rv1852	0.351215	-0.12674	0.112238				Rv1862	0.253623	0.275096
Rv1855c	0.499012	0.117845	0.308428				Rv1863c	-0.26643	0.059412
Rv1857	0.020775	-0.0990388	-0.0391319				Rv1864c	0.046322	0.247566
Rv1858	-0.0541481	-0.166381	-0.110265				Rv1865c	-0.12432	-0.01357
Rv1859	-0.0316588	0.0956767	0.032009				Rv1866	-0.16202	-0.13794
Rv1860	-0.308253	-0.435002	-0.371628				Rv1867	-0.20743	-0.04819
Rv1861	0.180383	0.325386	0.252884				Rv1868	-0.18954	0.026963
Rv1862	0.298302	0.208943	0.253623				Rv1869c	-0.48871	-0.00927
Rv1863c	-0.311537	-0.221319	-0.266428				Rv1870c	0.013628	0.149488
Rv1864c	-0.0975897	0.190234	0.0463222				Rv1871c	-0.02101	0.520896
Rv1865c	0.0666888	-0.315321	-0.124316				Rv1872c	0.459179	0.209312
Rv1866	0.0509949	-0.375028	-0.162016				Rv1873	0.215664	0.108129
Rv1867	-0.0357215	-0.379147	-0.207434				Rv1874	0.084637	0.398039
Rv1868	-0.110345	-0.268743	-0.189544				Rv1875	-0.57089	-0.00011
Rv1869c	-0.443311	-0.534112	-0.488711				Rv1876	-0.19351	0.136106
Rv1870c	0.0802202	-0.0529645	0.0136279				Rv1877	0.100358	0.144622
Rv1871c	0.285362	-0.32739	-0.021014				Rv1878	0.192871	-0.0672
Rv1872c	0.552634	0.365723	0.459179				Rv1879	0.20444	-0.0341
Rv1873	0.220981	0.210347	0.215664				Rv1880c	0.308538	-0.16163
Rv1874	-0.0609108	0.230184	0.0846369				Rv1881c	-0.24066	-0.01986
Rv1875	-0.43266	-0.709127	-0.570894				Rv1882c	-0.00332	0.109522
Rv1876	-0.0316571	-0.355368	-0.193512				Rv1883c	-0.11665	0.174153
Rv1877	0.111195	0.0895219	0.100358				Rv1884c	-0.1762	0.3023
Rv1878	0.191154	0.194587	0.192871				Rv1885c	0.165702	0.035127
Rv1879	0.0672093	0.341671	0.20444				Rv1886c	-0.18558	0.324604
Rv1880c	0.380792	0.236284	0.308538				Rv1887	-0.39472	0.131831
Rv1881c	-0.372684	-0.108627	-0.240655				Rv1888c	-0.10462	0.138544
Rv1882c	-0.0267001	0.0200626	-0.00331875				Rv1889c	0.0291	0.195568
Rv1883c	-0.04484	-0.188467	-0.116654				Rv1890c	-0.97403	0.251683
Rv1884c	-0.283895	-0.0685081	-0.176201				Rv1891	-0.02693	0.002825
Rv1885c	-0.179809	0.511214	0.165702				Rv1892	0.141421	0.142328
Rv1886c	-0.117642	-0.253514	-0.185578				Rv1894c	-0.00431	0.0273
Rv1887	-0.363261	-0.426178	-0.394719				Rv1895	0.678737	-0.06779
Rv1888c	-0.102079	-0.107154	-0.104617				Rv1896c	-0.23754	-0.32884
Rv1889c	0.290502	-0.232302	0.0290998				Rv1897c	-0.83424	-0.49829
Rv1890c	-0.378214	-1.56986	-0.974035				Rv1898	0.102768	-0.02771
Rv1891	-0.0308123	-0.0230475	-0.0269299				Rv1899c	0.264468	-0.14126
Rv1892	0.300718	-0.0178748	0.141421				Rv1900c	0.258513	-0.33765
Rv1894c	0.0558409	-0.0644555	-0.00430728				Rv1901	-1.37269	-3.24177
Rv1895	0.617106	0.740368	0.678737				Rv1902c	-0.06292	0.122324
Rv1896c	-0.209939	-0.265144	-0.237542				Rv1903	-0.09334	-0.61244
Rv1897c	-0.178079	-1.49041	-0.834245				Rv1904	-0.23817	-0.10625
Rv1898	0.00620085	0.199335	0.102768				Rv1905c	0.054539	0.263084
Rv1899c	0.389086	0.139851	0.264468				Rv1906c	0.116881	0.404331
Rv1900c	0.199496	0.31753	0.258513				Rv1907c	0.272391	0.559236
Rv1901	-1.36428	-1.3811	-1.37269				Rv1908c	2.91122	-0.33605
Rv1902c	-0.0247413	-0.101108	-0.0629248				Rv1909c	0.098214	-4.05353
Rv1903	-0.257148	0.0704704	-0.0933388				Rv1910c	-0.28927	-1.15592
Rv1904	-0.19308	-0.283258	-0.238169				Rv1911c	-0.06004	-0.30589
Rv1905c	0.0526196	0.0564579	0.0545387				Rv1912c	0.156366	0.052887
Rv1906c	0.215936	0.0178262	0.116881				Rv1913	0.356926	0.184796
Rv1907c	0.229753	0.31503	0.272391				Rv1914c	-0.07851	0.014473
Rv1908c	2.8981	2.92435	2.91122				Rv1915	-0.07419	-0.02548
Rv1909c	-0.22688	0.423309	0.0982145				Rv1916	0.382103	0.568787
Rv1910c	-0.193426	-0.385114	-0.28927				Rv1917c	-0.09305	0.084728
Rv1911c	-0.0684545	-0.0516336	-0.060044				Rv1918c	-0.18497	0.057666
Rv1912c	0.10129	0.211441	0.156366				Rv1919c	0.289906	0.021477
Rv1913	0.469862	0.24399	0.356926				Rv1920	-0.48605	0.044937
Rv1914c	-0.066069	-0.0909416	-0.0785053				Rv1921c	-0.09817	0.035115
Rv1915	-0.326889	0.178507	-0.0741911				Rv1922	-0.23085	0.056436
Rv1916	0.205553	0.558653	0.382103				Rv1923	-0.12794	0.064716
Rv1917c	-0.0219589	-0.164135	-0.0930468				Rv1924c	-0.25509	-0.24498
Rv1918c	-0.0398631	-0.330079	-0.184971				Rv1925	0.76845	-0.40882
Rv1919c	0.502329	0.0774824	0.289906				Rv1926c	-0.82572	-0.05247
Rv1920	-0.185543	-0.786557	-0.48605				Rv1927	0.158625	0.063693
Rv1921c	-0.0272866	-0.169044	-0.0981651				Rv1928c	-0.46074	0.486838
Rv1922	-0.242221	-0.219483	-0.230852				Rv1929c	0.171697	0.091093
Rv1923	-0.192444	-0.0634327	-0.127938				Rv1930c	-2.87467	0.826526
Rv1924c	-0.0537366	-0.456442	-0.255089				Rv1931c	0.125002	0.245112
Rv1925	0.654081	0.882818	0.76845				Rv1934c	-0.17039	-0.10524
Rv1926c	-0.610123	-1.04133	-0.825724				Rv1935c	0.516876	-0.04103
Rv1927	0.286856	0.0303938	0.158625				Rv1936	0.187274	0.07866
Rv1928c	-0.310933	-0.610552	-0.460743				Rv1937	-0.28955	0.141569
Rv1929c	0.191968	0.151425	0.171697				Rv1938	-0.63208	0.01747
Rv1930c	-1.24184	-4.5075	-2.87467				Rv1939	-0.35889	0.179557
Rv1931c	0.109256	0.140748	0.125002				Rv1940	-0.18138	0.118654
Rv1934c	-0.421575	0.0808038	-0.170386				Rv1941	-1.91129	0.127774
Rv1935c	0.561253	0.472498	0.516876				Rv1943c	-0.06913	-0.09336
Rv1936	0.286012	0.0885368	0.187274				Rv1944c	-0.24838	-0.12934
Rv1937	-0.182939	-0.396164	-0.289551				Rv1946c	1.61519	0.060721
Rv1938	-0.47615	-0.788008	-0.632079				Rv1948c	-0.07855	0.008947
Rv1939	-0.260848	-0.456934	-0.358891				Rv1949c	-0.06153	0.244079
Rv1940	-0.205586	-0.157172	-0.181379				Rv1950c	-0.34865	-0.48709
Rv1941	-1.60699	-2.21558	-1.91129				Rv1951c	-0.14648	0.216971
Rv1943c	-0.454623	0.316369	-0.069127				Rv1952	-0.00839	0.151381
Rv1944c	-0.304943	-0.191818	-0.248381				Rv1953	0.16397	-0.07278
Rv1946c	1.69029	1.54009	1.61519				Rv1955	0.174701	0.068074
Rv1948c	-0.24704	0.0899309	-0.0785544				Rv1956	0.289528	1.58519
Rv1949c	0.073578	-0.196628	-0.0615251				Rv1957	1.38103	2.16456
Rv1950c	-0.418698	-0.278601	-0.34865				Rv1958c	0.154665	0.238253
Rv1951c	0.160457	-0.453408	-0.146476				Rv1959c	-0.16578	0.153395
Rv1952	-0.329612	0.312822	-0.00839472				Rv1960c	0.16424	0.013029
Rv1953	0.0044702	0.323471	0.16397				Rv1961	0.089038	0.134829
Rv1955	0.516858	-0.167456	0.174701				Rv1962A	-1.02815	-0.27884
Rv1956	0.328175	0.250881	0.289528				Rv1962c	-0.5668	-0.21712
Rv1957	1.62133	1.14074	1.38103				Rv1963c	0.270774	-0.39053
Rv1958c	0.0184968	0.290833	0.154665				Rv1964	-0.23474	0.017688
Rv1959c	-0.372715	0.0411629	-0.165776				Rv1965	-0.07403	0.340921
Rv1960c	0.165616	0.162864	0.16424				Rv1966	-0.03087	0.039077
Rv1961	-0.0136634	0.191739	0.089038				Rv1967	-0.18978	0.016409
Rv1962A	-0.253529	-1.80276	-1.02815				Rv1968	-0.19666	0.087188
Rv1962c	-0.63991	-0.493692	-0.566801				Rv1969	0.202797	-0.03436
Rv1963c	0.0621486	0.479399	0.270774				Rv1971	-0.04192	0.148192
Rv1964	-0.171029	-0.29846	-0.234745				Rv1972	0.063673	-0.10031
Rv1965	-0.199101	0.051042	-0.0740297				Rv1973	0.515863	-0.0446
Rv1966	0.163191	-0.224924	-0.0308664				Rv1974	-0.33276	0.094153
Rv1967	-0.280367	-0.0991978	-0.189783				Rv1975	0.03175	0.057638
Rv1968	-0.328138	-0.0651899	-0.196664				Rv1977	0.123567	0.147709
Rv1969	0.10703	0.298564	0.202797				Rv1978	-0.09974	-0.02319
Rv1971	-0.00788111	-0.0759495	-0.0419153				Rv1979c	0.022725	0.004821
Rv1972	0.195436	-0.0680896	0.0636732				Rv1980c	0.00288	-0.14483
Rv1973	0.591213	0.440513	0.515863				Rv1981c	-0.07479	0.083659
Rv1974	0.220126	-0.885655	-0.332764				Rv1982c	0.187801	0.090823
Rv1975	0.0816516	-0.018152	0.0317498				Rv1983	0.108524	0.028064
Rv1977	0.209	0.0381336	0.123567				Rv1984c	0.101794	0.047376
Rv1978	-0.150476	-0.0489966	-0.0997363				Rv1985c	-0.09673	0.228021
Rv1979c	-0.0922514	0.137701	0.0227247				Rv1986	0.322983	0.201856
Rv1980c	-0.0581973	0.0639575	0.00288007				Rv1987	0.045094	0.004865
Rv1981c	-0.112034	-0.0375394	-0.0747865				Rv1988	-0.04556	0.305559
Rv1982c	0.264638	0.110964	0.187801				Rv1989c	0.031171	-0.07824
Rv1983	0.135075	0.0819718	0.108524				Rv1990A	0.026356	-0.41521
Rv1984c	0.227689	-0.0241	0.101794				Rv1991c	-0.07249	-0.01128
Rv1985c	-0.0378091	-0.155651	-0.0967299				Rv1992c	-0.0306	0.010334
Rv1986	0.0973334	0.548633	0.322983				Rv1994c	0.084808	-0.2384
Rv1987	0.0132651	0.0769236	0.0450944				Rv1995	0.418583	-0.06133
Rv1988	0.131399	-0.222517	-0.0455591				Rv1996	-0.1549	0.061401
Rv1989c	0.0133772	0.0489657	0.0311715				Rv1997	-0.14251	0.009371
Rv1990A	0.168746	-0.116033	0.0263564				Rv1998c	0.031706	0.000911
Rv1991c	-0.141302	-0.00367892	-0.0724907				Rv1999c	0.235313	0.357051
Rv1992c	0.0428055	-0.104015	-0.0306046				Rv2000	-0.07328	0.027456
Rv1994c	0.360471	-0.190855	0.0848081				Rv2001	-0.79574	0.034765
Rv1995	0.492116	0.34505	0.418583				Rv2003c	-0.00151	-0.16074
Rv1996	-0.0253996	-0.284398	-0.154899				Rv2004c	0.433619	-0.05685
Rv1997	-0.0838524	-0.201164	-0.142508				Rv2005c	-0.1016	0.082101
Rv1998c	0.19562	-0.132207	0.0317064				Rv2006	-0.19839	0.175785
Rv1999c	0.309793	0.160832	0.235313				Rv2007c	-1.06147	0.164019
Rv2000	-0.137139	-0.00942492	-0.073282				Rv2008c	-0.01075	-0.07951
Rv2001	-1.84129	0.249816	-0.795736				Rv2009	0.607619	-0.07889
Rv2003c	0.164979	-0.167991	-0.00150597				Rv2010	-0.1285	-0.50166
Rv2004c	0.281858	0.585379	0.433619				Rv2011c	-0.13729	0.255891
Rv2005c	-0.18918	-0.0140261	-0.101603				Rv2012	0.092111	-0.18799
Rv2006	-0.0390485	-0.357724	-0.198386				Rv2014	-0.14475	-0.15783
Rv2007c	-2.57707	0.454129	-1.06147				Rv2016	-0.00296	-0.10819
Rv2008c	0.0431415	-0.0646341	-0.0107463				Rv2018	-0.4596	-0.04179
Rv2009	-0.0899738	1.30521	0.607619				Rv2019	-0.16363	0.027025
Rv2010	-0.188132	-0.068858	-0.128495				Rv2020c	-0.05736	-0.04641
Rv2011c	-0.137489	-0.137088	-0.137289				Rv2021c	0.657115	0.461456
Rv2012	0.13681	0.0474116	0.0921108				Rv2022c	-0.32584	-0.20103
Rv2014	-0.253311	-0.0361897	-0.14475				Rv2023A	0.229804	0.083922
Rv2016	0.197449	-0.203374	-0.0029622				Rv2023c	0.046816	0.068194
Rv2018	-0.64624	-0.272958	-0.459599				Rv2024c	-0.14023	0.002715
Rv2019	0.0169527	-0.344212	-0.16363				Rv2025c	0.044436	-0.0349
Rv2020c	-0.120983	0.00627069	-0.0573559				Rv2026c	-1.74582	0.383329
Rv2021c	0.560106	0.754124	0.657115				Rv2027c	-0.2017	-0.18274
Rv2022c	-0.405683	-0.246004	-0.325843				Rv2028c	-0.78513	0.201755
Rv2023A	-0.00475602	0.464364	0.229804				Rv2029c	0.336441	-0.04825
Rv2023c	0.00949772	0.0841351	0.0468164				Rv2030c	0.277396	-0.02728
Rv2024c	-0.117978	-0.162489	-0.140233				Rv2031c	-0.23482	-0.16354
Rv2025c	0.483252	-0.394381	0.0444355				Rv2032	-0.10124	-0.08384
Rv2026c	-1.89505	-1.5966	-1.74582				Rv2033c	0.442331	-0.10221
Rv2027c	-0.264995	-0.138411	-0.201703				Rv2035	-0.49448	0.087514
Rv2028c	-0.450874	-1.11938	-0.785128				Rv2037c	-0.04116	0.073187
Rv2029c	0.189889	0.482994	0.336441				Rv2038c	-0.34475	-0.03236
Rv2030c	0.292354	0.262439	0.277396				Rv2039c	0.477023	0.020913
Rv2031c	-0.0856104	-0.384026	-0.234818				Rv2040c	0.464751	-0.03693
Rv2032	-0.0551789	-0.147304	-0.101241				Rv2041c	-0.12362	-0.002
Rv2033c	0.60776	0.276901	0.442331				Rv2042c	0.533927	0.077228
Rv2035	-0.206208	-0.782758	-0.494483				Rv2043c	-0.30887	-0.23641
Rv2037c	0.44764	-0.529963	-0.0411611				Rv2044c	-0.94449	0.077676
Rv2038c	-0.30606	-0.383434	-0.344747				Rv2045c	0.031714	0.24238
Rv2039c	0.568477	0.385568	0.477023				Rv2046	0.642114	-0.1151
Rv2040c	0.879017	0.0504838	0.464751				Rv2047c	-1.2631	-0.10001
Rv2041c	-0.10613	-0.141111	-0.12362				Rv2048c	-1.01822	0.233524
Rv2042c	0.432488	0.635366	0.533927				Rv2049c	0.298029	-0.29706
Rv2043c	-0.0347868	-0.582954	-0.30887				Rv2051c	-0.85366	-1.86373
Rv2044c	-1.6211	-0.267882	-0.944489				Rv2052c	0.326355	0.302981
Rv2045c	0.173604	-0.110175	0.0317143				Rv2053c	0.151833	0.263091
Rv2046	0.503253	0.780976	0.642114				Rv2054	-0.2788	0.167815
Rv2047c	-1.41659	-1.1096	-1.2631				Rv2055c	1.29786	-0.73097
Rv2048c	-1.17817	-0.858269	-1.01822				Rv2057c	0.216176	-0.22688
Rv2049c	0.339648	0.25641	0.298029				Rv2058c	0.121847	0.081553
Rv2051c	-0.842652	-0.864673	-0.853662				Rv2059	-0.12028	0.162398
Rv2052c	0.182916	0.469795	0.326355				Rv2061c	-0.26215	-0.17588
Rv2053c	0.198425	0.10524	0.151833				Rv2062c	-0.26042	0.220864
Rv2054	-0.310447	-0.247161	-0.278804				Rv2063A	0.604404	0.316013
Rv2055c	1.1	1.49572	1.29786				Rv2064	-0.15239	-0.41761
Rv2057c	0.174002	0.25835	0.216176				Rv2065	0.85665	-0.13124
Rv2058c	0.117416	0.126278	0.121847				Rv2066	-0.26312	-0.13732
Rv2059	-0.0235964	-0.216964	-0.12028				Rv2067c	-0.11377	0.067016
Rv2061c	0.0273512	-0.551658	-0.262153				Rv2068c	0.095072	0.051771
Rv2062c	-0.0889249	-0.431919	-0.260422				Rv2069	-0.10016	0.172383
Rv2063A	0.654	0.554809	0.604404				Rv2070c	-0.34915	-0.16947
Rv2064	-0.45409	0.149312	-0.152389				Rv2072c	0.655196	0.189791
Rv2065	1.16887	0.544427	0.85665				Rv2073c	0.027939	0.378551
Rv2066	-0.237584	-0.288646	-0.263115				Rv2075c	-0.18846	0.561444
Rv2067c	-0.177832	-0.0497141	-0.113773				Rv2076c	-0.06187	-0.34158
Rv2068c	-0.0130287	0.203172	0.0950716				Rv2077A	0.033068	-0.0173
Rv2069	-0.0657954	-0.134528	-0.100162				Rv2077c	0.001685	0.080684
Rv2070c	-0.604459	-0.0938457	-0.349152				Rv2079	-0.07914	0.153376
Rv2072c	0.647924	0.662468	0.655196				Rv2080	-0.00148	0.155394
Rv2073c	0.042065	0.0138126	0.0279388				Rv2081c	0.262824	0.3822
Rv2075c	-0.206754	-0.170173	-0.188463				Rv2082	-0.00715	0.133993
Rv2076c	0.00973197	-0.133481	-0.0618747				Rv2084	0.173391	0.022939
Rv2077A	0.212389	-0.146253	0.033068				Rv2086	-0.52078	0.097239
Rv2077c	-0.0320665	0.0354371	0.00168528				Rv2087	-0.59318	0.120206
Rv2079	-0.137904	-0.020368	-0.0791361				Rv2088	-0.32738	0.160717
Rv2080	0.0520661	-0.0550336	-0.00148376				Rv2089c	-0.37081	0.534161
Rv2081c	0.183969	0.341679	0.262824				Rv2090	0.226533	0.124683
Rv2082	-0.0056912	-0.00860212	-0.00714666				Rv2091c	0.207576	-0.19202
Rv2084	0.272013	0.0747684	0.173391				Rv2092c	-0.49009	-0.74599
Rv2086	0.0939572	-1.13552	-0.520783				Rv2095c	0.092037	0.054388
Rv2087	-0.914508	-0.271861	-0.593185				Rv2096c	-0.10552	0.277281
Rv2088	0.0370699	-0.691831	-0.327381				Rv2098c	0.123137	-0.40811
Rv2089c	-0.71398	-0.0276421	-0.370811				Rv2099c	-1.72276	-0.18025
Rv2090	0.146241	0.306824	0.226533				Rv2100	0.214302	0.145223
Rv2091c	0.278859	0.136294	0.207576				Rv2101	-0.24924	0.090652
Rv2092c	-0.287218	-0.692966	-0.490092				Rv2102	-0.3226	0.112106
Rv2095c	0.208581	-0.0245077	0.0920365				Rv2103c	0.49593	-0.2935
Rv2096c	0.158129	-0.369165	-0.105518				Rv2107	-0.46674	-0.4853
Rv2098c	0.0999453	0.146328	0.123137				Rv2108	0.016702	-0.04737
Rv2099c	-1.54635	-1.89916	-1.72276				Rv2113	-0.11661	-0.07213
Rv2100	0.278055	0.150548	0.214302				Rv2114	0.086528	0.089777
Rv2101	-0.17927	-0.319212	-0.249241				Rv2116	0.033005	-0.42696
Rv2102	-0.688836	0.0436332	-0.322601				Rv2118c	0.313865	-0.01732
Rv2103c	0.812462	0.179398	0.49593				Rv2119	-0.20315	0.323964
Rv2107	-0.267902	-0.665586	-0.466744				Rv2120c	-0.24818	0.121532
Rv2108	0.109159	-0.0757551	0.0167019				Rv2123	0.011681	0.134654
Rv2113	-0.211739	-0.0214779	-0.116608				Rv2124c	0.311926	0.05519
Rv2114	0.192531	-0.0194742	0.0865283				Rv2125	0.133945	0.455126
Rv2116	0.121083	-0.0550724	0.0330053				Rv2126c	0.125309	-0.04879
Rv2118c	0.396748	0.230982	0.313865				Rv2127	-0.26441	-0.12818
Rv2119	-0.154758	-0.251542	-0.20315				Rv2128	0.026771	0.021845
Rv2120c	-0.0666109	-0.429758	-0.248185				Rv2129c	0.218028	-0.0704
Rv2123	-0.0853247	0.108686	0.0116808				Rv2132	0.271877	0.136892
Rv2124c	0.261126	0.362725	0.311926				Rv2133c	-0.01242	0.313905
Rv2125	-0.0422542	0.310144	0.133945				Rv2134c	0.34406	0.852771
Rv2126c	0.222562	0.028055	0.125309				Rv2136c	-0.59959	-0.44889
Rv2127	-0.284295	-0.244521	-0.264408				Rv2137c	-0.85729	0.084349
Rv2128	-0.181504	0.235045	0.0267705				Rv2140c	-1.34745	-2.20014
Rv2129c	0.0446163	0.39144	0.218028				Rv2141c	0.414844	0.385048
Rv2132	0.362964	0.18079	0.271877				Rv2142c	0.076679	0.203972
Rv2133c	0.0373878	-0.0622202	-0.0124162				Rv2143	0.121196	-0.04801
Rv2134c	0.44173	0.246391	0.34406				Rv2144c	-0.14279	0.073084
Rv2136c	-0.655741	-0.543438	-0.59959				Rv2148c	-0.24028	0.001996
Rv2137c	-0.628902	-1.08568	-0.857292				Rv2149c	0.40147	-0.03556
Rv2140c	-1.31588	-1.37901	-1.34745				Rv2154c	1.50684	-0.67356
Rv2141c	0.502551	0.327137	0.414844				Rv2159c	0.457256	-0.11555
Rv2142c	0.238021	-0.0846642	0.0766786				Rv2161c	0.528843	-0.02087
Rv2143	0.156573	0.0858194	0.121196				Rv2162c	0.193046	-0.05642
Rv2144c	0.25282	-0.538398	-0.142789				Rv2170	-0.01402	-0.95381
Rv2148c	-0.123336	-0.357221	-0.240279				Rv2171	-0.09909	-0.17962
Rv2149c	0.293627	0.509313	0.40147				Rv2173	0.506515	2.36959
Rv2154c	1.20486	1.80882	1.50684				Rv2175c	0.246107	-0.15264
Rv2159c	0.451632	0.462881	0.457256				Rv2176	0.170104	-0.43043
Rv2161c	0.567337	0.49035	0.528843				Rv2180c	0.286759	0.385166
Rv2162c	0.30168	0.0844117	0.193046				Rv2181	-0.61471	0.326197
Rv2170	-0.508309	0.480269	-0.0140198				Rv2183c	0.662957	0.163228
Rv2171	-0.39794	0.199762	-0.0990887				Rv2184c	0.568497	0.016496
Rv2173	0.492678	0.520353	0.506515				Rv2185c	0.271863	-0.1191
Rv2175c	-0.0800934	0.572307	0.246107				Rv2187	-0.12196	0.246274
Rv2176	0.0632339	0.276975	0.170104				Rv2189c	-0.12821	0.271171
Rv2180c	0.24191	0.331607	0.286759				Rv2190c	-0.02961	0.454474
Rv2181	-0.583015	-0.64641	-0.614712				Rv2191	0.083503	0.046895
Rv2183c	0.994401	0.331512	0.662957				Rv2197c	0.05879	0.288621
Rv2184c	0.338258	0.798735	0.568497				Rv2203	-0.54201	-0.10045
Rv2185c	0.279823	0.263903	0.271863				Rv2205c	0.396203	0.03891
Rv2187	-0.186289	-0.0576409	-0.121965				Rv2206	-1.1482	-2.10956
Rv2189c	0.0715675	-0.327988	-0.12821				Rv2208	0.35163	0.070944
Rv2190c	0.173389	-0.232613	-0.0296121				Rv2209	0.148672	0.090387
Rv2191	0.0380562	0.128949	0.0835028				Rv2212	0.845501	0.040673
Rv2197c	0.0792249	0.0383553	0.0587901				Rv2213	0.276929	-0.17567
Rv2203	-0.311362	-0.772654	-0.542008				Rv2214c	0.498089	0.590991
Rv2205c	0.270055	0.522352	0.396203				Rv2216	-0.42961	0.060423
Rv2206	-0.983411	-1.31299	-1.1482				Rv2222c	-0.3113	1.10157
Rv2208	0.526332	0.176928	0.35163				Rv2223c	0.157545	0.041184
Rv2209	0.269471	0.0278724	0.148672				Rv2224c	0.182688	0.225645
Rv2212	0.871682	0.819319	0.845501				Rv2226	-0.13439	0.080315
Rv2213	0.180154	0.373703	0.276929				Rv2227	0.204548	0.137936
Rv2214c	0.498514	0.497663	0.498089				Rv2230c	-0.26957	0.562875
Rv2216	-0.533551	-0.32566	-0.429605				Rv2231c	-0.20697	0.116589
Rv2222c	-0.212578	-0.41003	-0.311304				Rv2232	0.374845	0.902112
Rv2223c	0.193179	0.121912	0.157545				Rv2234	-0.07808	-0.1507
Rv2224c	0.112038	0.253339	0.182688				Rv2236c	0.321803	-0.39814
Rv2226	-0.523004	0.254216	-0.134394				Rv2237	0.125674	0.04
Rv2227	-0.127467	0.536562	0.204548				Rv2237A	0.671219	0.135777
Rv2230c	-0.487802	-0.0513456	-0.269574				Rv2240c	-0.15956	-0.10419
Rv2231A	-0.0531131	0.285521	0.116204				Rv2248	-0.24369	0.17022
Rv2231c	-0.577856	0.163916	-0.20697				Rv2249c	-0.25214	0.396607
Rv2232	0.193494	0.556196	0.374845				Rv2250c	0.045073	-0.00522
Rv2234	-0.459232	0.303079	-0.0780763				Rv2251	-0.44056	-0.12975
Rv2236c	0.887239	-0.243633	0.321803				Rv2252	-0.2888	0.710745
Rv2237	0.212947	0.0384006	0.125674				Rv2253	0.073546	-0.00208
Rv2237A	1.0093	0.333137	0.671219				Rv2254c	-0.32791	-0.11289
Rv2240c	0.320469	-0.639592	-0.159561				Rv2258c	-0.23186	0.336206
Rv2248	0.0272423	-0.514623	-0.24369				Rv2259	0.316736	1.32697
Rv2249c	-0.520396	0.0161254	-0.252135				Rv2260	0.397421	-0.24903
Rv2250c	0.168621	-0.0784754	0.0450728				Rv2261c	-0.25691	0.169813
Rv2251	-0.169725	-0.711393	-0.440559				Rv2262c	-0.26598	-0.0557
Rv2252	-0.330279	-0.247317	-0.288798				Rv2263	-0.02721	0.147288
Rv2253	0.0754705	0.071622	0.0735463				Rv2264c	0.216438	0.116442
Rv2254c	-0.288714	-0.367108	-0.327911				Rv2265	-0.24149	-0.188
Rv2258c	-0.397863	-0.065856	-0.23186				Rv2266	0.020607	-0.0653
Rv2259	0.219586	0.413886	0.316736				Rv2267c	-0.05487	0.0314
Rv2260	0.254611	0.540231	0.397421				Rv2268c	-0.25996	0.041566
Rv2261c	-0.129941	-0.383871	-0.256906				Rv2269c	-0.36774	0.059338
Rv2262c	-0.402935	-0.129022	-0.265979				Rv2270	-1.13288	-0.06801
Rv2263	-0.10846	0.0540483	-0.0272059				Rv2271	-0.15899	0.000653
Rv2264c	0.127565	0.305311	0.216438				Rv2272	-0.64158	-0.3434
Rv2265	-0.229437	-0.253543	-0.24149				Rv2273	-0.17343	-0.20186
Rv2266	0.0536057	-0.0123924	0.0206066				Rv2274c	0.538676	0.075184
Rv2267c	0.0440298	-0.153776	-0.0548734				Rv2275	0.462036	-0.09571
Rv2268c	-0.339671	-0.180242	-0.259957				Rv2276	0.914768	-0.06295
Rv2269c	-0.186728	-0.548744	-0.367736				Rv2277c	-0.80697	-0.59751
Rv2270	-0.284549	-1.98121	-1.13288				Rv2280	-0.22843	0.124582
Rv2271	-0.152807	-0.165177	-0.158992				Rv2281	0.00173	-0.10237
Rv2272	-1.13587	-0.147297	-0.641582				Rv2284	-0.20312	-0.03708
Rv2273	0.0496151	-0.396477	-0.173431				Rv2285	0.437281	0.177695
Rv2274c	0.733167	0.344186	0.538676				Rv2286c	0.029736	0.191645
Rv2275	0.608148	0.315924	0.462036				Rv2287	0.195796	0.251095
Rv2276	0.255934	1.5736	0.914768				Rv2289	-0.09214	0.004922
Rv2277c	-1.38064	-0.233297	-0.80697				Rv2290	-0.19088	0.089706
Rv2280	-0.284229	-0.172639	-0.228434				Rv2291	0.239917	0.737266
Rv2281	0.00620085	-0.00274009	0.00173038				Rv2292c	0.172996	-0.37333
Rv2284	-0.200722	-0.205519	-0.203121				Rv2293c	-0.56451	-0.15539
Rv2285	0.366642	0.50792	0.437281				Rv2294	-0.29852	-0.02465
Rv2286c	-0.0130947	0.0725665	0.0297359				Rv2295	-0.32542	-0.30489
Rv2287	0.221533	0.170058	0.195796				Rv2296	0.052639	-0.08836
Rv2289	-0.225473	0.0411995	-0.0921368				Rv2297	-0.02399	0.032066
Rv2290	-0.127348	-0.254403	-0.190876				Rv2298	-0.13377	-0.21664
Rv2291	0.230694	0.249141	0.239917				Rv2299c	-0.09763	-0.14246
Rv2292c	-0.655283	1.00127	0.172996				Rv2300c	0.016101	-0.17747
Rv2293c	-0.343698	-0.785319	-0.564509				Rv2301	-0.21028	0.050063
Rv2294	-0.389294	-0.207743	-0.298519				Rv2302	0.762566	-0.28925
Rv2295	-0.290187	-0.360653	-0.32542				Rv2303c	-0.09571	-0.0219
Rv2296	-0.0591948	0.164473	0.0526393				Rv2305	0.064325	-0.04572
Rv2297	0.172628	-0.220614	-0.0239929				Rv2306A	-0.20374	-0.05566
Rv2298	-0.0988213	-0.168709	-0.133765				Rv2307A	-0.45014	0.364128
Rv2299c	-0.214873	0.0196232	-0.097625				Rv2307B	0.139519	0.096558
Rv2300c	-0.0491601	0.0813617	0.0161008				Rv2307c	-0.08965	-0.00264
Rv2301	-0.0587087	-0.36186	-0.210284				Rv2307D	-0.15432	0.50289
Rv2302	0.847473	0.677659	0.762566				Rv2308	-0.00324	-0.09321
Rv2303c	-0.0808838	-0.110531	-0.0957073				Rv2309A	0.014002	-0.17379
Rv2305	0.210739	-0.0820884	0.0643252				Rv2309c	-0.01124	0.295919
Rv2306A	-0.0237137	-0.383767	-0.203741				Rv2310	-0.23288	-0.31379
Rv2307A	-0.274129	-0.626157	-0.450143				Rv2311	0.175612	0.262511
Rv2307B	0.0830849	0.195953	0.139519				Rv2312	0.662212	0.051429
Rv2307c	-0.128066	-0.0512392	-0.0896525				Rv2313c	-0.11949	-0.02883
Rv2307D	-0.332812	0.0241669	-0.154323				Rv2314c	-0.02143	0.012614
Rv2308	0.217777	-0.224264	-0.00324364				Rv2315c	-0.47781	0.139417
Rv2309A	-0.0486164	0.0766209	0.0140022				Rv2316	0.354925	0.360989
Rv2309c	0.0574935	-0.0799667	-0.0112366				Rv2317	0.006325	0.632776
Rv2310	-0.237917	-0.227845	-0.232881				Rv2318	0.062602	0.384959
Rv2311	0.161512	0.189712	0.175612				Rv2319c	0.375758	-0.02548
Rv2312	0.293551	1.03087	0.662212				Rv2320c	-0.1123	0.021582
Rv2313c	-0.146542	-0.0924336	-0.119488				Rv2321c	-0.16606	-0.26727
Rv2314c	-0.0158811	-0.0269817	-0.0214314				Rv2322c	0.158339	-0.17832
Rv2315c	-0.288465	-0.667152	-0.477809				Rv2323c	-0.1403	0.160558
Rv2316	0.451606	0.258244	0.354925				Rv2324	0.473635	0.035493
Rv2317	0.296062	-0.283412	0.00632469				Rv2326c	-0.21051	-0.05609
Rv2318	-0.0379897	0.163193	0.0626016				Rv2328	-0.2546	0.022975
Rv2319c	0.496303	0.255212	0.375758				Rv2329c	-0.24741	-0.0552
Rv2320c	0.0932893	-0.31788	-0.112295				Rv2330c	-0.20696	-0.05674
Rv2321c	-0.383938	0.0518137	-0.166062				Rv2331	0.326177	0.809361
Rv2322c	-0.104672	0.42135	0.158339				Rv2331A	-0.43681	0.669791
Rv2323c	0.0468027	-0.327397	-0.140297				Rv2332	0.238875	0.437981
Rv2324	0.499876	0.447394	0.473635				Rv2333c	0.005663	0.849494
Rv2326c	-0.0477802	-0.373248	-0.210514				Rv2335	-0.44309	2.75262
Rv2328	-0.589124	0.0799324	-0.254596				Rv2336	0.061413	0.225916
Rv2329c	-0.157969	-0.336858	-0.247413				Rv2337c	0.206864	0.245547
Rv2330c	-0.14643	-0.26748	-0.206955				Rv2338c	-0.08963	0.324371
Rv2331	0.595026	0.0573286	0.326177				Rv2339	-0.00992	0.113792
Rv2331A	-0.704962	-0.168666	-0.436814				Rv2340c	-0.11331	-0.28862
Rv2332	0.332152	0.145597	0.238875				Rv2341	-0.12778	0.045144
Rv2333c	-0.0205058	0.0318327	0.00566349				Rv2342	-0.83869	-0.63458
Rv2335	-0.813778	-0.0723953	-0.443087				Rv2344c	-0.30902	0.525762
Rv2336	0.0247712	0.0980542	0.0614127				Rv2345	-0.02398	-0.00352
Rv2337c	0.0296247	0.384104	0.206864				Rv2348c	-1.42613	-0.29342
Rv2338c	-0.178658	-0.000595239	-0.0896267				Rv2349c	-0.22521	-0.14206
Rv2339	0.00620085	-0.026037	-0.00991806				Rv2350c	-0.21353	-0.12817
Rv2340c	-0.160363	-0.0662608	-0.113312				Rv2351c	-0.08055	-0.09888
Rv2341	-0.236398	-0.0191595	-0.127779				Rv2352c	0.203536	-0.05354
Rv2342	-0.657873	-1.0195	-0.838689				Rv2353c	-0.24634	0.246671
Rv2344c	-0.0607976	-0.557243	-0.30902				Rv2356c	-0.00032	-0.28614
Rv2345	0.166153	-0.214114	-0.0239805				Rv2358	-0.44763	-2.38345
Rv2348c	0.0632058	-2.91547	-1.42613				Rv2360c	-0.38531	0.194137
Rv2349c	-0.229113	-0.221302	-0.225207				Rv2365c	-0.16258	0.471306
Rv2350c	-0.322144	-0.10491	-0.213527				Rv2366c	0.072995	0.111006
Rv2351c	-0.0955847	-0.0655152	-0.08055				Rv2367c	0.208952	0.096247
Rv2352c	0.218216	0.188856	0.203536				Rv2368c	0.142422	0.846759
Rv2353c	-0.127628	-0.365061	-0.246345				Rv2369c	-0.45384	0.374867
Rv2356c	-0.0878025	0.0871595	-0.000321537				Rv2370c	0.01428	-0.01583
Rv2358	-0.448721	-0.446545	-0.447633				Rv2372c	0.391275	-0.12805
Rv2360c	-0.28354	-0.487072	-0.385306				Rv2374c	-0.87109	-2.49053
Rv2365c	0.688948	-1.0141	-0.162577				Rv2375	-0.30944	-0.36335
Rv2366c	0.207967	-0.0619765	0.0729952				Rv2376c	-0.93171	0.37094
Rv2367c	0.197019	0.220884	0.208952				Rv2377c	0.155701	0.544812
Rv2368c	0.291478	-0.00663493	0.142422				Rv2378c	-0.86809	0.565081
Rv2369c	-0.377005	-0.530684	-0.453845				Rv2379c	-0.28466	0.208479
Rv2370c	0.0489286	-0.020368	0.0142803				Rv2380c	-0.20903	0.524311
Rv2372c	0.43941	0.343139	0.391275				Rv2381c	0.410854	0.446225
Rv2374c	-1.55156	-0.190617	-0.87109				Rv2382c	0.239747	0.983945
Rv2375	-0.417535	-0.201345	-0.30944				Rv2383c	0.63342	0.391618
Rv2376c	-0.784358	-1.07906	-0.931709				Rv2384	0.362854	0.222352
Rv2377c	0.458744	-0.147341	0.155701				Rv2385	0.275329	0.098568
Rv2378c	-1.35733	-0.378842	-0.868086				Rv2387	0.332001	0.185054
Rv2379c	0.122658	-0.691985	-0.284664				Rv2388c	1.0994	1.79977
Rv2380c	0.0446683	-0.462728	-0.20903				Rv2389c	0.327949	0.503712
Rv2381c	0.613832	0.207877	0.410854				Rv2390c	0.248615	0.299392
Rv2382c	0.825121	-0.345627	0.239747				Rv2394	0.424753	0.106675
Rv2383c	0.304918	0.961923	0.63342				Rv2395	0.678529	-0.02969
Rv2384	0.354302	0.371405	0.362854				Rv2396	0.57442	0.056587
Rv2385	0.315298	0.23536	0.275329				Rv2402	0.133641	0.01167
Rv2387	0.26509	0.398913	0.332001				Rv2403c	0.467572	0.554229
Rv2388c	1.1015	1.09731	1.0994				Rv2404c	3.10378	3.75817
Rv2389c	0.267157	0.38874	0.327949				Rv2405	0.180605	0.537171
Rv2390c	0.182129	0.3151	0.248615				Rv2406c	-0.05165	-0.11397
Rv2394	0.414314	0.435192	0.424753				Rv2407	0.064954	-0.06518
Rv2395	0.610548	0.74651	0.678529				Rv2408	-1.16809	-0.20902
Rv2396	0.708469	0.440372	0.57442				Rv2409c	-0.26863	-0.7648
Rv2402	0.0727377	0.194545	0.133641				Rv2410c	-0.37883	-0.74091
Rv2403c	0.435594	0.49955	0.467572				Rv2411c	0.351636	-0.63386
Rv2404c	3.02532	3.18224	3.10378				Rv2414c	-0.28325	0.206572
Rv2405	0.110546	0.250664	0.180605				Rv2415c	-0.17142	0.107005
Rv2406c	-0.135612	0.0323189	-0.0516463				Rv2416c	-0.09662	0.298222
Rv2407	0.118042	0.0118657	0.0649539				Rv2417c	-0.50152	0.391233
Rv2408	-1.24774	-1.08843	-1.16809				Rv2422	-0.79404	0.729456
Rv2409c	-0.227231	-0.310035	-0.268633				Rv2423	-0.05066	-0.12563
Rv2410c	-0.245359	-0.512304	-0.378831				Rv2425c	-0.00599	-0.27211
Rv2411c	0.377182	0.326091	0.351636				Rv2426c	-0.15315	-0.56617
Rv2414c	-0.214429	-0.352067	-0.283248				Rv2427c	-1.04834	-1.63321
Rv2415c	-0.105669	-0.237166	-0.171417				Rv2429	-1.28317	-3.83281
Rv2416c	-0.212875	0.0196446	-0.0966151				Rv2430c	0.425658	0.337832
Rv2417c	-0.352582	-0.650459	-0.50152				Rv2431c	0.966225	0.260714
Rv2422	-0.478172	-1.10991	-0.794042				Rv2432c	1.41652	0.332106
Rv2423	-0.0560109	-0.0453076	-0.0506593				Rv2433c	1.56359	1.94144
Rv2425c	-0.0638817	0.051898	-0.00599185				Rv2434c	1.61158	1.08706
Rv2426c	-0.304811	-0.00149822	-0.153154				Rv2435c	0.424954	0.286559
Rv2427A	-0.868439	-0.325196	-0.596818				Rv2436	-0.12541	0.289691
Rv2427c	-1.23359	-0.863085	-1.04834				Rv2437	0.385553	0.317079
Rv2429	-1.67262	-0.893718	-1.28317				Rv2443	0.013264	0.010283
Rv2430c	0.352628	0.498687	0.425658				Rv2444c	-2.04109	-3.78832
Rv2431c	1.01576	0.916686	0.966225				Rv2446c	-0.61292	-0.62589
Rv2432c	1.68718	1.14586	1.41652				Rv2449c	0.082178	0.288105
Rv2433c	1.42695	1.70023	1.56359				Rv2450c	0.152686	0.271192
Rv2434c	1.86808	1.35509	1.61158				Rv2451	-0.06047	0.259545
Rv2435c	0.469943	0.379965	0.424954				Rv2452c	-0.00206	0.034801
Rv2436	-0.131151	-0.119678	-0.125415				Rv2453c	-0.03135	-0.01053
Rv2437	0.957839	-0.186734	0.385553				Rv2456c	-0.59502	0.121863
Rv2443	-0.0769861	0.103514	0.013264				Rv2458	0.237427	-0.04652
Rv2444c	-2.1449	-1.93729	-2.04109				Rv2459	0.154705	0.091239
Rv2446c	-0.59641	-0.629423	-0.612916				Rv2462c	-0.88641	-1.21803
Rv2449c	0.145232	0.0191239	0.082178				Rv2463	0.131627	-0.08219
Rv2450c	0.162999	0.142374	0.152686				Rv2464c	0.165273	0.177717
Rv2451	0.259346	-0.380276	-0.0604652				Rv2466c	-0.39656	0.141763
Rv2452c	0.231354	-0.23548	-0.00206301				Rv2467	-0.06852	-0.21124
Rv2453c	0.109356	-0.172048	-0.0313457				Rv2468A	-0.67437	-0.41445
Rv2456c	-0.73086	-0.45918	-0.59502				Rv2468c	-0.53025	-0.60445
Rv2458	0.235255	0.239598	0.237427				Rv2469c	-0.08689	-0.19043
Rv2459	0.0904258	0.218985	0.154705				Rv2471	0.005144	0.208733
Rv2462c	-1.04127	-0.731548	-0.886411				Rv2473	-0.43565	0.327949
Rv2463	-0.0277383	0.290993	0.131627				Rv2474c	0.456905	0.952462
Rv2464c	0.185105	0.145442	0.165273				Rv2475c	1.03327	0.60377
Rv2466c	-0.473143	-0.319973	-0.396558				Rv2476c	-0.80571	-1.51205
Rv2467	-0.139864	0.0028148	-0.0685244				Rv2478c	-0.09875	0.140947
Rv2468A	-0.85994	-0.488798	-0.674369				Rv2481c	-0.28137	0.495178
Rv2468c	-0.708761	-0.351735	-0.530248				Rv2482c	-0.19748	0.040249
Rv2469c	-0.274089	0.100301	-0.086894				Rv2483c	-0.21033	-0.09929
Rv2471	-0.230659	0.240947	0.00514412				Rv2484c	-0.14659	0.707879
Rv2473	-0.716371	-0.154927	-0.435649				Rv2485c	0.103648	0.073591
Rv2474c	0.13021	0.783601	0.456905				Rv2486	-0.03242	0.123034
Rv2475c	1.18133	0.885211	1.03327				Rv2487c	-0.00988	-0.17726
Rv2476c	-1.05037	-0.561058	-0.805714				Rv2488c	0.084111	0.030647
Rv2478c	0.0372177	-0.234725	-0.0987535				Rv2489c	0.309899	0.120142
Rv2481c	-0.327819	-0.234922	-0.28137				Rv2490c	0.065312	-0.49168
Rv2482c	-0.239721	-0.155236	-0.197478				Rv2491	0.307079	0.425144
Rv2483c	0.000252818	-0.420913	-0.21033				Rv2492	0.346603	0.143909
Rv2484c	-0.0627816	-0.230395	-0.146589				Rv2496c	0.238782	0.259232
Rv2485c	0.0023262	0.204969	0.103648				Rv2497c	0.139911	0.252782
Rv2486	-0.195883	0.131048	-0.0324177				Rv2498c	-0.49019	0.411807
Rv2487c	-0.156243	0.136476	-0.00988354				Rv2500c	-0.446	0.796128
Rv2488c	0.0664459	0.101776	0.084111				Rv2501c	-0.05995	-0.28161
Rv2489c	0.214286	0.405511	0.309899				Rv2502c	-0.14843	-0.07571
Rv2490c	0.0919364	0.038688	0.0653122				Rv2503c	-0.49707	-0.08898
Rv2491	0.446918	0.167241	0.307079				Rv2504c	-0.41187	-0.27353
Rv2492	0.15174	0.541466	0.346603				Rv2505c	0.166824	0.155065
Rv2496c	0.00831737	0.469248	0.238782				Rv2506	-0.75787	1.54224
Rv2497c	0.343134	-0.0633115	0.139911				Rv2508c	0.384411	0.353648
Rv2498c	-0.710325	-0.270063	-0.490194				Rv2510c	0.251177	0.148079
Rv2500c	0.294962	-1.18697	-0.446003				Rv2513	-0.39675	-0.08032
Rv2501c	0.030222	-0.150121	-0.0599493				Rv2515c	-0.36604	-0.05312
Rv2502c	-0.470695	0.173844	-0.148426				Rv2517c	-0.14749	0.070112
Rv2503c	-0.559181	-0.434954	-0.497067				Rv2519	0.059288	0.006476
Rv2504c	-0.795601	-0.0281459	-0.411873				Rv2521	-0.28666	0.139531
Rv2505c	0.0875875	0.246061	0.166824				Rv2522c	-0.33799	0.457728
Rv2506	-0.698656	-0.817081	-0.757868				Rv2525c	0.089514	0.179903
Rv2508c	0.179406	0.589415	0.384411				Rv2527	-0.03261	0.079613
Rv2510c	0.0284135	0.47394	0.251177				Rv2528c	0.30828	-0.03113
Rv2513	-0.153863	-0.639639	-0.396751				Rv2529	0.279878	-0.10239
Rv2515c	-0.352914	-0.379167	-0.366041				Rv2531c	-0.09104	-0.07321
Rv2517c	-0.129757	-0.165228	-0.147492				Rv2532c	0.141706	-0.31282
Rv2519	0.130056	-0.0114813	0.0592875				Rv2536	-0.0619	-0.19863
Rv2521	0.02758	-0.600901	-0.28666				Rv2542	-0.13902	-0.00407
Rv2522c	-0.739357	0.0633733	-0.337992				Rv2543	0.084244	0.169839
Rv2525c	0.139053	0.0399753	0.089514				Rv2544	0.038503	0.026154
Rv2527	-0.204143	0.138926	-0.0326088				Rv2545	-0.06748	0.026131
Rv2528c	0.0430881	0.573472	0.30828				Rv2546	-0.18688	-0.17067
Rv2529	0.355091	0.204665	0.279878				Rv2548	-0.58007	0.111231
Rv2531c	-0.083576	-0.0984997	-0.0910378				Rv2549c	-0.00195	0.054759
Rv2532c	0.0996095	0.183802	0.141706				Rv2550c	0.241916	1.24978
Rv2536	-0.0928588	-0.0309485	-0.0619037				Rv2551c	-1.10041	0.212339
Rv2542	0.0930462	-0.371078	-0.139016				Rv2553c	-0.41961	-0.75871
Rv2543	0.133139	0.0353489	0.084244				Rv2556c	-0.21926	0.274622
Rv2544	0.16514	-0.0881348	0.0385028				Rv2557	-0.39722	-0.06997
Rv2545	0.0652258	-0.200176	-0.0674752				Rv2558	0.098759	0.140901
Rv2546	-0.227836	-0.145924	-0.18688				Rv2559c	-0.10746	-0.0335
Rv2548	-0.235477	-0.924665	-0.580071				Rv2560	0.089426	0.33627
Rv2549c	-0.221278	0.217379	-0.00194943				Rv2561	0.092936	0.369811
Rv2550c	0.122605	0.361226	0.241916				Rv2562	-0.02154	0.061577
Rv2551c	-1.50353	-0.697288	-1.10041				Rv2563	-0.10395	0.574429
Rv2553c	0.461219	-1.30044	-0.41961				Rv2564	0.635452	-0.11417
Rv2556c	-0.348375	-0.0901519	-0.219263				Rv2565	-0.14107	0.036328
Rv2557	-0.576959	-0.217484	-0.397221				Rv2566	0.29733	0.005097
Rv2558	0.231949	-0.0344306	0.0987591				Rv2567	-0.98148	0.57636
Rv2559c	-0.0248729	-0.190056	-0.107464				Rv2568c	0.270703	-0.0177
Rv2560	0.0885433	0.0903085	0.0894259				Rv2569c	-0.37488	0.985486
Rv2561	0.127592	0.0582808	0.0929362				Rv2570	0.289869	-0.00372
Rv2562	-0.0633079	0.0202281	-0.0215399				Rv2571c	-0.51937	-0.38938
Rv2563	0.0383008	-0.246191	-0.103945				Rv2573	0.443153	-0.05463
Rv2564	0.653803	0.617101	0.635452				Rv2575	-0.17026	-0.05083
Rv2565	-0.0623976	-0.219748	-0.141073				Rv2576c	-0.21868	0.240209
Rv2566	0.32003	0.27463	0.29733				Rv2577	-0.15055	0.129171
Rv2567	-1.00691	-0.956056	-0.981482				Rv2578c	-0.29359	-0.06693
Rv2568c	0.379066	0.162341	0.270703				Rv2579	0.216128	-0.03214
Rv2569c	-0.753949	0.00418846	-0.37488				Rv2581c	-0.18199	0
Rv2570	0.440887	0.138852	0.289869				Rv2583c	2.97955	4.61333
Rv2571c	-0.385348	-0.653394	-0.519371				Rv2584c	0.118343	-0.1493
Rv2573	0.546702	0.339603	0.443153				Rv2585c	-0.10637	-0.10739
Rv2575	-0.422667	0.0821543	-0.170256				Rv2586c	-0.08254	-0.34502
Rv2576c	-0.177419	-0.25995	-0.218684				Rv2588c	0.574428	-0.01054
Rv2577	-0.209554	-0.0915375	-0.150546				Rv2589	0.395469	0.69197
Rv2578c	-0.42195	-0.16522	-0.293585				Rv2590	0.011185	-0.09266
Rv2579	0.340737	0.0915198	0.216128				Rv2591	0.043195	-0.09142
Rv2581c	-0.184147	-0.179832	-0.18199				Rv2596	-0.5188	0.444425
Rv2583c	2.98728	2.97182	2.97955				Rv2597	-0.10618	-0.05363
Rv2584c	0.0335749	0.203111	0.118343				Rv2598	-0.15581	-0.17234
Rv2585c	0.010807	-0.223542	-0.106367				Rv2599	0.206583	0.032316
Rv2586c	-0.179301	0.0142195	-0.0825408				Rv2600	-0.00407	0.166554
Rv2588c	0.157855	0.991001	0.574428				Rv2601	0.258678	0.33495
Rv2589	0.396867	0.394071	0.395469				Rv2602	0.083016	-0.10581
Rv2590	0.0876652	-0.0652949	0.0111852				Rv2605c	-0.31112	0.150224
Rv2591	0.115644	-0.0292548	0.0431946				Rv2606c	-0.18291	1.4706
Rv2596	-0.311287	-0.726314	-0.5188				Rv2607	-0.06126	0.238197
Rv2597	0.143633	-0.355996	-0.106181				Rv2608	-0.00943	0.038256
Rv2598	0.0165009	-0.328126	-0.155812				Rv2609c	0.200311	-0.50586
Rv2599	0.288292	0.124874	0.206583				Rv2613c	-0.44936	-2
Rv2600	-0.289913	0.28178	-0.0040664				Rv2615c	-0.64131	0.049765
Rv2601	0.168143	0.349213	0.258678				Rv2616	0.095423	-0.00476
Rv2602	0.153044	0.0129883	0.083016				Rv2617c	0.004184	0.254897
Rv2605c	-0.44242	-0.179825	-0.311122				Rv2618	-0.47628	-0.50445
Rv2606c	-0.23616	-0.129654	-0.182907				Rv2619c	0.313903	-0.11103
Rv2607	-0.0618117	-0.0607071	-0.0612594				Rv2620c	0.1052	-0.08768
Rv2608	0.00119631	-0.0200574	-0.00943055				Rv2621c	1.90157	-0.24223
Rv2609c	0.0124577	0.388165	0.200311				Rv2622	0.081068	0.293517
Rv2613c	-0.143885	-0.754836	-0.44936				Rv2623	-0.4672	0.028784
Rv2615c	-0.865967	-0.416648	-0.641308				Rv2624c	-0.49495	-0.09732
Rv2616	0.01587	0.174976	0.0954227				Rv2625c	-0.35082	0.182744
Rv2617c	0.0642511	-0.0558826	0.00418428				Rv2626c	-0.49305	0.328099
Rv2618	-0.943769	-0.00880002	-0.476284				Rv2627c	0.29898	0.1636
Rv2619c	0.457782	0.170024	0.313903				Rv2629	-0.04106	0.327488
Rv2620c	0.0432552	0.167146	0.1052				Rv2630	-0.25617	-0.12011
Rv2621c	1.21007	2.59306	1.90157				Rv2631	-0.08096	0.007449
Rv2622	0.259733	-0.0975964	0.0810683				Rv2632c	0.292982	-0.43589
Rv2623	-0.504983	-0.429407	-0.467195				Rv2633c	-0.53048	-0.57999
Rv2624c	0.0100755	-0.999968	-0.494946				Rv2634c	-0.15282	0.025446
Rv2625c	-0.39624	-0.305403	-0.350822				Rv2635	-0.35418	0.095616
Rv2626c	-0.442516	-0.543576	-0.493046				Rv2636	-0.02826	0.05857
Rv2627c	0.0278938	0.570066	0.29898				Rv2637	-0.15683	0.049627
Rv2629	-0.00539095	-0.0767211	-0.041056				Rv2638	0.24945	-0.13716
Rv2630	-0.582034	0.0696996	-0.256167				Rv2639c	0.360103	0.154392
Rv2631	-0.150611	-0.0113119	-0.0809614				Rv2641	0.210493	0.113272
Rv2632c	0.757255	-0.171292	0.292982				Rv2642	-0.13072	0.170941
Rv2633c	-0.450531	-0.610424	-0.530478				Rv2643	0.014435	0.117447
Rv2634c	-0.191936	-0.113702	-0.152819				Rv2644c	-0.50283	-0.17064
Rv2635	1.67229	-2.38066	-0.354184				Rv2645	0.3737	-0.11523
Rv2636	-0.20541	0.148887	-0.0282612				Rv2646	0.036229	0.174685
Rv2637	-0.0808587	-0.232801	-0.15683				Rv2647	0.940545	-0.26482
Rv2638	0.243849	0.255051	0.24945				Rv2650c	0.191636	0.360078
Rv2639c	0.561475	0.15873	0.360103				Rv2655c	-0.02402	-0.08751
Rv2641	-0.071959	0.492945	0.210493				Rv2656c	-0.23867	0.079018
Rv2642	-0.0793688	-0.182075	-0.130722				Rv2657c	-0.24218	-0.04376
Rv2643	0.0344304	-0.00556113	0.0144347				Rv2658c	-0.42154	-0.0798
Rv2644c	-0.565203	-0.440454	-0.502829				Rv2659c	-0.18524	0.282918
Rv2645	0.338384	0.409015	0.3737				Rv2660c	0.356464	0.29594
Rv2646	0.155612	-0.083154	0.0362292				Rv2661c	-0.30862	0.342877
Rv2647	1.09254	0.788547	0.940545				Rv2662	0.793199	-0.11248
Rv2650c	0.438084	-0.0548123	0.191636				Rv2663	-0.22484	0.12018
Rv2655c	-0.102692	0.0546581	-0.0240167				Rv2667	0.230143	0.155455
Rv2656c	-0.168066	-0.309281	-0.238673				Rv2668	-0.37186	-0.00741
Rv2657c	0.550602	-1.03496	-0.242177				Rv2670c	-0.01963	0.249015
Rv2658c	-0.503085	-0.340004	-0.421544				Rv2671	-0.15514	0.063188
Rv2659c	-0.179458	-0.191016	-0.185237				Rv2672	0.20846	0.670662
Rv2660c	0.423536	0.289391	0.356464				Rv2674	-0.12561	-0.0358
Rv2661c	0.0475863	-0.664828	-0.308621				Rv2675c	0.128153	0.095382
Rv2662	0.621539	0.964859	0.793199				Rv2679	0.369402	0.068305
Rv2663	-0.144657	-0.305021	-0.224839				Rv2680	-1.8331	-1.44793
Rv2667	0.131318	0.328968	0.230143				Rv2681	1.28555	1.17194
Rv2668	-0.260923	-0.482793	-0.371858				Rv2684	-0.02535	-0.20818
Rv2670c	-0.0248885	-0.0143738	-0.0196312				Rv2685	0.051364	0.038319
Rv2671	-0.311176	0.000901381	-0.155137				Rv2686c	-0.58181	0.037712
Rv2672	0.187641	0.229279	0.20846				Rv2687c	0.747116	0.31552
Rv2674	-0.0285802	-0.222633	-0.125607				Rv2688c	-0.21326	0.226812
Rv2675c	0.214456	0.0418494	0.128153				Rv2689c	-0.49081	-0.83894
Rv2679	0.33713	0.401674	0.369402				Rv2691	0.439612	0.853608
Rv2680	-1.15298	-2.51321	-1.8331				Rv2693c	0.39888	-0.16617
Rv2681	1.67319	0.897904	1.28555				Rv2694c	-0.40106	0.678781
Rv2684	-0.267154	0.216464	-0.0253452				Rv2695	0.81241	0.136914
Rv2685	0.0975511	0.00517677	0.051364				Rv2696c	-0.57278	-0.1704
Rv2686c	-0.750045	-0.413565	-0.581805				Rv2701c	-0.06677	-0.47249
Rv2687c	0.921662	0.57257	0.747116				Rv2702	-2.11346	-1.60574
Rv2688c	-0.394659	-0.0318565	-0.213258				Rv2704	-0.3035	-0.13647
Rv2689c	-0.604964	-0.376647	-0.490806				Rv2705c	0.646999	-0.36094
Rv2691	0.331701	0.547523	0.439612				Rv2706c	0.081048	-0.95644
Rv2693c	0.272823	0.524936	0.39888				Rv2707	-1.64979	-1.28381
Rv2694c	-0.699389	-0.102738	-0.401064				Rv2708c	-0.87252	1.4118
Rv2695	0.690714	0.934106	0.81241				Rv2709	-1.00759	-1.3287
Rv2696c	-0.104767	-1.0408	-0.572781				Rv2712c	-0.51269	0.650582
Rv2701c	0.0309672	-0.1645	-0.0667663				Rv2713	-0.09469	0.195072
Rv2702	-3.1394	-1.08752	-2.11346				Rv2714	-0.00995	0.338564
Rv2704	-0.474374	-0.132619	-0.303496				Rv2715	-0.23205	-0.26347
Rv2705c	0.855001	0.438997	0.646999				Rv2716	-0.1428	-0.18389
Rv2706c	0.804572	-0.642476	0.0810477				Rv2717c	0.059196	-0.07589
Rv2707	-1.8173	-1.48229	-1.64979				Rv2718c	-0.3843	-0.42029
Rv2708c	-0.623757	-1.12127	-0.872516				Rv2719c	-0.31178	0.096745
Rv2709	-1.16535	-0.849824	-1.00759				Rv2721c	-0.04728	1.02415
Rv2712c	-0.555321	-0.470063	-0.512692				Rv2722	0.499039	0.807515
Rv2713	-0.0761151	-0.113265	-0.0946902				Rv2723	-0.0431	-0.49407
Rv2714	0.0472739	-0.0671699	-0.00994801				Rv2724c	0.14259	-0.29035
Rv2715	-0.217105	-0.247001	-0.232053				Rv2725c	0.306621	0.683668
Rv2716	-0.300324	0.0147255	-0.142799				Rv2728c	0.133417	-0.15426
Rv2717c	0.193322	-0.0749294	0.0591963				Rv2729c	-0.05635	-0.53452
Rv2718c	-0.480702	-0.287892	-0.384297				Rv2730	0.383091	0.085979
Rv2719c	-0.125323	-0.498236	-0.31178				Rv2731	0.613986	1.25171
Rv2721c	-0.0865999	-0.00796198	-0.0472809				Rv2732c	-1.11625	-0.72021
Rv2722	0.585323	0.412754	0.499039				Rv2733c	-1.24249	-0.46015
Rv2723	-0.0342173	-0.0519729	-0.0430951				Rv2734	0.503945	-0.32464
Rv2724c	0.124762	0.160417	0.14259				Rv2735c	0.541942	0.107638
[truncated: 884 more rows]

## Sheet: Fig 1D
Fig 1D. Average log2 fold change for all RB-TnSeq screening conditions for sugI and sugA
Raw fitness values used to calculate average log2 fold change
locus	desc	set1S197 no stress control	set1S198 no stress control	set1S199 7H9 with Rifampicin 0.00045 ug/mL	set1S200 7H9 with Rifampicin 0.00045 ug/mL	set1S201 7H9 with Rifampicin 0.014 ug/mL	set1S202 7H9 with Rifampicin 0.014 ug/mL	set1S203 7H9 with Bedaquiline 0.15 ug/mL	set1S204 7H9 with Bedaquiline 0.15 ug/mL	set1S205 7H9 with Ethambutol 0.75 ug/mL	set1S206 7H9 with Ethambutol 0.75 ug/mL	set1S211 7H9 with Clofazimine 0.072 ug/mL	set1S212 7H9 with Clofazimine 0.072 ug/mL	set1S213 7H9 with Clofazimine 0.45 ug/mL	set1S214 7H9 with Clofazimine 0.45 ug/mL	set1S219 Glycerol (C)	set1S220 Glycerol (C)	set1S221 propionate (C)	set1S222 propionate (C)	set1S223 acetate (C)	set1S224 acetate (C)	set1S225 D-Glucose (C)	set1S226 D-Glucose (C)	set1S227 pyruvate (C)	set1S228 pyruvate (C)	set1S229 L-Asparagine (C)	set1S230 L-Asparagine (C)	set1S231 L-Aspartic Acid (C)	set1S232 L-Aspartic Acid (C)	set1S233 L-Glutamic (C)	set1S234 L-Glutamic (C)	set2S581 no stress control	set2S582 no stress control	set2S583 7H9 with Dimethyl Sulfoxide 1 vol%	set2S584 7H9 with Dimethyl Sulfoxide 1 vol%	set2S585 7H9 with Meropenem 9.6 ug/mL	set2S586 7H9 with Meropenem 9.6 ug/mL	set2S589 7H9 with Pretomanid 0.213 ug/mL	set2S590 7H9 with Pretomanid 0.213 ug/mL	set2S591 7H9 with Sulfamethizole 0.026 mM	set2S592 7H9 with Sulfamethizole 0.026 mM	set2S595 7H9 with Hygromycin B 0.0095 mM	set2S596 7H9 with Hygromycin B 0.0095 mM	set2S601 D-Lactate 10 mM (C)	set2S602 D-Lactate 10 mM (C)	set2S603 L-Lactate 10 mM (C)	set2S604 L-Lactate 10 mM (C)	set2S605 D,L-Malic Acid 10 mM (C)	set2S606 D,L-Malic Acid 10 mM (C)
Rv3331	sugI	-0.119692	-0.118667	0.483905	0.150819	0.892962	0.92394	-0.0572452	0.292822	0.975125	0.793821	-0.0280173	-0.164538	-0.0281117	0.0731702	0.519008	0.364024	-0.627942	-0.819002	-0.292999	-0.404097	-3.0973	-3.46674	-0.954972	-1.05489	-0.244099	-0.383223	0.310413	0.131446	0.54696	0.208863	-0.266626	-0.262024	-0.524104	-0.629289	0.671278	0.773312	1.03767	1.16374	0.198859	-0.0631542	0.53085	0.249776	-0.758917	-0.671138	-0.0454086	-0.169262	-0.329712	-0.389771
Rv1236	sugA	-0.0137838	-0.153911	0.0610549	0.0170915	0.200852	0.144012	0.0655653	-0.200616	0.0303103	0.0699034	-0.00715878	0.154118	0.000762204	0.0938868	-0.0442898	-0.100851	-0.148603	-0.170032	-0.238213	-0.0835929	0.0677913	-0.125094	0.00663636	-0.038253	-0.185725	-0.281785	-0.0516975	-0.0853873	-0.0852598	-0.163548	-0.0748656	-0.0953716	0.0802337	0.128498	0.27012	0.20302	0.0598591	-0.0468989	0.0341885	-0.0851267	0.0170935	0.192148	-0.247282	-0.285028	-0.111017	-0.272503	-0.189647	-0.132403
sugI/Rv3331				sugA/Rv1236
condition	avg log2 fold change	category		condition	avg log2 fold change	category
Glycerol (C)	0.441516	carbon		Glycerol (C)	-0.0725705	carbon
propionate (C)	-0.723472	carbon		propionate (C)	-0.159318	carbon
acetate (C)	-0.348548	carbon		acetate (C)	-0.160903	carbon
pyruvate (C)	-1.00493	carbon		pyruvate (C)	-0.0158083	carbon
L-Asparagine (C)	-0.313661	carbon		L-Asparagine (C)	-0.233755	carbon
L-Aspartic Acid (C)	0.22093	carbon		L-Aspartic Acid (C)	-0.0685424	carbon
L-Glutamic (C)	0.377911	carbon		L-Glutamic (C)	-0.124404	carbon
D-Lactate 10 mM (C)	-0.715027	carbon		D-Lactate 10 mM (C)	-0.266155	carbon
L-Lactate 10 mM (C)	-0.107335	carbon		L-Lactate 10 mM (C)	-0.19176	carbon
D,L-Malic Acid 10 mM (C)	-0.359741	carbon		D,L-Malic Acid 10 mM (C)	-0.161025	carbon
D-Glucose (C)	-3.28202	carbon		D-Glucose (C)	-0.0286515	carbon
D-Trehalose 10 mM (C)	0.522857	carbon		D-Trehalose 10 mM (C)	-1.7982	carbon
casaminos 1 mg/mL (C)	-0.148052	carbon		casaminos 1 mg/mL (C)	-0.160731	carbon
Valeric 10 mM (C)	-0.48657	carbon		Valeric 10 mM (C)	0.123509	carbon
butyrate 10 mM (C)	-0.402575	carbon		butyrate 10 mM (C)	0.096217	carbon
heptadecanoic 250 uM (C)	0.34532	carbon		heptadecanoic 250 uM (C)	0.156462	carbon
Stearic 100 uM (C)	0.682279	carbon		Stearic 100 uM (C)	0.0822046	carbon
Palmitic 100 uM (C)	-0.552093	carbon		Palmitic 100 uM (C)	0.0477846	carbon
oleate 200uM (C)	1.25951	carbon		oleate 200uM (C)	-0.146197	carbon
cholesterol 100uM (C)	0.0210967	carbon		cholesterol 100uM (C)	-0.21385	carbon
L-Alanine 10 mM (N)	0.407377	nitrogen		L-Alanine 10 mM (N)	-0.0569794	nitrogen
L-Asparagine 10 mM (N)	0.576855	nitrogen		L-Asparagine 10 mM (N)	-0.062742	nitrogen
L-Aspartic Acid 10 mM (N)	0.307695	nitrogen		L-Aspartic Acid 10 mM (N)	0.0422689	nitrogen
L-Glutamine 10 mM (N)	0.40997	nitrogen		L-Glutamine 10 mM (N)	0.121251	nitrogen
L-Glutamic 10 mM (N)	0.410177	nitrogen		L-Glutamic 10 mM (N)	-0.0752636	nitrogen
Glycine 10 mM (N)	0.375654	nitrogen		Glycine 10 mM (N)	-0.053348	nitrogen
L-Serine 10 mM (N)	0.430983	nitrogen		L-Serine 10 mM (N)	-0.0414565	nitrogen
L-Valine 10 mM (N)	-0.184347	nitrogen		L-Valine 10 mM (N)	-0.105428	nitrogen
Ammonium chloride 10mM (N)	0.472873	nitrogen		Ammonium chloride 10mM (N)	-0.0602834	nitrogen
Urea 10mM (N)	0.435397	nitrogen		Urea 10mM (N)	-0.103048	nitrogen
7H9 with Moxifloxacin 0.121 ug/mL	0.81451	antibiotics/stress		7H9 with Moxifloxacin 0.121 ug/mL	0.401443	antibiotics/stress
7H9 with Isoniazid 0.025 ug/mL	0.687458	antibiotics/stress		7H9 with Isoniazid 0.025 ug/mL	0.224642	antibiotics/stress
7H9 with Ethionamide 0.1 ug/mL	0.123238	antibiotics/stress		7H9 with Ethionamide 0.1 ug/mL	0.204598	antibiotics/stress
7H9 with Ofloxacin 0.8 ug/mL	0.78089	antibiotics/stress		7H9 with Ofloxacin 0.8 ug/mL	0.204647	antibiotics/stress
7H9 with para-aminosalicylic 0.086 ug/mL	0.272087	antibiotics/stress		7H9 with para-aminosalicylic 0.086 ug/mL	0.240944	antibiotics/stress
7H9 with Streptomycin 0.178 ug/mL	0.0242353	antibiotics/stress		7H9 with Streptomycin 0.178 ug/mL	0.22299	antibiotics/stress
7H9 with Delamanid 0.236 ug/mL	0.32533	antibiotics/stress		7H9 with Delamanid 0.236 ug/mL	0.0225986	antibiotics/stress
7H9 with Clarithromycin 0.967 ug/mL	1.16701	antibiotics/stress		7H9 with Clarithromycin 0.967 ug/mL	-0.0052709	antibiotics/stress
7H9 with Amikacin di2 ug/mL	-0.0384101	antibiotics/stress		7H9 with Amikacin di2 ug/mL	0.00162442	antibiotics/stress
7H9 with Cumene hydroperoxide 0.05 mM	0.831341	antibiotics/stress		7H9 with Cumene hydroperoxide 0.05 mM	0.113881	antibiotics/stress
7H9 pH 5.5	0.495568	antibiotics/stress		7H9 pH 5.5	-0.0614075	antibiotics/stress
7H9 with Pyrazinamide 50 ug/mL; pH 5.5	0.515957	antibiotics/stress		7H9 with Pyrazinamide 50 ug/mL; pH 5.5	0.109815	antibiotics/stress
7H9 with Doxycycline hyclate 0.0035 mM	0.329613	antibiotics/stress		7H9 with Doxycycline hyclate 0.0035 mM	0.212161	antibiotics/stress
7H9 with 8-hydroxy-nitroquinoline 0.03 mM	0.490355	antibiotics/stress		7H9 with 8-hydroxy-nitroquinoline 0.03 mM	-0.0848845	antibiotics/stress
7H9 with Phenazine methosulfate 0.0054 mM	-0.644217	antibiotics/stress		7H9 with Phenazine methosulfate 0.0054 mM	-0.0744721	antibiotics/stress
7H9 with Dibucaine 0.21 mM	0.456442	antibiotics/stress		7H9 with Dibucaine 0.21 mM	-0.055002	antibiotics/stress
7H9 with Tetrazolium violet 0.065 mM	0.367196	antibiotics/stress		7H9 with Tetrazolium violet 0.065 mM	-0.0843961	antibiotics/stress
7H9 with Chlorhexidine diacetate salt 0.0021 mM	0.202138	antibiotics/stress		7H9 with Chlorhexidine diacetate salt 0.0021 mM	-0.361717	antibiotics/stress
7H9 with Ciprofloxacin Hydrochloride 0.0012 mM	0.66972	antibiotics/stress		7H9 with Ciprofloxacin Hydrochloride 0.0012 mM	0.128698	antibiotics/stress
7H9 with Erythromycin 0.016 mM	-0.108092	antibiotics/stress		7H9 with Erythromycin 0.016 mM	-0.0051816	antibiotics/stress
7H9 with Chlorpromazine 0.054 mM	0.20208	antibiotics/stress		7H9 with Chlorpromazine 0.054 mM	0.00741296	antibiotics/stress
7H9 with Spectinomycin 0.029 mM	-0.162077	antibiotics/stress		7H9 with Spectinomycin 0.029 mM	-0.0089214	antibiotics/stress
7H9 with Benzethonium chloride 0.068 mM	0.313939	antibiotics/stress		7H9 with Benzethonium chloride 0.068 mM	-0.115459	antibiotics/stress
7H9 with Lomefloxacin 0.0035 mM	0.604719	antibiotics/stress		7H9 with Lomefloxacin 0.0035 mM	-0.030434	antibiotics/stress
7H9 with Ceftriaxone hemi(heptahydrate) 0.12 mM	0.309869	antibiotics/stress		7H9 with Ceftriaxone hemi(heptahydrate) 0.12 mM	0.0576045	antibiotics/stress
7H9 with 2-bromo-2-nitro-1,3-propanediol 0.1 mM	0.584504	antibiotics/stress		7H9 with 2-bromo-2-nitro-1,3-propanediol 0.1 mM	-0.154229	antibiotics/stress
7H9 with 2-Mercaptopyridine N-oxide 0.0078 mM	0.834716	antibiotics/stress		7H9 with 2-Mercaptopyridine N-oxide 0.0078 mM	-0.0729697	antibiotics/stress
7H9 with Econazole nitrate salt 0.0082 mM	-0.0554321	antibiotics/stress		7H9 with Econazole nitrate salt 0.0082 mM	0.00412647	antibiotics/stress
7H9 with Chloramphenicol 0.01 mM	0.632083	antibiotics/stress		7H9 with Chloramphenicol 0.01 mM	-0.035053	antibiotics/stress
7H9 with Novobiocin 0.004 mM	0.718188	antibiotics/stress		7H9 with Novobiocin 0.004 mM	-0.132455	antibiotics/stress
7H9 with Dicloxacillin 0.0069 mM	0.0141557	antibiotics/stress		7H9 with Dicloxacillin 0.0069 mM	-0.0280564	antibiotics/stress
7H9 with Cloxacillin 0.0386 mM	0.525445	antibiotics/stress		7H9 with Cloxacillin 0.0386 mM	-0.167397	antibiotics/stress
7H9 with Phenazine ethosulfate 0.0137 mM	-0.187122	antibiotics/stress		7H9 with Phenazine ethosulfate 0.0137 mM	-0.0886396	antibiotics/stress
7H9 with 2,4-Dinitrophenol 0.1503 mM	-0.108394	antibiotics/stress		7H9 with 2,4-Dinitrophenol 0.1503 mM	-0.0700274	antibiotics/stress
7H9 with Antimycin A 0.0186 mM	-0.181616	antibiotics/stress		7H9 with Antimycin A 0.0186 mM	0.0752298	antibiotics/stress
7H9 with Menadione 0.005 mM	-0.603245	antibiotics/stress		7H9 with Menadione 0.005 mM	0.131159	antibiotics/stress
7H9 with Hydrogen peroxide 3.97 mM	0.0684431	antibiotics/stress		7H9 with Hydrogen peroxide 3.97 mM	0.231722	antibiotics/stress
7H9 with Dodecyl Sulfate 0.02 vol%	-0.394766	antibiotics/stress		7H9 with Dodecyl Sulfate 0.02 vol%	-0.151099	antibiotics/stress
7H9 with Linezolid 0.3 ug/mL	0.234001	antibiotics/stress		7H9 with Linezolid 0.3 ug/mL	0.14462	antibiotics/stress
7H9 with Levofloxacin 0.3 ug/mL	0.35296	antibiotics/stress		7H9 with Levofloxacin 0.3 ug/mL	0.177351	antibiotics/stress
7H9 with Irgasan 0.065 mM	-0.368135	antibiotics/stress		7H9 with Irgasan 0.065 mM	0.129101	antibiotics/stress
7H9 with Zinc Pyrithione 0.00072 mM	-0.335687	antibiotics/stress		7H9 with Zinc Pyrithione 0.00072 mM	0.0542347	antibiotics/stress
7H9 with Ciprofloxacin Hydrochloride 0.001 mM	0.548754	antibiotics/stress		7H9 with Ciprofloxacin Hydrochloride 0.001 mM	0.137917	antibiotics/stress
7H9 with Norfloxacin 0.125 mM	0.715126	antibiotics/stress		7H9 with Norfloxacin 0.125 mM	0.0452219	antibiotics/stress
7H9 with copper (II) chloride 0.08 mM	0.627778	antibiotics/stress		7H9 with copper (II) chloride 0.08 mM	0.209788	antibiotics/stress
7H9 with Sisomicin 0.07 mM	0.127317	antibiotics/stress		7H9 with Sisomicin 0.07 mM	0.0146921	antibiotics/stress
7H9 with Geneticin G418 0.35 mM	-0.429408	antibiotics/stress		7H9 with Geneticin G418 0.35 mM	0.038754	antibiotics/stress
7H9 with Nickel (II) chloride 0.6 mM	0.650708	antibiotics/stress		7H9 with Nickel (II) chloride 0.6 mM	0.0582579	antibiotics/stress
7H9 with hypochlorite 0.4 vol%	0.0407094	antibiotics/stress		7H9 with hypochlorite 0.4 vol%	-0.148847	antibiotics/stress
pH 4.5	0.478104	antibiotics/stress		pH 4.5	0.0205948	antibiotics/stress
pH 5.5	0.146879	antibiotics/stress		pH 5.5	0.318773	antibiotics/stress
7H9 with Hydrogen peroxide 2.5 mM; pH 5.5	-0.197848	antibiotics/stress		7H9 with Hydrogen peroxide 2.5 mM; pH 5.5	0.699436	antibiotics/stress
7H9 with nitrite 1.5 mM; pH 5.5	-0.240937	antibiotics/stress		7H9 with nitrite 1.5 mM; pH 5.5	0.224887	antibiotics/stress
7H9 with Hydrogen peroxide 2.5 mM; pH 6.5	0.147223	antibiotics/stress		7H9 with Hydrogen peroxide 2.5 mM; pH 6.5	0.123431	antibiotics/stress
7H9 with Rifampicin 0.00045 ug/mL	0.317362	antibiotics/stress		7H9 with Rifampicin 0.00045 ug/mL	0.0390732	antibiotics/stress
7H9 with Rifampicin 0.014 ug/mL	0.908451	antibiotics/stress		7H9 with Rifampicin 0.014 ug/mL	0.172432	antibiotics/stress
7H9 with Bedaquiline 0.15 ug/mL	0.117788	antibiotics/stress		7H9 with Bedaquiline 0.15 ug/mL	-0.0675253	antibiotics/stress
7H9 with Ethambutol 0.75 ug/mL	0.884473	antibiotics/stress		7H9 with Ethambutol 0.75 ug/mL	0.0501069	antibiotics/stress
7H9 with Clofazimine 0.072 ug/mL	-0.0962779	antibiotics/stress		7H9 with Clofazimine 0.072 ug/mL	0.0734796	antibiotics/stress
7H9 with Clofazimine 0.45 ug/mL	0.0225292	antibiotics/stress		7H9 with Clofazimine 0.45 ug/mL	0.0473245	antibiotics/stress
7H9 with Dimethyl Sulfoxide 1 vol%	-0.576697	antibiotics/stress		7H9 with Dimethyl Sulfoxide 1 vol%	0.104366	antibiotics/stress
7H9 with Meropenem 9.6 ug/mL	0.722295	antibiotics/stress		7H9 with Meropenem 9.6 ug/mL	0.23657	antibiotics/stress
7H9 with Pretomanid 0.213 ug/mL	1.10071	antibiotics/stress		7H9 with Pretomanid 0.213 ug/mL	0.00648008	antibiotics/stress
7H9 with Sulfamethizole 0.026 mM	0.0678523	antibiotics/stress		7H9 with Sulfamethizole 0.026 mM	-0.0254691	antibiotics/stress
7H9 with Hygromycin B 0.0095 mM	0.390313	antibiotics/stress		7H9 with Hygromycin B 0.0095 mM	0.104621	antibiotics/stress
[truncated: 164 more columns]

## Sheet: Fig 1E
Fig 1E. Comparison of RB-TnSeq fitness values for Rv1626 and Rv3220c
Raw fitness values used to calculate average log2 fold change
locus	desc	set1S197 no stress control	set1S198 no stress control	set1S199 7H9 with Rifampicin 0.00045 ug/mL	set1S200 7H9 with Rifampicin 0.00045 ug/mL	set1S201 7H9 with Rifampicin 0.014 ug/mL	set1S202 7H9 with Rifampicin 0.014 ug/mL	set1S203 7H9 with Bedaquiline 0.15 ug/mL	set1S204 7H9 with Bedaquiline 0.15 ug/mL	set1S205 7H9 with Ethambutol 0.75 ug/mL	set1S206 7H9 with Ethambutol 0.75 ug/mL	set1S211 7H9 with Clofazimine 0.072 ug/mL	set1S212 7H9 with Clofazimine 0.072 ug/mL	set1S213 7H9 with Clofazimine 0.45 ug/mL	set1S214 7H9 with Clofazimine 0.45 ug/mL	set1S219 Glycerol (C)	set1S220 Glycerol (C)	set1S221 propionate (C)	set1S222 propionate (C)	set1S223 acetate (C)	set1S224 acetate (C)	set1S225 D-Glucose (C)	set1S226 D-Glucose (C)	set1S227 pyruvate (C)	set1S228 pyruvate (C)	set1S229 L-Asparagine (C)	set1S230 L-Asparagine (C)	set1S231 L-Aspartic Acid (C)	set1S232 L-Aspartic Acid (C)	set1S233 L-Glutamic (C)	set1S234 L-Glutamic (C)	set2S581 no stress control	set2S582 no stress control	set2S583 7H9 with Dimethyl Sulfoxide 1 vol%	set2S584 7H9 with Dimethyl Sulfoxide 1 vol%	set2S585 7H9 with Meropenem 9.6 ug/mL	set2S586 7H9 with Meropenem 9.6 ug/mL	set2S589 7H9 with Pretomanid 0.213 ug/mL	set2S590 7H9 with Pretomanid 0.213 ug/mL	set2S591 7H9 with Sulfamethizole 0.026 mM	set2S592 7H9 with Sulfamethizole 0.026 mM	set2S595 7H9 with Hygromycin B 0.0095 mM	set2S596 7H9 with Hygromycin B 0.0095 mM	set2S601 D-Lactate 10 mM (C)	set2S602 D-Lactate 10 mM (C)	set2S603 L-Lactate 10 mM (C)	set2S604 L-Lactate 10 mM (C)	set2S605 D,L-Malic Acid 10 mM (C)	set2S606 D,L-Malic Acid 10 mM (C)
Rv1626	Probable two-component system transcriptional regulator	-0.347816	-0.519169	0.019695	-0.358317	0.532347	0.53185	-0.676847	-0.461709	0.389016	0.00082572	0.286069	0.324758	0.271467	-0.135352	1.1176	1.12594	-1.36892	-2.3877	-0.228536	0.0727033	-0.416708	-0.0143465	0.229091	0.263958	0.965808	1.09424	-0.125077	0.254109	0.196275	-0.113962	0.169011	0.511147	0.279849	0.45113	1.61479	1.12912	0.998212	0.29287	1.5851	1.33009	0.827347	0.410128	-0.0132328	0.19253	0.251917	0.236588	0.253684	0.197221
Rv3220c	Probable two component sensor kinase	-0.14391	0.115305	0.221026	-0.229467	0.679264	0.662833	-1.05791	-0.517223	0.00614594	-0.00232452	0.365791	-0.0996142	-0.107359	0.197927	1.11554	1.03766	-0.514925	-0.403755	-0.101262	-0.0244151	0.0604024	0.570773	0.10267	0.186551	0.696734	1.09644	0.0683529	0.475243	0.4695	0.576223	-0.25765	-0.0588406	-0.00998759	0.434463	1.51322	1.22356	0.689302	0.477497	1.78288	1.26256	0.553101	0.125742	-0.0374092	0.209783	0.40482	0.682308	0.28793	-0.409715
condition	Rv1626 log2 avg	Rv3220c log2 avg	category
Glycerol (C)	1.12177	1.0766	carbon
propionate (C)	-1.87831	-0.45934	carbon
acetate (C)	-0.0779166	-0.0628385	carbon
D-Glucose (C)	-0.215527	0.315588	carbon
pyruvate (C)	0.246524	0.14461	carbon
L-Asparagine (C)	1.03003	0.896588	carbon
L-Aspartic Acid (C)	0.0645163	0.271798	carbon
L-Glutamic (C)	0.0411565	0.522861	carbon
D-Lactate 10 mM (C)	0.0896484	0.086187	carbon
L-Lactate 10 mM (C)	0.244252	0.543564	carbon
D,L-Malic Acid 10 mM (C)	0.225453	-0.0608923	carbon
D-Trehalose 10 mM (C)	0.278489	-0.109992	carbon
casaminos 1 mg/mL (C)	0.0918526	0.0670473	carbon
Valeric 10 mM (C)	-0.619078	0.234088	carbon
butyrate 10 mM (C)	0.927039	0.943897	carbon
heptadecanoic 250 uM (C)	-0.400729	0.313693	carbon
Stearic 100 uM (C)	-0.048269	0.0384954	carbon
Palmitic 100 uM (C)	0.650625	0.846877	carbon
oleate 200uM (C)	1.01856	0.689386	carbon
cholesterol 100uM (C)	0.422218	-0.0034575	carbon
L-Alanine 10 mM (N)	0.0200697	-0.372639	nitrogen
L-Asparagine 10 mM (N)	1.50633	0.860194	nitrogen
L-Aspartic Acid 10 mM (N)	0.748391	0.107477	nitrogen
L-Glutamine 10 mM (N)	1.44704	1.0842	nitrogen
L-Glutamic 10 mM (N)	1.34718	0.862598	nitrogen
Glycine 10 mM (N)	0.441149	0.154899	nitrogen
L-Serine 10 mM (N)	-0.580676	-1.14126	nitrogen
L-Valine 10 mM (N)	-1.73369	-1.27263	nitrogen
Ammonium chloride 10mM (N)	0.403276	-0.520562	nitrogen
Urea 10mM (N)	1.40113	0.199519	nitrogen
7H9 with Moxifloxacin 0.121 ug/mL	0.660345	0.841873	antibiotics/stress
7H9 with Isoniazid 0.025 ug/mL	1.93306	1.17821	antibiotics/stress
7H9 with Ethionamide 0.1 ug/mL	0.989777	0.168509	antibiotics/stress
7H9 with Ofloxacin 0.8 ug/mL	0.649243	0.374396	antibiotics/stress
7H9 with para-aminosalicylic 0.086 ug/mL	-0.964458	-1.18929	antibiotics/stress
7H9 with Streptomycin 0.178 ug/mL	0.158312	-0.332546	antibiotics/stress
7H9 with Delamanid 0.236 ug/mL	-0.454991	-0.341554	antibiotics/stress
7H9 with Clarithromycin 0.967 ug/mL	0.561676	0.627541	antibiotics/stress
7H9 with Amikacin di2 ug/mL	0.0220043	-0.970434	antibiotics/stress
7H9 with Cumene hydroperoxide 0.05 mM	0.0635649	0.0910224	antibiotics/stress
7H9 pH 5.5	-0.436153	0.0604522	antibiotics/stress
7H9 with Pyrazinamide 50 ug/mL; pH 5.5	-1.83685	-1.40859	antibiotics/stress
7H9 with Rifampicin 0.00045 ug/mL	-0.169311	-0.0042202	antibiotics/stress
7H9 with Rifampicin 0.014 ug/mL	0.532098	0.671049	antibiotics/stress
7H9 with Bedaquiline 0.15 ug/mL	-0.569278	-0.787567	antibiotics/stress
7H9 with Ethambutol 0.75 ug/mL	0.194921	0.00191071	antibiotics/stress
7H9 with Clofazimine 0.072 ug/mL	0.305413	0.133088	antibiotics/stress
7H9 with Clofazimine 0.45 ug/mL	0.0680576	0.0452842	antibiotics/stress
7H9 with Meropenem 9.6 ug/mL	1.37196	1.36839	antibiotics/stress
7H9 with Pretomanid 0.213 ug/mL	0.645541	0.5834	antibiotics/stress
7H9 with Sulfamethizole 0.026 mM	1.45759	1.52272	antibiotics/stress
7H9 with Hygromycin B 0.0095 mM	0.618737	0.339422	antibiotics/stress
7H9 with Doxycycline hyclate 0.0035 mM	-0.286171	-0.51467	antibiotics/stress
7H9 with 8-hydroxy-nitroquinoline 0.03 mM	-0.749232	-1.10915	antibiotics/stress
7H9 with Phenazine methosulfate 0.0054 mM	-0.565774	-0.695368	antibiotics/stress
7H9 with Dibucaine 0.21 mM	-0.291079	-0.714251	antibiotics/stress
7H9 with Tetrazolium violet 0.065 mM	-0.397948	-0.0142278	antibiotics/stress
7H9 with Chlorhexidine diacetate salt 0.0021 mM	0.404353	0.283359	antibiotics/stress
7H9 with Ciprofloxacin Hydrochloride 0.0012 mM	2.22783	1.70399	antibiotics/stress
7H9 with Erythromycin 0.016 mM	0.386673	0.456932	antibiotics/stress
7H9 with Chlorpromazine 0.054 mM	-0.0098938	-0.276707	antibiotics/stress
7H9 with Spectinomycin 0.029 mM	-0.47744	0.143733	antibiotics/stress
7H9 with Benzethonium chloride 0.068 mM	0.780319	0.341851	antibiotics/stress
7H9 with Lomefloxacin 0.0035 mM	1.87126	1.65597	antibiotics/stress
7H9 with Ceftriaxone hemi(heptahydrate) 0.12 mM	-0.395332	-0.745606	antibiotics/stress
7H9 with 2-bromo-2-nitro-1,3-propanediol 0.1 mM	0.869875	1.15859	antibiotics/stress
7H9 with 2-Mercaptopyridine N-oxide 0.0078 mM	-0.404196	-0.570399	antibiotics/stress
7H9 with Econazole nitrate salt 0.0082 mM	0.588623	0.471488	antibiotics/stress
7H9 with Chloramphenicol 0.01 mM	0.744594	0.622702	antibiotics/stress
7H9 with Novobiocin 0.004 mM	0.292507	-0.170331	antibiotics/stress
7H9 with Dicloxacillin 0.0069 mM	0.153752	-0.0841724	antibiotics/stress
7H9 with Cloxacillin 0.0386 mM	0.0721882	-0.096922	antibiotics/stress
7H9 with Phenazine ethosulfate 0.0137 mM	-0.631594	-0.369476	antibiotics/stress
7H9 with 2,4-Dinitrophenol 0.1503 mM	-0.211153	-0.662864	antibiotics/stress
7H9 with Antimycin A 0.0186 mM	-0.500488	-0.643768	antibiotics/stress
7H9 with Menadione 0.005 mM	0.349212	-0.233127	antibiotics/stress
7H9 with Hydrogen peroxide 3.97 mM	1.25102	0.681468	antibiotics/stress
7H9 with Dodecyl Sulfate 0.02 vol%	-0.183619	-0.340804	antibiotics/stress
7H9 with Linezolid 0.3 ug/mL	1.1095	0.803397	antibiotics/stress
7H9 with Levofloxacin 0.3 ug/mL	-0.0070688	-0.0994219	antibiotics/stress
7H9 with Irgasan 0.065 mM	-0.112652	-0.38942	antibiotics/stress
7H9 with Zinc Pyrithione 0.00072 mM	0.323839	-0.233857	antibiotics/stress
7H9 with Ciprofloxacin Hydrochloride 0.001 mM	1.72031	1.83464	antibiotics/stress
7H9 with Norfloxacin 0.125 mM	2.42474	1.43593	antibiotics/stress
7H9 with copper (II) chloride 0.08 mM	1.36541	0.180416	antibiotics/stress
7H9 with nitrite 5 mM	-1.4135	-1.20249	antibiotics/stress
7H9 with Sisomicin 0.07 mM	1.75465	0.796898	antibiotics/stress
7H9 with Geneticin G418 0.35 mM	0.183574	-0.767733	antibiotics/stress
7H9 with Nickel (II) chloride 0.6 mM	-1.41803	-1.06841	antibiotics/stress
7H9 with hypochlorite 0.4 vol%	-0.218178	-0.101283	antibiotics/stress
pH 4.5	-0.0599627	-0.580908	antibiotics/stress
pH 5.5	-0.707719	-1.76883	antibiotics/stress
7H9 with Hydrogen peroxide 2.5 mM; pH 5.5	-0.56941	-0.958209	antibiotics/stress
7H9 with nitrite 1.5 mM; pH 5.5	-0.514541	-0.789665	antibiotics/stress
7H9 with Hydrogen peroxide 2.5 mM; pH 6.5	0.137264	0.0758574	antibiotics/stress
[truncated: 164 more columns]

## Sheet: Fig 2A
Fig 2A. Hierarchical clustering (average linkage) of RB-TnSeq fitness values for all pe and ppe genes in the RB-TnSeq library
locus	Glycerol (C)	D-Glucose (C)	D-Trehalose 10 mM (C)	pyruvate (C)	D,L-Malic Acid 10 mM (C)	D-Lactate 10 mM (C)	L-Lactate 10 mM (C)	casaminos 1 mg/mL (C)	L-Asparagine (C)	L-Aspartic Acid (C)	L-Glutamic (C)	Acetate (C)	Propionate (C)	butyrate (C)	Valeric (C)	Palmitic(C)	heptadecanoic (C)	Stearic (C)	oleate (C)	cholesterol 100uM (C)	L-Alanine 10 mM (N)	L-Asparagine 10 mM (N)	L-Aspartic Acid 10 mM (N)	L-Glutamine 10 mM (N)	L-Glutamic 10 mM (N)	Glycine 10 mM (N)	L-Serine 10 mM (N)	L-Valine 10 mM (N)	Ammonium chloride 10mM (N)	Urea 10mM (N)	hypochlorite 0.4 vol%	Nickel (II) chloride 0.6 mM	copper (II) chloride 0.08 mM	Dodecyl Sulfate 0.02 vol%	nitrite 1.5 mM; pH 5.5	pH 4.5	pH 5.5	Hydrogen peroxide 2.5 mM; pH 5.5	Hydrogen peroxide 2.5 mM; pH 6.5	Hydrogen peroxide 3.97 mM	Cumene hydroperoxide 0.05 mM	Menadione 0.005 mM	Geneticin G418 0.35 mM	Sisomicin 0.07 mM	Norfloxacin 0.125 mM	Ciprofloxacin 0.0012 mM	Ciprofloxacin 0.001 mM	Zinc Pyrithione 0.00072 mM	Irgasan 0.065 mM
Rv1325c PE-PGRS family protein PE_PGRS24	-0.164865	0.004225	-0.068799	0.168044	-0.06233	-0.118075	-0.076511	-0.082454	0.038423	-0.047149	-0.061517	-0.049096	-0.101396	0.25506	0.321207	0.222894	0.079817	0.374446	0.554289	0.481298	-0.09985	-0.059834	0.039114	-0.133645	-0.048553	0.23547	-0.125781	-0.00167	-0.118529	0.35245	-0.00373	0.639638	-0.300986	0.286257	-0.125631	-0.190972	-0.074298	-0.132331	0.588497	0.166285	0.158524	0.108031	-0.088436	-0.387046	0.122394	0.226097	0.198173	0.194959	-0.07693
Rv2123 PPE family protein PPE37	0.053529	0.075935	0.053635	-0.000169	0.020848	-0.041004	-0.09123	0.041573	-0.096512	0.13141	-0.037132	0.044099	-0.076459	0.123824	0.146723	0.218461	0.021626	0.029832	0.075194	0.086956	0.062156	0.129298	0.285792	-0.034812	0.078275	0.068367	0.102689	0.139194	0.080434	0.241937	0.130608	0.091929	0.028698	-0.121522	0.242371	0.027859	-0.002895	-0.052119	-0.129911	0.378217	0.160411	0.198655	-0.127116	-0.154365	0.259892	0.075679	-0.304209	0.05046	0.171259
Rv0532 PE-PGRS family protein PE_PGRS6	0.02161	0.058038	0.017227	0.085505	-0.029093	0.130653	0.060539	0.141784	-0.034936	0.019138	0.075351	-0.013477	-0.074486	0.193288	0.032244	0.099779	0.102627	-0.002139	-0.159555	-0.088513	0.039362	-0.073738	0.089272	-0.082366	-0.175904	-0.040544	0.100907	0.011523	-0.172663	-0.238276	-0.326252	-0.093849	-0.204942	-0.004238	-0.077165	-0.190118	-0.068773	-0.301923	0.018631	0.130251	-0.27953	0.033056	-0.231743	-0.007055	0.030863	0.072369	-0.14881	0.00296	-0.191753
Rv1396c PE-PGRS family protein PE_PGRS25	0.18857	0.194203	-0.354792	0.056951	-0.245987	-0.200084	0.019313	-0.21549	-0.096622	0.166679	0.145081	0.183806	0.274552	-0.05031	0.007362	-0.06169	-0.068314	-0.019674	-0.356351	-0.185176	0.159034	-0.039328	0.291332	0.046481	-0.122317	0.231423	-0.043061	-0.057737	-0.085825	-0.069948	0.046828	0.116248	0.110036	0.152138	-0.045339	-0.038088	0.11787	-0.056349	0.063047	-0.020472	-0.188972	-0.076509	-0.109598	0.011826	0.133861	0.208639	0.06013	0.041624	-0.360596
Rv1801 PPE family protein PPE29	-0.063068	0.058209	0.111899	0.023326	-0.161603	-0.020814	0.065051	-0.021356	-0.019373	0.031234	-0.050224	-0.123798	0.039013	-0.050504	-0.070598	0.10106	0.018267	-0.130644	-0.018555	-0.092543	-0.019724	0.123297	-0.036618	-0.0694	-0.044131	0.078584	0.209485	-0.014929	-0.097086	-0.005769	-0.263079	-0.185465	0.220468	-0.053253	0.000369	0.052047	0.098877	-0.160761	0.1667	-0.053953	-0.035136	-0.130832	-0.093914	0.050054	0.241915	0.031323	-0.355038	-0.142371	-0.151396
Rv1705c PPE family protein PPE22	0.065148	0.125079	-0.134819	0.128982	-0.20317	-0.052366	0.046132	-0.144353	0.046608	0.142311	0.022189	0.06063	0.007629	0.067287	0.090705	0.020074	0.048109	0.138059	0.034496	-0.018885	0.005362	0.004206	0.055469	0.037584	-0.157058	0.054265	0.026985	-0.059378	0.063707	-0.076944	-0.053083	-0.093181	0.013604	0.056342	0.105783	0.083435	0.089723	0.030789	0.003008	-0.046127	-0.060332	0.070896	-0.092316	0.066343	-0.039765	0.099805	0.061427	-0.115938	-0.108571
Rv0354c PPE family protein PPE7	-0.009123	-0.018073	0.064954	-0.103788	0.25385	-0.165421	0.174521	0.186449	-0.342469	-0.151257	-0.032754	0.086584	-0.192289	0.458336	0.254338	0.363883	0.201631	0.265248	0.318838	0.267307	0.065341	0.091803	0.190195	0.452289	0.443372	-0.158304	-0.075962	-0.178462	0.001536	0.525687	-0.72394	-0.032001	-0.034518	-0.105312	-0.169125	-0.045364	0.074675	-0.208044	-0.102994	0.106975	0.289611	0.295337	-0.404547	-0.153451	0.016377	-0.069374	-0.241652	-0.019551	-0.160953
Rv0832 PE-PGRS family protein PE_PGRS12	-0.105114	-0.001452	0.027842	0.144563	0.053761	0.232539	-0.039461	0.0666	0.172356	0.232299	0.310448	0.190067	-0.122786	0.227945	0.350206	0.606556	0.509012	0.431333	0.371312	0.02324	0.279804	0.123678	0.436317	-0.123009	0.224337	0.172993	0.31385	0.406499	-0.11405	0.37577	0.005954	0.283003	0.098718	0.224947	0.579452	-0.249281	0.213875	0.733459	-0.144977	0.357391	0.330355	0.048364	0.36219	0.159725	0.084116	0.026613	0.35265	-0.163951	0.13269
Rv1243c PE-PGRS family protein PE_PGRS23	-0.137351	-0.258217	0.106769	0.023619	-0.085361	0.012511	0.090563	-0.102297	-0.088846	0.084437	-0.023582	-0.07953	-0.149443	-0.134763	0.085309	-0.081439	-0.092917	0.027748	-0.216797	-0.250466	0.111011	0.023555	-0.022363	-0.078777	-0.085487	-0.056918	-0.006822	-0.044471	0.108829	-0.099712	-0.020278	0.235217	-0.318628	0.085353	-0.046938	-0.310406	-0.420832	-0.136188	-0.14478	0.130015	0.038469	0.056225	0.081789	-0.526993	-0.139453	-0.11167	-0.052218	-0.010761	0.084332
Rv1768 PE-PGRS family protein PE_PGRS31	-0.069515	-0.25957	-0.235044	0.024726	-0.217008	-0.261038	-0.184127	-0.175021	-0.267548	-0.153063	0.025252	-0.054318	-0.206077	-0.215955	-0.152359	-0.121787	-0.353193	-0.012258	0.024433	-0.243796	0.046088	-0.005677	0.112599	-0.004063	-0.164172	0.051469	0.144377	0.114686	0.042304	-0.159077	0.31974	0.312617	0.150306	0.15096	-0.070984	0.155007	0.006658	-0.166628	-0.086891	0.245737	0.235985	0.206871	0.189859	-0.414444	-0.035391	0.205922	-0.03196	0.015418	0.115353
Rv0124 PE-PGRS family protein PE_PGRS2	0.073172	0.00259	0.189913	0.041766	-0.031197	0.07144	0.026821	0.09399	-0.339462	-0.210566	-0.026017	-0.109225	0.109116	-0.19905	-0.0107	-0.134487	-0.04744	-0.061671	0.063629	0.032222	0.023192	0.068642	0.186656	0.116075	-0.114828	0.048389	-0.006646	-0.236147	-0.049948	0.1511	-0.130286	-0.042423	0.067471	0.180942	0.04202	-0.022032	0.105792	-0.1038	0.041936	-0.073533	0.026125	0.048925	-0.016652	-0.187817	0.061375	0.326797	0.134247	0.146812	0.22173
Rv0578c PE-PGRS family protein PE_PGRS7	0.074307	0.077939	-0.048962	0.020026	0.016609	0.092248	-0.04591	0.201437	-0.242027	0.255569	-0.051933	0.112966	0.087208	0.056344	-0.011263	-0.025397	0.08004	-0.105648	0.122006	-0.073726	0.021573	0.036287	0.002505	0.042542	-0.278465	0.106393	-0.066644	0.052769	-0.047985	0.195929	-0.146574	0.057195	-0.236762	0.057805	0.009384	-0.486434	0.269455	-0.482217	0.144605	-0.107971	0.203948	0.009414	-0.045788	-0.258213	0.119419	0.198069	0.001526	0.009754	0.255005
Rv3388 PE-PGRS family protein PE_PGRS52	0.207854	0.080316	0.114702	-0.007173	-0.037232	0.018196	-0.122723	-0.118806	-0.186823	0.022784	0.129337	0.009926	0.395049	-0.217983	-0.177829	-0.174558	-0.234629	-0.226666	-0.217837	0.005819	0.03536	0.240159	0.184495	-0.124309	-0.330525	-0.160582	-0.18829	-0.296297	-0.005447	-0.021391	0.002257	0.071224	-0.070581	0.333239	-0.16383	-0.510573	0.120784	-0.582817	-0.149032	0.089512	0.000388	0.240951	-0.206121	-0.357353	0.031103	0.163021	0.162192	0.119078	0.351582
Rv0280 PPE family protein PPE3	-0.80646	-0.764666	-0.315086	-0.529061	-0.176685	-1.32892	-0.754231	-0.228581	-1.42393	-0.25769	-0.458795	-0.642013	-1.53342	-0.684524	-0.454417	-0.384515	-0.558439	-0.49045	-0.261599	-0.722052	-0.569066	-0.893016	-0.456443	-0.214	-0.083893	-0.653929	-1.52392	-0.127695	-0.684217	-0.421101	0.183406	0.116199	-0.493258	0.282551	0.145804	-0.267326	0.279029	-0.003211	0.306799	0.216246	-0.03176	0.230781	-0.332852	-0.778493	0.016291	-0.218742	0.290016	0.447631	0.443891
Rv0980c PE-PGRS family protein PE_PGRS18	-0.02558	0.075794	-0.082174	-0.102468	-0.04672	-0.17438	-0.097695	-0.098467	-0.122596	0.064937	0.033003	0.004459	-0.075399	-0.030798	0.006365	0.049853	0.074669	-0.014529	0.159288	-0.05191	-0.156036	-0.003864	0.047574	0.034891	-0.124981	-0.052566	-0.005686	-0.246267	-0.036293	-0.135677	0.068184	-0.003635	-0.024935	0.078816	-0.006588	-0.034173	-0.107182	-0.074872	0.000965	0.42466	0.15934	0.257924	0.246607	-0.226495	0.111203	0.174519	-0.023863	0.270263	0.483107
Rv0754 PE-PGRS family protein PE_PGRS11	0.038991	0.002467	0.077932	-0.049086	-0.00075	-0.046546	-0.109794	-0.021607	-0.037768	-0.018304	0.039295	0.040729	-0.049135	0.144287	0.101366	-0.005776	0.155231	0.087163	-0.045014	-0.107359	0.092348	0.038346	0.100239	-0.051751	0.071157	-0.027883	0.011007	0.098756	0.054901	0.024555	-0.073761	0.030322	-0.153934	0.172168	-0.057778	-0.227977	0.061016	-0.100385	0.003076	0.143452	-0.050395	0.29896	0.006109	-0.110064	-0.004911	0.044352	0.196988	0.358306	0.056812
Rv1068c PE-PGRS family protein PE_PGRS20	-0.096483	-0.01378	0.419049	0.074959	0.275772	-0.087191	0.057158	-0.079737	-0.694823	-0.268491	-0.15028	0.144201	-0.274527	-0.038883	0.25443	0.156941	-0.241637	0.046045	-0.166812	0.244343	0.138238	-0.42572	-0.015258	-0.50468	-0.318125	-0.291679	-0.26418	-0.114209	0.090645	0.081689	-0.129944	-0.114531	-0.437027	0.586149	-0.246083	-0.513732	-0.062391	-0.477702	0.207972	-0.378533	0.177697	0.466019	-0.580827	-0.54827	-0.323095	0.273752	0.444424	0.529777	0.447345
Rv0977 PE-PGRS family protein PE_PGRS16	0.102417	0.076439	0.085608	0.06733	-0.041887	0.133041	0.132333	0.055546	-0.215844	0.115385	0.089007	0.078517	0.191884	0.030635	0.025695	0.05183	0.190167	0.142642	-0.00484	-0.066225	0.03372	0.096905	0.053354	0.0254	-0.125366	0.06909	-0.018657	-0.175021	-0.037808	-0.001239	-0.140854	-0.142339	0.017544	0.359424	0.153132	-0.063623	0.021561	-0.1413	0.072221	0.099153	-0.025567	0.336707	-0.121539	-0.073032	0.14027	0.042847	0.031015	0.238066	0.232144
Rv1067c PE-PGRS family protein PE_PGRS19	0.244158	0.095591	-0.00438	0.034041	-0.241124	-0.06165	-0.061442	-0.054867	-0.896502	0.074403	0.29819	0.20871	0.291378	0.235076	0.122491	0.117019	0.207838	0.443025	-0.46007	-0.106232	-0.003007	-0.256994	0.078964	-0.084831	-0.116045	-0.105345	-0.073211	0.1174	-0.195232	-0.157379	-0.001902	0.063858	-0.182486	0.681291	0.131341	-0.21982	0.239363	-0.246986	0.307212	0.429997	-0.484422	0.68841	-0.514168	-0.616341	-0.027704	-0.058824	-0.003778	0.472039	0.60028
Rv2162c PE-PGRS family protein PE_PGRS38	-0.000613	0.148709	-0.046248	-0.099662	-0.375353	-0.336928	-0.03801	-0.086096	-0.569267	-0.135147	-0.042259	0.09049	-0.07511	-0.14574	-0.152039	-0.086378	-0.13655	0.147661	-0.401105	-0.426202	-0.216556	-0.269938	-0.111496	0.065668	-0.319202	-0.126095	-0.217255	-0.300646	-0.214492	-0.131218	0.185702	0.055033	-0.097271	0.459227	-0.016688	0.005039	0.089292	-0.004265	0.146694	0.118649	-0.147666	0.25356	-0.035856	-0.524962	0.120348	-0.152359	-0.019446	0.220236	0.208976
Rv1088 PE family protein PE9	0.001948	0.273297	0.170832	0.106674	0.25666	-0.326183	-0.312187	0.217025	-0.534334	-0.271597	0.266037	0.179799	-0.171977	0.480328	0.5017	0.73928	0.583873	0.546191	-0.12904	-0.381498	0.15532	0.051189	0.318302	0.29836	0.168142	0.284224	0.103296	0.258593	-0.157152	-0.042379	0.192711	0.098108	0.228018	0.614017	-0.061411	-0.136988	0.261605	-0.155606	0.318359	0.073921	-0.188872	0.367687	-0.500414	-0.460225	0.192817	0.142134	0.292963	0.708882	0.499623
Rv0278c PE-PGRS family protein PE_PGRS3	0.186384	0.198583	0.25119	0.143752	0.214513	0.137218	0.105662	0.288562	-0.438542	0.083355	0.0925	0.36393	-0.013812	-0.145952	0.030612	0.114157	0.059625	-0.117041	-0.19895	-0.009455	-0.003748	-0.020468	0.038244	0.075935	0.330922	0.215051	0.264834	0.001396	-0.108871	0.209431	0.187707	0.300679	-0.608045	0.484414	0.090077	-0.033637	0.259672	0.115477	0.395013	-0.085011	0.122818	0.344691	-0.054722	-0.578502	-0.069097	-0.077895	0.302108	0.59558	0.368235
Rv0746 PE-PGRS family protein PE_PGRS9	0.190962	0.039635	0.22822	0.068437	0.131223	-0.313071	-0.046815	0.219767	-0.768231	-0.305043	0.013483	0.248093	-0.248956	0.297964	0.562053	0.168924	0.350092	0.388972	0.003028	-0.239229	0.165552	-0.159893	-0.046933	-0.069256	0.009446	-0.106033	-0.173731	-0.220084	0.096932	0.127202	0.130369	0.285527	-0.294572	0.30113	0.239801	-0.251792	0.297214	-0.138585	-0.007935	-0.348915	0.044663	0.364034	-0.031128	-0.948912	-0.103616	0.005287	0.263197	0.067963	0.278531
Rv0747 PE-PGRS family protein PE_PGRS10	-0.061991	0.058542	-0.064854	0.120962	0.228902	-0.271822	-0.06508	0.22536	-0.718268	-0.313876	-0.066742	0.181386	-0.03427	0.130906	-0.040714	0.052211	0.154764	0.274551	-0.048172	-0.049007	-0.001187	-0.146999	-0.005955	0.137016	0.27188	0.121676	0.134781	0.016153	-0.239959	0.124229	0.114783	0.333024	0.154319	0.216953	0.368502	0.032356	0.422058	0.317099	0.262935	-0.023012	-0.263795	0.351598	-0.364995	-0.689329	0.247169	0.017721	0.163095	0.257716	0.235611
Rv1091 PE-PGRS family protein PE_PGRS22	0.041535	0.233285	0.11014	-0.118755	0.40496	-0.33378	-0.346576	0.073638	-0.658651	-0.413255	-0.106285	0.308029	-0.275559	0.261485	0.461829	0.444158	0.514545	0.21566	-0.289904	-0.029331	-0.002916	-0.346952	0.058971	0.058943	0.243388	0.121943	0.188894	0.139457	-0.511163	0.202166	0.031965	0.206271	0.005368	0.637179	0.044101	-0.139775	0.179894	0.000191	0.177711	0.053105	0.032893	0.47686	-0.299425	-0.413239	0.280228	-0.035028	0.479616	0.367489	0.332105
Rv0279c PE-PGRS family protein PE_PGRS4	0.299527	0.318918	0.207786	0.17027	0.100852	-0.259753	-0.159185	0.156311	-0.817445	-0.142136	0.228634	0.32936	0.015936	0.382402	0.4097	0.323882	0.369149	0.378241	-0.147965	-0.011593	-0.017303	-0.177084	0.050431	-0.046858	-0.117506	0.173276	0.018694	-0.058872	-0.290968	0.123067	0.252131	0.146903	-0.266476	0.544031	0.23412	-0.261392	0.310226	-0.011677	0.374817	0.107903	0.016426	0.477098	-0.275891	-0.836217	-0.253159	-0.067949	0.337759	0.682257	0.719054
Rv1087 PE-PGRS family protein PE_PGRS21	0.250841	0.251393	0.363148	0.02782	0.146963	-0.294642	-0.05097	0.200052	-0.665031	-0.273606	0.095784	0.317168	-0.066318	0.162555	0.232865	0.262086	0.311319	0.233653	-0.04537	-0.102278	0.080583	0.015549	0.167551	0.275189	0.225449	0.199125	0.148153	0.195287	-0.310759	0.19233	0.220849	0.306649	-0.094289	0.507482	0.358109	-0.083087	0.26134	-0.065331	0.248679	0.097545	0.024919	0.470237	-0.296064	-0.457041	-0.038466	-0.132866	0.435205	0.561137	0.339339
Rv2741 PE-PGRS family protein PE_PGRS47	0.30392	0.268159	0.022926	0.158677	0.010304	-0.186855	-0.080038	0.067893	-0.574367	0.034752	0.264283	0.267586	0.051584	0.267539	0.311555	0.243296	0.325046	0.236427	-0.175783	-0.018223	0.057176	-0.002143	0.041505	0.060369	-0.009789	0.106728	-0.0856	-0.076359	0.048883	0.053883	0.231416	0.129776	-0.269906	0.411279	0.311361	-0.15982	0.333932	-0.075468	0.26301	0.176718	0.007831	0.38093	-0.081318	-0.634083	0.006864	0.16147	0.135881	0.468208	0.346253
Rv2396 PE-PGRS family protein PE_PGRS41	0.323945	0.199576	0.140009	0.150449	0.115618	-0.15665	0.069303	0.108927	-0.250636	0.133848	0.220063	0.183105	0.229302	0.075826	0.090939	0.100993	0.077026	0.188846	-0.077993	-0.153637	0.222647	0.227347	0.182061	0.022695	0.22214	0.119673	0.08744	0.263545	0.035253	-0.054795	0.093253	-0.034632	0.117378	0.322877	0.217645	-0.078703	0.489686	0.095966	0.140698	-0.027417	0.048214	0.263794	-0.073788	-0.331932	0.102102	-0.087144	0.070891	0.288437	0.291237
Rv3343c PPE family protein PPE54	0.057522	0.071318	0.090152	0.028191	0.091721	-0.033508	0.072263	0.175282	-0.107031	-0.057564	0.045158	-0.013361	-0.013199	0.133372	0.15797	0.143344	0.071823	0.018105	0.023213	0.04429	0.08208	0.106608	0.065222	0.060377	0.133129	0.088966	0.084606	0.072541	0.006101	0.119164	0.017281	5.8e-05	0.031646	0.168413	0.183249	-0.080681	0.183262	0.164443	0.224746	0.031317	-0.029061	0.130403	-0.116229	-0.160767	-0.003682	0.066353	0.069248	0.094384	0.09069
Rv3511 PE-PGRS family protein PE_PGRS55	0.183124	0.166779	-0.074124	-0.011048	-0.129999	-0.074408	-0.268884	-0.064873	-0.200221	-0.037924	0.305207	0.086309	-0.055985	0.170931	0.207132	0.303177	0.085464	0.08634	0.037676	0.350958	0.096913	0.039649	0.139504	0.09487	0.220342	0.332788	0.056507	-0.09146	0.16298	0.318985	0.112557	0.209109	0.196312	0.292908	0.389035	0.027152	0.442423	0.110008	0.482379	-0.096229	0.249773	0.265639	-0.489683	-0.129688	0.153916	0.025565	0.280791	0.307214	0.354571
Rv3344c PE-PGRS family protein PE_PGRS49	0.182124	0.197143	-0.150831	0.061475	-0.070974	-0.236261	-0.144947	-0.095752	-0.680519	-0.043305	0.259385	0.226048	-0.072255	0.010135	-0.042649	-0.069611	-0.4432	0.007691	-0.061727	-0.041665	-0.082251	-0.166005	-0.353213	-0.115173	-0.15112	-0.138395	-0.040933	-0.263491	0.112501	0.434986	0.342434	0.081553	-0.307179	0.686999	-0.024245	-0.447729	0.056243	0.019755	0.226424	0.346264	0.052035	0.524862	-0.55476	-0.41953	-0.073758	0.050922	0.203869	0.431677	0.572055
Rv3345c PE-PGRS family protein PE_PGRS50	0.128274	0.033339	0.014767	0.181068	-0.132992	-0.158501	-0.014352	-0.016206	-0.288601	-0.038969	0.107283	0.084182	-0.03169	0.050134	0.145104	0.097868	-0.007716	-0.019744	0.1116	0.081242	-0.015789	-0.043431	0.142164	0.054972	-0.274754	0.065673	0.031096	-0.134264	-0.105397	0.108895	0.111719	0.092054	-0.160245	0.308676	-0.024529	-0.341946	0.070511	0.047773	0.107474	0.091802	0.004513	0.110687	-0.159299	-0.153813	-0.049668	-0.011421	0.139105	0.341416	0.249817
Rv3514 PE-PGRS family protein PE_PGRS57	0.254865	0.007675	0.031482	0.149375	0.171363	-0.350789	0.14357	0.384197	-1.06764	-0.258612	0.127784	0.133246	-0.13644	0.430499	0.188731	0.16021	0.066328	0.053741	-0.132314	0.187021	0.180595	-0.385057	-0.103286	-0.465819	-0.00457	0.183864	0.120876	-0.408542	0.149166	0.181018	-0.156649	-0.069085	-0.086715	0.135774	0.007738	-0.781754	0.173376	-0.487264	0.345348	-0.403713	0.251056	0.250073	-0.683352	-0.267854	-0.04979	-0.100799	1.00146	0.17052	0.148654
Rv3507 PE-PGRS family protein PE_PGRS53	0.265868	0.271277	-0.019808	0.248147	0.018139	0.088095	0.061411	0.127406	-0.242716	0.2597	0.274707	0.168068	0.270455	0.063795	-0.06425	-0.283056	-0.18717	-0.207557	0.082947	0.025125	-0.027851	-0.100185	0.017922	-0.04681	-0.080343	0.218437	-0.158203	-0.175864	-0.068347	-0.16714	0.23419	0.246425	0.224734	0.196086	0.138115	0.010474	-0.014959	-0.170219	0.200305	0.026341	-0.015701	0.471329	-0.223406	-0.314679	-0.190224	-0.257442	0.309916	0.247269	0.386947
Rv3347c PPE family protein PPE55	0.021908	0.031358	-0.024327	0.01346	0.028498	-0.022717	-0.032713	0.037013	-0.112008	-0.096551	-0.019948	-0.046078	0.009685	-0.012109	0.052556	0.000116	-0.022845	0.014129	0.050036	0.005494	0.027018	0.030603	0.061524	0.020405	0.006953	0.03379	0.027867	0.037561	0.090789	0.048925	0.02073	0.043895	0.075881	0.150564	0.068987	-0.003453	0.046397	0.020219	0.15281	0.060075	0.076495	0.049319	-0.060015	-0.136173	-0.075762	0.028361	0.03454	0.057215	0.056291
Rv3512 PE-PGRS family protein PE_PGRS56	0.473473	0.800224	0.375913	0.261651	0.307397	0.221458	0.37328	0.372804	-0.202587	-0.026084	0.261327	0.056711	0.014005	0.218733	0.102466	-0.051813	-0.024875	0.046301	-0.245294	0.144554	0.039742	-0.135667	0.202662	0.035974	-0.063177	0.06634	0.111483	-0.035925	0.107079	0.188989	0.150161	0.344534	-0.185584	0.467023	0.138515	-0.253879	0.623944	0.55145	0.615659	-0.034759	0.402549	0.022862	-0.407566	-1.22679	-0.213258	0.239051	0.32242	0.48811	0.487989
Rv3508 PE-PGRS family protein PE_PGRS54	0.314368	0.258027	0.031007	-0.135162	-0.064793	0.046814	0.056789	0.137476	-0.517786	-0.085527	0.245468	0.131111	0.110599	0.219623	0.422118	0.179109	0.291072	0.259645	-0.07408	-0.091013	-0.064371	0.107541	-0.040082	-0.112515	-0.169525	-0.208519	0.009214	-0.253858	-0.138361	0.046208	0.138977	-0.273952	0.218476	0.04294	-0.234595	-0.583512	0.149094	-0.180545	0.291262	0.136703	-0.073147	0.236591	-0.591102	-0.224042	-0.208929	-0.045596	-0.090425	0.145982	0.157759
Rv3746c Probable PE family protein PE34 (PE family-related protein)	-0.121331	0.117268	0.243247	0.568809	0.804022	0.223993	0.119196	0.554245	0.118152	0.09414	0.166726	0.724238	-0.001199	-0.22916	-0.147948	0.257803	0.164383	-0.120615	-0.033217	0.827707	-0.036562	0.186842	0.168612	0.059319	0.206207	0.05867	0.087723	0.22229	0.288939	-0.15881	0.369507	0.572226	-0.0908	0.24848	0.204952	-0.143431	0.204246	0.332212	0.220901	0.200808	0.023565	0.191222	0.364871	-0.070117	0.724165	0.183632	0.391019	0.261479	0.031609
Rv1818c PE-PGRS family protein PE_PGRS33	-0.13219	-0.01872	0.369714	0.091728	-0.145455	-0.004728	0.011021	0.063152	-0.109072	-0.079685	-0.080299	0.075213	-0.014018	-0.074106	0.023612	0.222702	0.324955	0.164275	-0.066778	0.004045	0.082208	-0.086305	-0.129949	0.006813	-0.173478	-0.064165	-0.150341	-0.255963	-0.165596	0.146058	-0.052489	-0.114967	-0.654735	0.107189	-0.007492	-0.201768	-0.114139	0.056783	-0.117573	0.065813	0.010876	-0.043394	0.021044	0.081121	-0.033882	0.288153	0.01937	-0.124987	-0.124418
Rv1441c PE-PGRS family protein PE_PGRS26	0.104739	0.108234	0.22318	-0.031243	0.039562	-0.130555	-0.001005	-0.073602	0.035444	0.227578	0.086116	0.093371	0.361293	0.192497	-0.212799	-0.246061	-0.02582	-0.236319	-0.549825	-0.209496	-0.32598	0.137334	-0.331414	-0.336322	-0.300868	-0.482416	-0.479899	-0.3882	0.128342	-0.020073	0.017494	-0.350813	-0.499126	-0.12809	0.414918	-0.215653	0.029224	-0.26205	0.698814	0.014709	0.228368	-0.536421	-0.471596	-0.165343	0.187882	-0.570387	0.043707	0.212326	-0.272224
Rv3738c PPE family protein PPE66	0.051562	-0.015758	0.186421	0.090133	0.214104	0.048151	-0.010126	0.214743	0.059378	0.042913	-0.006073	-0.003974	0.061528	-0.094622	0.044761	0.007318	0.06421	0.058151	0.082645	-0.07844	0.082883	-0.015961	0.012327	0.028922	-0.023356	-0.063292	0.033872	0.051664	0.067694	0.044183	0.115425	-0.161519	-0.10467	0.06682	0.090053	0.024388	0.019492	0.062489	0.035464	0.037353	0.111904	0.164646	-0.107904	0.022451	-0.004039	0.043548	0.123787	0.048581	0.067244
Rv1803c PE-PGRS family protein PE_PGRS32	-0.020238	-0.061541	-0.074201	-0.056143	-0.09356	-0.101275	-0.002831	-0.218046	-0.060573	-0.073356	-0.047651	0.035243	0.033052	-0.082789	0.016481	-0.069701	-0.109799	-0.007134	0.074305	0.130573	0.057743	0.00219	-0.004117	0.089308	-0.111756	-0.052941	-0.070398	-0.029851	-0.075036	-0.0172	-0.031836	0.166957	0.064516	0.15472	0.134539	0.025464	0.074097	0.079065	0.153796	0.154359	-0.008665	0.057378	0.089814	0.149597	-0.005	0.005789	0.086765	0.149708	0.179112
Rv3532 PPE family protein PPE61	-0.020935	-0.043482	-0.059247	-0.07674	-0.157433	-0.029509	-0.125855	-0.113797	-0.011742	-0.075667	-0.036793	-0.094388	0.071049	-0.008372	0.063751	-0.052834	-0.148724	-0.025001	-0.09965	0.005957	-0.036475	0.017525	0.014669	-0.158049	-0.16737	-0.030985	0.112347	0.009982	-0.26268	-0.157	0.140274	-0.05357	-0.154723	0.005172	0.139125	0.176911	0.243866	0.058363	0.168629	0.109405	-0.050735	0.047266	0.029889	-0.029152	0.021253	0.051094	0.065713	0.053503	-0.034645
Rv3426 PPE family protein PPE58	0.237778	0.202357	-0.015277	0.046856	0.021213	-0.184062	-0.125475	-0.392277	-0.013025	0.077044	-0.056386	-0.171541	0.041783	-0.030115	-0.211997	-0.148882	-0.213497	-0.479022	-0.140025	-0.022009	-0.031614	0.041755	-0.191163	0.063671	-0.088488	-0.057782	0.012534	0.124343	0.189428	0.149614	0.319123	0.056819	-0.42324	0.14939	0.078778	-0.16269	-0.02712	-0.34282	-0.29826	0.168476	-0.145111	-0.401689	0.224568	0.877881	0.551266	-0.540166	0.168076	0.317003	0.299603
Rv2356c PPE family protein PPE40	0.015152	0.037013	-0.028793	0.125363	0.085589	0.006016	0.111127	0.022777	-0.046981	0.002247	-0.044128	-0.04238	0.039368	-0.230548	-0.219004	-0.039779	-0.140864	-0.184931	0.04836	0.167357	-0.090027	-0.174684	-0.094336	-0.087767	-0.105457	-0.061938	-0.218443	0.01627	-0.061539	0.081462	-0.114776	-0.144725	-0.194849	0.140022	0.006285	-0.109191	0.080465	0.20031	0.149012	-0.054164	-0.007477	0.081944	-0.110006	-0.100006	0.093074	-0.095115	0.177825	-0.018593	0.093645
Rv2591 PE-PGRS family protein PE_PGRS44	0.219311	0.068745	-0.034344	0.301189	0.032032	-0.063728	-0.097532	-0.111192	-0.104133	0.143697	0.163186	0.018047	0.082946	0.145647	-0.00149	-0.034797	-0.070189	-0.092895	0.106975	0.128761	0.084864	0.058385	-0.098605	-0.008676	-0.03564	-0.03531	-0.139526	0.05926	-0.061303	0.117797	-0.137401	-0.094717	0.008972	0.065161	0.144148	-0.054453	-0.156396	0.136804	0.086991	0.019239	0.195778	0.192796	0.005621	0.047078	-0.062665	-0.139137	0.029705	0.032855	0.249861
Rv1808 PPE family protein PPE32	-0.006258	-0.049946	-0.146473	-0.060931	-0.012086	0.006617	-0.060221	-0.059274	-0.117727	0.041807	-0.0284	-0.057036	0.006933	-0.016183	0.074759	0.014948	0.0159	0.075561	0.052586	-0.023286	-0.012641	0.008488	0.012506	0.086984	-0.032918	0.108387	0.100958	-0.029586	-0.02251	0.064862	-0.078241	-0.161673	0.040799	0.180721	-0.063569	0.570723	-0.31601	-0.687312	0.0665	0.019933	0.085289	0.116647	-0.020368	-1.15697	-0.152112	-0.105002	-0.208272	0.097534	0.098091
Rv1809 PPE family protein PPE33	0.07032	-0.093773	0.075571	-0.082291	0.128818	0.216224	0.287125	-0.013851	-0.006824	0.202351	0.140359	-0.039233	-0.030806	0.163235	0.260725	0.169643	0.143925	0.040962	-0.098262	0.041633	0.101092	0.218422	0.281119	0.171682	0.077448	0.043771	0.167169	0.029999	-0.159677	0.023916	0.092024	-0.242399	-0.059423	0.047965	0.104609	0.739501	-0.1898	-0.68571	0.099605	-0.117987	0.019587	-0.119066	-0.098951	-1.22596	-0.319739	-0.083151	-0.12854	0.029948	0.136559
Rv1452c PE-PGRS family protein PE_PGRS28	-0.019313	0.15467	0.108845	-0.037422	-0.01929	-0.014331	0.090514	-0.07791	-0.114215	0.010754	-0.185638	-0.226226	0.035193	0.073452	0.231167	0.265265	-0.063895	0.269423	0.047899	0.221729	-0.097388	0.202555	0.107078	0.125203	0.217388	0.075346	0.185363	0.082734	-0.351479	-0.078561	0.134177	0.212675	0.272643	0.112679	-0.047109	-0.194773	-0.462721	-0.266063	-0.193832	-0.198829	-0.279461	-0.190125	0.079208	0.005393	0.062207	-0.041633	-0.166964	-0.082511	0.26742
Rv2431c PE family protein PE25	0.024751	0.166036	-0.02269	0.151737	0.118474	0.070973	0.169967	0.147731	0.120341	0.039694	0.080223	-0.043674	0.064173	0.171537	0.044927	0.087822	0.069205	0.193317	-0.173276	-0.064741	0.19246	-0.147216	0.171423	0.089118	0.150703	0.01123	0.039061	-0.018541	-0.069507	-0.057338	0.116363	0.055866	-0.006192	0.007926	0.093435	-0.029145	-0.085784	-0.337944	-0.237065	-0.294776	0.067374	-0.121276	0.057476	0.056847	0.055471	0.226244	0.238821	-0.049861	0.037196
Rv0442c PPE family protein PPE10	-0.06816	0.020672	0.042571	-0.017847	0.107913	0.030528	0.029605	0.089348	0.131518	0.115441	0.053349	0.029715	0.090636	0.208953	0.156677	0.213841	-0.086963	0.148511	0.024537	-0.152539	0.061544	0.091697	0.061412	-0.04034	-0.017348	0.000265	-0.000975	0.191196	-0.380379	-0.04082	0.142736	0.073514	-0.0176	-0.017856	0.035178	0.260463	0.168005	-0.041789	0.191328	-0.121829	-0.160048	-0.039422	0.15215	0.157418	0.022333	0.048098	0.023545	-0.095457	-0.085516
Rv3125c PPE family protein PPE49	0.198824	0.056252	0.044828	0.142135	0.08413	0.012826	-0.073043	-0.049133	0.269259	0.058503	0.157765	0.084069	0.272972	0.199868	0.232496	0.28974	-0.017705	0.097195	-0.005831	0.181208	0.067691	0.129974	0.197347	0.186473	0.144178	0.151518	0.079579	0.047238	0.119021	0.043838	0.417151	0.272614	-0.047807	0.078051	0.082016	0.128158	0.12978	0.28806	0.293614	-0.049385	-0.06845	-0.034174	0.220456	-0.149847	-0.17134	-0.023432	-0.066836	0.121945	0.020991
Rv0109 PE-PGRS family protein PE_PGRS1	0.11602	0.016328	0.072516	0.093828	-0.040712	-0.068436	0.020686	0.111473	0.117524	-0.025648	0.105215	-0.123925	0.074058	-0.018263	-0.1137	0.326322	-0.099558	0.04087	-0.030168	-0.052353	0.078631	0.166443	0.153767	-0.016673	-0.000353	-0.014209	0.286693	0.008896	-0.011462	0.111612	0.351033	0.043417	0.084232	0.070534	0.121945	0.39346	-0.036792	0.066192	-0.283712	-0.052428	-0.126747	0.026707	0.348036	0.062932	-0.150222	-0.117276	0.020515	0.001687	-0.104729
Rv2768c PPE family protein PPE43	0.035826	0.056169	0.063499	0.060995	0.209216	0.217108	0.022156	0.144673	0.014511	0.010321	-0.020555	0.029352	0.013604	0.05285	0.001088	0.027759	0.01369	-0.006253	0.018949	0.026545	0.007369	0.024802	0.035272	0.028505	-0.069994	0.037459	0.0118	0.011189	0.013237	0.074515	0.063113	0.12033	0.016137	0.09669	0.07388	0.184561	-0.06988	-0.007164	0.040139	-0.096642	0.073027	-0.109604	0.061669	-0.063012	0.018867	-0.129503	0.010753	-0.089008	-0.119486
Rv1753c PPE family protein PPE24	0.016273	-0.099175	0.138818	0.035593	0.103691	0.187988	0.150983	0.178312	-0.092399	-0.019691	-0.04425	-0.0614	-0.015259	0.040641	0.052786	0.026515	-0.027223	-0.220397	0.065455	0.099531	-0.000687	-0.021525	-0.022351	0.10966	0.003098	0.067791	-0.006659	0.166329	-0.081518	0.095855	0.306736	0.007457	-0.18947	-0.063958	0.191733	0.143975	0.276424	0.24261	0.214273	-0.11478	0.093028	0.175436	0.077744	-0.140707	-0.085995	0.104957	-0.009984	0.178185	0.052213
Rv1800 PPE family protein PPE28	0.055647	-0.036802	0.064075	0.043332	0.067389	0.04251	0.048055	0.036794	-0.087969	0.020555	0.007094	-0.096129	-0.033013	0.015527	-0.07408	0.110009	0.015912	-0.064667	0.01655	0.034149	-0.048946	-0.048108	-0.034642	-0.027773	-0.075046	-0.012296	-0.047929	-0.05468	-0.026441	0.072678	-0.048128	-0.02152	-0.052476	0.001159	-0.030264	-0.026403	0.073703	-0.009125	-0.019682	0.032925	0.03808	0.034554	0.017661	-0.153515	-0.106174	0.113891	-0.093033	-0.104383	-0.102605
Rv3595c PE-PGRS family protein PE_PGRS59	-0.014137	-0.132524	-0.042288	-0.110139	-0.020021	-0.01672	-0.017479	-0.095467	-0.125144	0.097302	-0.014204	0.031918	0.012762	-0.173043	-2.4e-05	-0.105185	-0.024406	0.037328	0.139659	0.201158	-0.007871	-0.019303	-0.04524	0.096387	-0.088205	0.062902	0.026764	-0.154435	0.136069	0.241323	0.222606	0.073655	-0.138154	0.01783	-0.191722	0.140342	-0.175456	0.004182	0.004247	-0.103534	0.117715	-0.091378	0.077879	-0.222186	-0.224115	0.032411	-0.047123	0.044665	-0.020448
Rv0878c PPE family protein PPE13	-0.03643	-0.009028	-0.051516	0.028272	-0.232536	-0.017191	-0.062634	0.051032	0.162883	0.005025	0.072294	-0.034202	0.215006	0.014044	-0.068333	-0.089174	-0.060549	-0.031701	-0.002385	0.038576	-0.066839	0.036985	0.037946	-0.075765	-0.075561	-0.064387	-0.065427	-0.088031	0.09783	-0.003763	-0.103559	-0.09343	0.106257	0.103735	0.082896	0.12456	0.080704	0.178115	0.150026	0.188582	0.055217	0.033767	-0.103113	0.133555	0.008637	5.4e-05	-0.107686	-0.031411	0.030921
Rv2487c PE-PGRS family protein PE_PGRS42	0.116713	-0.053409	-0.32715	-0.056013	-0.348852	-0.376054	-0.467973	-0.422209	-0.031464	0.064011	0.153888	0.030783	0.20252	0.276028	0.116151	0.109847	0.095674	-0.003091	-0.453874	-0.076021	0.117494	-0.136171	0.030905	-0.013951	0.182453	-0.167128	-0.04314	-0.206594	-0.220327	0.004862	-0.217602	-0.497372	0.676178	0.132532	0.105789	-0.179279	0.379589	0.474739	-0.106058	-0.007864	-0.075237	-0.214892	0.013677	0.482498	0.436329	0.27423	-0.34225	-0.02416	0.119458
Rv3367 PE-PGRS family protein PE_PGRS51	0.045123	-0.118553	-0.354877	0.01113	-0.38527	-0.258173	-0.47228	-0.356137	-0.059018	0.07199	0.064042	-0.272747	-0.074082	-0.101605	-0.090129	-0.018359	-0.112801	-0.00423	0.020459	-0.148273	-0.023386	-0.009609	-0.178796	-0.149745	0.118323	-0.087556	-0.000278	-0.284587	-0.120631	-0.360046	0.03398	-0.022779	-0.096699	0.146411	0.103821	0.136706	0.103126	-0.03489	-0.080538	0.116	-0.113707	-0.025843	0.065722	-0.034795	0.015038	-0.01078	-0.144323	0.15741	0.052726
Rv2126c PE-PGRS family protein PE_PGRS37	0.056845	-0.215415	-0.303858	-0.006895	-0.460782	-0.288014	-0.261674	-0.339222	-0.460338	-0.209984	-0.033779	0.075013	-0.061728	0.05854	-0.017286	-0.002744	0.254924	0.300977	-0.299035	-0.344812	-0.1665	-0.066749	-0.177177	-0.121588	-0.237378	-0.088119	0.071554	-0.24816	-0.231056	-0.069235	0.169491	0.047182	0.066425	-0.119099	-0.002164	0.003128	0.170433	0.052894	0.004397	0.038776	-0.413478	0.023034	0.199813	-0.043592	0.016451	-0.07985	0.14341	0.312544	0.004636
Rv2892c PPE family protein PPE45	0.027499	-0.136552	-0.089012	-0.062671	-0.147079	-0.109085	-0.110359	-0.026782	-0.029009	-0.081038	0.150196	-0.09376	-0.037218	0.01483	-0.061181	-0.133453	-0.139104	0.078917	-0.112615	-0.078597	0.012752	-0.086484	-0.033053	-0.106238	-0.128953	-0.036849	0.050113	-0.017257	-0.059926	-0.010956	0.090143	0.050818	0.176967	0.05389	-0.02715	0.072748	-0.111793	0.069917	0.066321	0.068357	-0.190064	-0.043114	0.205303	-0.008164	0.018267	-0.061235	-0.03776	0.040704	0.088567
Rv0096 PPE family protein PPE1	0.008136	-0.035292	-0.184335	0.061985	-0.006325	0.071295	4.9e-05	-0.025779	-0.063277	0.052882	-0.10686	-0.113603	-0.250443	-0.39813	-0.319061	-0.160982	-0.090191	-0.070533	-0.108863	-0.067731	-0.035426	-0.406088	-0.244354	-0.088999	-0.198923	-0.099671	-0.080432	-0.06861	-0.347524	-0.000808	-0.028663	0.063294	0.513461	-0.057939	0.025983	-0.311316	0.009295	-0.094731	-0.205593	-0.079017	-0.205429	-0.054719	0.130242	-0.165317	0.102163	0.174287	-0.144085	-0.063118	-0.030594
Rv1802 PPE family protein PPE30	-0.007554	0.111123	-0.018894	0.202102	-0.059671	-0.023234	0.161736	-0.01959	-0.024532	0.1096	-0.017464	-0.046881	0.014086	-0.147474	-0.000459	0.008196	-0.139758	-0.003959	0.033931	0.060608	-0.060633	-0.052511	-0.018028	-0.054676	0.017844	-0.048725	-0.033221	-0.094948	-0.057096	-0.108151	0.015251	0.057674	0.250156	-0.001544	-0.037204	-0.055317	0.048539	0.003968	-0.015762	0.087409	0.091834	0.036007	0.040795	-0.041983	0.268417	0.035377	0.071	-0.000758	0.0403
Rv0453 PPE family protein PPE11	-0.107923	0.001933	0.198988	-0.116575	0.035299	0.20095	0.170208	0.060756	-0.161084	-0.066861	-0.071457	-0.150747	0.035976	-0.266541	-0.067213	-0.207662	-0.226162	-0.055245	-0.048171	-0.085939	-0.029806	-0.022991	-0.022494	-0.101639	-0.081537	0.055998	-0.187456	-0.097313	0.121838	-0.1447	0.008591	0.045265	0.100108	0.008513	0.050913	0.06989	0.064374	0.269203	0.103449	-0.130503	-0.31331	-0.044067	0.164417	-0.23072	0.166253	0.096543	0.240359	0.025609	-0.058681
Rv1430 PE family protein PE16	-0.100199	-0.035869	0.102372	-0.023873	-0.024509	0.100635	0.035244	0.130562	-0.031073	-0.002035	0.044694	-0.066664	0.02591	0.015733	-0.282236	-0.222486	-0.305461	-0.070625	-0.061215	-0.180234	-0.042222	0.078814	0.173889	0.031578	0.131468	0.029452	-0.056874	-0.058418	-0.211248	-0.136326	0.159705	0.171466	0.191188	0.039248	0.182138	-0.034628	0.038216	0.017285	0.040169	0.068165	0.107135	0.12123	0.106295	-0.17423	-0.092841	-0.078084	-0.065657	0.056726	0.022881
Rv1759c PE-PGRS family protein Wag22	0.031848	0.089547	-0.033895	0.186356	-0.066003	0.03891	0.0399	0.084384	0.050528	-0.044378	0.128067	0.088617	0.060351	-0.115312	-0.100067	-0.218018	-0.159017	-0.240641	0.086254	0.009568	0.037006	0.138102	0.040475	0.14748	0.100107	0.061878	0.081001	0.136213	0.019995	0.13581	-0.040459	-0.046684	-0.05731	-0.004293	-0.051638	-0.158287	-0.081058	0.041681	-0.090725	0.134595	0.092193	0.040671	0.047281	-0.088688	0.014767	0.145983	0.020545	0.002173	0.082522
Rv1706c PPE family protein PPE23	-0.043524	-0.050101	0.038834	0.099068	0.097842	0.077908	0.111262	0.134791	-0.019513	0.081018	-0.062056	-0.05402	-0.003374	0.085233	-0.013242	-0.112048	-0.112537	-0.010732	0.021647	-0.063118	-0.017016	0.080789	-0.045309	-0.047805	0.122857	0.078048	-0.073396	-0.012675	-0.086742	0.052591	-0.168824	-0.16757	-0.091583	-0.146011	-0.017372	0.076695	-0.059788	-0.029921	-0.03323	0.127882	-0.059839	-0.120903	0.01569	0.002331	-0.058048	0.165904	0.213697	-0.110039	0.106765
Rv2769c PE family protein PE27	-0.082256	0.0589	-0.083933	0.169683	0.010066	0.074769	-0.123623	0.067055	-0.104659	-0.026023	-0.044707	-0.007465	-0.033093	0.049447	-0.062241	-0.026272	0.027032	-0.076423	-0.031493	0.018269	0.02206	-0.022473	0.093242	0.154621	0.134527	0.150085	0.154938	0.201783	-0.024815	0.044657	0.019409	0.036706	0.049087	-0.130537	0.071806	0.048358	-0.060099	-0.008115	0.095622	-0.02803	0.051057	-0.009028	-0.059363	0.013639	0.224056	0.067661	-0.079359	-0.070137	0.044056
Rv1039c PPE family protein PPE15	-0.132951	-0.05949	-0.036628	-0.102201	-0.079194	0.041046	0.014213	-0.084043	-0.097003	-0.048935	-0.044016	-0.157311	-0.01412	-0.018201	0.02495	-0.13681	-0.216712	-0.001462	0.027817	-0.060879	-0.009581	-0.056064	-0.082866	-0.120995	0.024374	0.007563	0.115395	-0.107859	0.075262	0.164771	-0.192591	-0.206225	0.203187	-0.076145	-0.077079	-0.094824	-0.027494	-0.093582	-0.200086	-0.143808	0.022831	-0.227059	0.025059	0.124109	0.004447	-0.094286	-0.237757	-0.224947	-0.076678
Rv1135c PPE family protein PPE16	0.001448	0.004294	0.179969	0.057781	0.040168	0.128543	0.243302	0.199409	-0.129656	-0.014009	-0.086807	0.038707	0.09073	-0.012669	-0.107607	-0.037366	-0.15185	0.1279	0.120543	0.093048	0.08212	0.034951	-0.050231	0.108895	-0.134884	-0.017883	-0.075688	-0.091515	0.183302	-0.023375	-0.142391	-0.097298	0.174555	0.073796	-0.139544	-0.089422	-0.146692	-0.086279	-0.090837	-0.08672	0.231187	-0.095159	-0.075226	-0.048822	0.093194	0.082162	0.036573	-0.15338	-0.14014
Rv2490c PE-PGRS family protein PE_PGRS43	-0.028019	-0.020786	0.114998	0.027099	-0.02872	0.084185	0.042372	0.022222	-0.010314	-0.075639	-0.003751	-0.073156	-0.055377	-0.036874	-0.064052	-0.016625	-0.004607	0.002629	-0.002295	0.031981	0.022309	-0.144724	-0.067935	-0.119345	-0.19798	-0.02008	-0.021215	-0.126318	0.04989	-0.023217	-0.051287	-0.064496	0.029365	0.166745	-0.066497	-0.027583	0.083072	-0.011238	0.015724	0.059536	-0.040966	-0.084246	-0.103523	-0.031419	-0.117473	-0.104893	-0.063813	-0.04686	0.088033
Rv0152c PE family protein PE2	0.029319	-0.033475	0.01287	0.032956	0.012341	0.010773	0.013409	0.050682	-0.005052	0.052737	0.0568	-0.064559	0.006138	0.036223	-0.024078	-0.022203	-0.011804	-0.042977	0.123543	0.147495	-0.062655	0.012844	0.067915	0.046354	-0.048089	0.016968	-0.013418	-0.041183	0.109565	0.026645	-0.076062	0.017715	0.045087	0.023402	-0.02155	0.063676	0.056529	-0.04834	0.041814	0.088813	0.181748	0.111072	0.12727	0.170826	0.081081	0.012506	-0.077502	0.071492	0.041609
Rv3872 PE family-related protein PE35	0.025238	-0.102302	0.062193	-0.087599	-0.341932	-0.101707	-0.080785	-0.365303	-0.044621	0.124701	-0.352214	-0.086102	0.090291	0.125598	-0.288702	-0.088126	-0.086689	-0.165605	0.09909	-0.175288	-0.091404	0.200627	0.135521	0.007507	0.319926	-0.202035	-0.149305	0.092784	0.75154	0.534496	-0.262666	-0.341722	-0.088773	0.046627	0.219382	-0.278556	0.223006	-0.086543	0.00393	0.321098	-0.006866	-0.30879	-0.441758	0.470147	0.554368	-0.048156	-0.429274	-0.327357	-0.149109
Rv1788 PE family protein PE18	0.073336	0.243012	0.060032	0.138765	0.133834	-0.147716	0.082872	-0.107401	0.221104	0.121451	0.075592	0.144898	0.187249	0.241853	0.207357	0.187529	0.025901	0.240041	0.298698	0.080204	0.088975	-0.089523	-0.015124	-0.031037	-0.015794	0.100288	-0.038043	-0.085993	0.199462	0.284917	0.272485	0.284256	0.207522	0.095343	0.013024	-0.216798	-0.118405	-0.058173	0.284897	0.387525	0.260588	0.052803	0.242897	0.09547	0.27653	0.301097	0.375941	-0.218813	0.148635
Rv1789 PPE family protein PPE26	0.093287	0.064543	0.092313	0.100226	0.090897	0.109068	0.248634	0.041555	0.044709	0.046769	0.059649	-0.061483	0.0211	-0.089505	-0.083607	0.022015	-0.022876	-0.070315	-0.023393	0.041473	0.147632	0.082411	0.15115	-0.002317	0.094132	0.074773	-0.049811	-0.158437	0.035649	-0.097143	-0.052145	-0.100237	0.352861	-0.104476	-0.15716	0.16558	-0.266297	-0.085684	0.120646	0.131952	0.08663	0.01999	-0.016746	0.133128	0.088098	0.245125	0.305661	0.178427	-0.089871
Rv1791 PE family protein PE19	0.241047	-1.12089	1.3403	-0.655093	0.467264	0.70225	0.205747	1.31993	0.409603	-0.823986	-0.649308	-0.266702	-1.17689	0.610713	0.045079	0.501725	-0.076755	-0.039885	1.31828	0.160253	0.213727	1.13006	1.16171	0.971205	0.523226	0.521214	0.68029	-1.16451	0.465642	1.07272	0.480434	-0.854712	1.58301	-0.163686	-1.54396	-1.93194	-0.647597	-1.2233	-0.521619	-0.40964	0.554267	-1.48733	0.426311	2.10102	2.40739	2.05376	2.33819	-1.08434	-0.953695
Rv3135 PPE family protein PPE50	0.123532	-0.007529	0.073147	-0.2625	-0.000932	-0.1577	-0.284191	-0.081569	0.220687	-0.236113	-0.566268	-0.320814	-0.182964	0.246387	-0.17747	-0.037458	-0.249958	-0.469462	0.670933	-0.253539	0.347177	0.470395	-0.065764	0.255393	0.273551	-0.094554	0.130634	-0.792872	-0.040031	0.433444	-0.39704	-0.829033	0.69529	0.231922	0.333884	-0.993732	0.072527	-0.316608	-0.165415	0.181756	-0.086416	0.262227	0.155194	1.25673	1.76703	1.91839	1.37767	0.099138	-0.055789
Rv3136 PPE family protein PPE51	0.503737	-0.306365	0.10938	-0.121894	0.378488	-0.002969	-0.473673	0.314064	0.431521	-0.854751	-0.629071	-0.182846	-1.02025	0.765738	0.113587	0.201471	-0.151014	-0.527314	1.05183	-0.05665	0.498527	1.08908	0.455056	0.250081	0.700758	0.077622	0.710462	-1.77024	0.424098	0.814343	-0.240497	-1.26268	1.82167	-0.070085	0.178052	-0.950005	0.365475	0.488904	0.022657	0.204838	0.045893	-0.709936	0.378127	2.60863	3.20006	2.27786	2.26723	-0.345299	-0.853291
Rv0388c PPE family protein PPE9	-0.088831	-0.094837	-0.216556	0.110158	-0.17382	-0.366391	-0.150596	-0.053622	-0.289782	-0.057938	-0.010868	0.094764	-0.141354	0.018733	-0.038038	0.023709	-0.224507	-0.013169	0.032442	-0.09931	0.041124	-0.044405	-0.065661	0.046823	-0.123185	-0.024731	0.175115	0.087036	-0.127361	0.012576	0.159602	0.019144	0.170316	0.098311	-0.096746	-0.635161	-0.174659	0.150075	-0.264204	0.087761	0.165116	0.121512	-0.049475	0.210197	-0.035934	0.023487	0.301455	0.039452	0.394507
Rv3650 PE family protein PE33	-0.641815	0.090399	-0.315222	-0.227563	0.00576	-0.205265	-0.13073	-0.846504	0.413479	-0.096298	-0.935884	0.890605	-1.32794	-0.773904	-0.971182	-0.934549	-0.495898	-0.709244	-0.550617	0.583511	-1.42939	-0.599065	-0.689948	-0.870375	-1.29978	-0.811179	-0.753916	-0.353643	0.108879	0.450316	-1.725	-0.149436	0.501067	-0.572972	-1.01521	-3.10156	-0.689053	-0.296909	-2.32926	0.326043	0.455853	0.053367	-1.38527	0.877449	0.763022	0.470817	0.262288	-0.507897	0.579859
Rv3477 PE family protein PE31	-0.421645	0.183632	-0.510861	-0.141464	0.106412	-0.36763	-0.638755	0.188696	0.137088	-0.002432	-0.029233	0.008395	-0.63388	-0.369095	-0.437574	0.229225	0.466208	0.259122	-0.206854	0.356589	0.177797	-0.173649	0.174846	-0.263487	0.116203	-0.348678	-0.112601	-0.058187	0.186359	0.572374	-0.039122	-0.424586	-0.055472	0.800522	-0.362557	-1.37854	0.01663	-0.854356	-0.639135	0.331339	0.313737	0.504045	0.249398	-1.02949	0.391132	0.540309	0.15681	0.554284	0.573415
Rv3478 PE family protein PPE60	-0.414132	0.095919	-0.435142	0.04133	0.185213	-0.682323	-0.701123	0.029119	0.359161	0.314785	0.017307	0.040151	-0.990062	0.032992	-0.760921	0.129692	0.367518	0.187358	0.33009	0.670098	0.11982	-0.156268	0.212662	-0.151209	0.268261	0.101673	0.169781	0.12765	0.226773	0.077619	0.419213	0.123891	-0.126972	0.641131	0.183029	-0.943716	0.325645	-0.274147	-0.752188	-0.176861	0.455705	0.008839	0.330982	0.329641	0.620278	0.169138	-0.171111	-0.349814	0.204021
Rv0151c PE family protein PE1	0.039863	0.028753	-0.137282	0.044049	-0.013771	-0.057391	-0.121106	-0.013961	0.01475	-0.016139	0.064603	-0.041634	-0.001741	0.038421	0.03383	-0.010222	-0.063868	0.090057	-0.033337	-0.074878	-7.8e-05	-0.090064	-0.026294	0.019489	0.048053	-0.059721	0.003873	-0.025693	-0.040177	0.001413	-0.074986	0.010601	0.022249	0.025067	0.028901	0.119512	-0.007434	0.073227	0.076382	-0.0385	-0.024776	0.063096	0.081783	-0.027655	-0.117576	0.090296	-0.028751	-0.028471	-0.024428
Rv2098c PE-PGRS family protein PE_PGRS36	0.397891	-0.028028	0.042448	0.072886	0.006875	0.07113	0.073841	0.073345	0.045982	0.138751	0.224143	-0.093224	-0.074858	0.106346	-0.090052	-0.083237	0.004413	0.082982	0.342819	-0.008726	0.12703	0.178821	0.103842	0.22847	0.168207	0.134935	0.108562	-0.105426	0.130488	0.378662	0.161023	0.093472	-0.043812	0.359148	0.009198	-0.246683	-0.187932	-0.018161	0.024983	0.076937	0.155096	0.321561	0.229582	-0.157446	-0.159757	0.277617	-0.177227	0.045185	0.242865
Rv2107 PE family protein PE22	-0.049215	-0.408524	0.12434	0.042776	-0.180124	0.249194	-0.211562	0.362741	-0.020263	-0.264905	0.242948	-0.174888	-0.132254	-0.141398	-0.175816	0.331614	-0.131914	-0.182348	-0.105165	0.008183	-0.119671	-0.226057	-0.075866	-0.215047	-0.254962	0.284132	-0.203394	-0.20614	-0.10713	0.49396	0.003412	-0.210819	0.122977	0.007493	-0.162002	0.445454	-0.154578	-0.654691	-0.508087	0.019051	0.461983	0.242536	0.150102	0.152437	-0.391771	0.627973	-0.125802	0.321452	0.235891
Rv0978c PE-PGRS family protein PE_PGRS17	-0.049158	0.069025	-0.495964	-0.497435	-0.156812	0.149962	-0.312665	-0.35161	-0.115243	0.261865	0.192185	-0.041495	0.031694	-0.185061	-0.006065	-0.544742	-0.141426	-0.432326	0.217714	0.134525	0.217901	0.176193	0.34091	-0.080158	0.007863	0.03929	-0.164348	0.27164	0.108528	0.364734	-0.079323	0.343004	0.209071	-0.044494	-0.486903	-0.549873	0.155478	-0.489944	-0.155446	0.099485	-0.283417	-0.093215	0.294392	-0.012045	0.351744	-0.234706	-0.312386	0.431977	0.181576
Rv3558 PPE family protein PPE64	-0.133293	0.014537	-0.078392	0.103563	-0.070872	-0.11895	-0.002993	-0.023354	0.029942	0.114642	-0.026469	0.013997	-0.101391	0.092274	0.15457	0.087713	0.215786	0.030674	0.078883	0.236694	0.078876	0.007895	-0.076627	-0.071303	-0.009683	0.046961	0.073273	-0.063683	0.16715	0.206882	0.057128	0.12624	-0.050039	-0.03508	-0.159216	-0.111534	-0.066239	-0.076706	-0.01606	-0.003244	0.126338	-0.220029	-0.012949	-0.042674	-0.105101	-0.037497	-0.175175	0.15116	0.123172
Rv0872c PE-PGRS family protein PE_PGRS15	-0.081967	-0.015748	-0.131076	-0.017929	-0.04886	-0.143601	-0.00293	-0.09491	-0.142236	-0.103517	-0.184995	-0.136518	0.023346	0.027417	-0.038766	-0.123651	-0.071179	-0.012763	-0.034237	0.064858	0.01158	-0.090409	0.08431	-0.089031	-0.1089	-0.136953	0.033268	0.065284	0.197153	0.000835	0.139305	0.176796	-0.004308	0.175426	-0.168731	0.006873	-0.208404	-0.09119	-0.211884	0.108449	-0.142199	-0.041264	-0.036851	-0.021277	-0.187703	0.055316	-0.048494	-0.042699	0.02119
Rv2328 PE family protein PE23	0.074553	0.135245	0.032187	0.058123	-0.235333	-0.406382	-0.277888	-0.068506	0.023948	-0.001139	-0.147485	-0.196186	0.011471	0.216313	0.033683	-0.080727	0.197834	0.444962	-0.306579	-0.438067	0.18954	0.511784	0.217549	0.093094	0.18691	0.395887	0.046774	0.430097	0.439835	0.081167	-0.133057	-0.035311	0.077867	0.284313	-0.053109	-0.46747	0.077622	-0.044701	-0.091445	0.158793	-0.400949	0.008752	0.347685	-0.636983	-0.335861	0.063839	-0.004959	0.068292	0.011568
Rv3892c PPE family protein PPE69	-0.038905	0.127619	0.011436	3.3e-05	-0.029242	-0.094154	-0.048553	-0.141315	0.016421	-0.008011	-0.078314	-0.188264	0.083819	0.061307	-0.090365	-0.245527	-0.048401	-0.044094	-0.076894	0.033697	0.150335	0.168097	-0.082722	-0.067487	-0.026258	0.034037	-0.00176	-0.067742	0.116783	0.037348	0.089501	0.237225	-0.049687	0.28056	0.053791	-0.234659	-0.089538	0.172033	-0.075356	0.22922	-0.044084	0.084179	0.136704	-0.0528	0.022484	0.001267	0.177525	0.230708	0.226422
Rv0834c PE-PGRS family protein PE_PGRS14	0.23892	0.12842	0.2056	0.032647	-0.068314	0.059611	0.129505	-0.229315	0.037033	0.195768	0.187639	0.079704	0.266914	0.011669	0.151427	-0.042394	-0.125087	-0.003898	0.04068	0.012228	-0.115044	-0.148846	-0.065995	-0.042809	0.155259	0.051482	-0.145686	-0.216063	0.085253	0.237111	0.010511	-0.040661	0.165804	0.431134	-0.104436	-0.060884	0.154534	0.078707	0.14777	0.270946	0.175087	0.269761	-0.155047	-0.49115	-0.17716	-0.10252	0.06139	0.442183	0.521369
Rv2608 PPE family protein PPE42	-0.000628	0.056271	-0.015341	0.027125	0.020355	0.07506	0.093294	0.079923	0.024411	0.086689	0.036149	-0.040197	0.136968	-0.006003	0.07952	-0.11554	-0.109656	-0.00156	0.076169	0.068256	-0.075502	-0.016455	-0.034642	0.049409	0.019525	0.028196	-0.183163	-0.07898	0.04695	0.181092	0.187578	0.063844	-0.045319	0.137747	-0.124103	-0.05487	-0.014916	-0.059637	-0.130741	0.076777	0.184414	0.100712	0.056202	-0.127132	0.04903	0.113167	-0.007701	0.17585	0.039608
Rv2634c PE-PGRS family protein PE_PGRS46	0.103202	0.020913	0.132339	0.16426	0.026495	0.102105	0.130879	0.042222	0.133641	0.185434	0.115447	0.054624	0.108448	-0.100203	0.091383	-0.116755	-0.188249	-0.032656	-0.026931	-0.00379	-0.03532	-0.033223	0.016629	0.007302	-0.007009	-0.058248	0.018701	-0.034164	0.201965	0.104361	0.117081	0.0112	-0.089856	0.129182	-0.010797	-0.295948	-0.108347	-0.116396	-0.276815	0.081067	-0.180577	0.11543	0.088359	-0.108057	-0.10644	0.026094	-0.060168	0.051336	0.193775
Rv1651c PE-PGRS family protein PE_PGRS30	-0.0056	0.055975	-0.056537	0.02075	-0.089836	0.058991	0.082962	0.061155	0.037699	-0.00046	0.039901	0.03493	0.156902	0.040853	-0.015658	-0.06131	-0.101293	-0.058534	-0.012888	0.137481	-0.126287	-0.000704	-0.09586	-0.051495	-0.189557	-0.087855	-0.063822	-0.194869	0.051426	-0.062386	0.059812	0.064895	-0.006848	0.006107	-0.024206	-0.12028	-0.06926	0.031655	0.112944	0.004326	-0.017061	-0.024908	-0.047554	-0.134342	-0.204445	-0.05786	0.044555	0.002097	-0.001764
Rv2853 PE-PGRS family protein PE_PGRS48	0.088196	0.062012	-0.102053	7.3e-05	-0.15214	-0.070805	-0.061852	-0.018396	-0.051048	-0.074315	-0.01105	0.034346	0.041913	-0.194654	0.00039	-0.158547	-0.123256	-0.038628	-0.150478	-0.102	-0.09392	0.016821	-0.040843	-0.038515	-0.063397	-0.076803	-0.077527	-0.15221	-0.048283	-0.049332	-0.032993	0.057031	-0.007199	-0.085212	-0.103773	-0.285821	0.01988	-0.10486	0.051678	-0.091293	0.022371	-0.029367	0.007964	-0.2538	-0.005433	0.062628	-0.062265	-0.024613	-0.070627
Rv0256c PPE family protein PPE2	-0.044771	0.068134	-0.064895	0.021805	0.106308	-0.01212	-0.01308	0.013372	-0.071675	-0.081069	-0.08317	-0.051641	-0.26673	-0.130709	-0.041157	0.007806	0.116475	0.015752	0.073269	0.178028	0.1279	-0.082385	-0.023604	0.029319	-0.043292	-0.045353	0.123226	-0.083089	0.008933	-0.124554	-0.167271	-0.299976	-0.682081	-0.023928	0.020933	0.376474	0.067985	0.192587	0.157743	-0.070935	-0.116892	0.044773	-0.051527	-0.136076	-0.215051	-0.09324	-0.058815	0.009861	-0.098981
Rv1646 PE family protein PE17	0.163224	0.019503	-0.033366	-0.170063	-0.022728	-0.077298	0.077283	-0.045587	-0.311001	0.00982	-0.042847	0.019768	-0.170037	-0.202725	-0.194587	-0.095204	-0.423704	-0.28694	-0.352494	-0.027963	0.071169	0.066817	0.105484	0.090016	-0.119012	-0.055502	0.08704	0.145282	-0.160228	-0.073523	0.06813	-0.127122	-0.25215	-0.088013	0.130109	0.23107	0.274967	0.15825	0.137516	0.109425	-0.209078	0.13807	-0.087638	-0.149161	0.033397	-0.084541	-0.308391	0.033434	-0.14371
Rv2352c PPE family protein PPE38	-0.060846	-0.086773	0.131595	-0.24965	-0.065044	0.042951	0.11406	-0.061137	-0.254736	-0.095904	-0.056195	-0.062577	-0.198468	-0.020254	-0.140223	-0.109798	-0.090657	0.01275	-0.024258	-0.238562	-0.078231	-0.00739	0.024472	0.022805	0.01381	-0.036982	-0.025772	-0.055593	-0.124957	-0.114059	-0.130919	-0.009116	0.030449	-0.197579	0.116073	0.237257	0.126278	0.066057	0.016674	-0.169029	-0.083489	-0.177795	-0.018712	0.14422	0.006005	-0.175256	-0.154825	-0.1194	-0.158076
Rv0755c PPE family protein PPE12	0.047797	0.039367	0.036951	-0.111278	0.074139	0.071967	-0.030297	0.150509	-0.006258	-0.011838	0.097745	0.118049	0.010196	0.199576	0.148179	0.194172	0.136372	0.069287	0.072546	0.414175	0.271533	-0.000261	0.096068	0.176278	-0.048225	0.037875	-0.104311	0.023428	0.144253	0.218478	-0.256471	-0.017075	-0.194771	0.007553	0.418913	0.140066	0.439899	0.444173	0.209279	-0.082852	-0.042344	-0.082614	-0.134563	-0.0649	0.444635	0.15304	0.242564	-0.009551	-0.12402
Rv0304c PPE family protein PPE5	0.003335	0.012024	0.001872	0.085824	0.028645	0.035551	0.053832	0.033114	-0.015051	0.072674	0.015129	0.015146	-0.013111	0.070106	0.046692	0.042969	0.067518	0.046971	0.069513	0.007901	0.11852	0.006886	0.051468	0.043525	0.110628	0.116393	0.019634	0.086319	0.066804	0.056802	-0.015124	0.016227	-0.205765	0.074237	0.099193	0.072038	0.107087	0.073342	0.106348	0.038142	0.027145	-0.000238	0.016989	-0.037728	-0.018156	-0.006162	-0.019165	-0.023697	0.033835
Rv2108 PPE family protein PPE36	-0.09808	0.001786	0.097994	0.04085	0.121749	-0.014882	-0.031952	-0.193363	0.045208	0.044397	-0.006864	-0.081105	-0.087873	-0.107053	0.132132	0.145459	-0.000643	-0.022135	0.152138	0.219644	0.0566	-0.09977	0.056722	-0.029036	0.089733	0.098587	0.039213	0.013255	0.092376	0.273598	0.145648	0.191821	-0.333207	0.149928	0.308297	0.12971	0.39544	0.378491	0.209625	-0.009649	0.142492	0.018147	0.015931	0.187521	0.022663	0.095243	0.094956	0.104598	0.000572
Rv2353c PPE family protein PPE39	-0.060285	-0.150462	-0.051729	0.000848	0.086138	-0.029349	-0.251905	-0.062058	-0.434982	0.012371	-0.172914	-0.275933	-0.066955	0.095166	0.304895	-0.129975	-0.116957	-0.198179	0.257317	-0.136315	0.060286	0.047651	0.202891	0.234727	0.098226	-0.064142	0.080205	0.241542	-0.060113	-0.467047	0.227	0.121741	-0.414702	0.130663	0.158617	0.098854	0.077882	0.282047	0.06854	0.309457	-0.016966	0.121482	0.299371	-0.153645	0.229102	-0.2092	0.205866	0.470731	0.088183
Rv3425 PPE family protein PPE57	-0.035122	-0.033489	0.048635	-0.003359	-0.053138	0.010767	-0.083894	0.028057	0.013023	-0.062742	-0.056815	-0.00694	-0.089454	-0.085338	0.064237	-0.124639	0.07611	0.037476	-0.004281	-0.084053	0.165406	0.095313	0.023271	0.021919	0.147455	0.060249	0.060722	0.17635	0.060219	-0.117431	-0.170005	-0.038362	-0.237324	0.032013	0.203781	0.019995	-0.043524	0.077462	-0.104725	0.112256	0.061811	0.143294	-0.059001	0.038764	0.017309	-0.010764	0.086915	-0.054082	-0.015073
Rv0355c PPE family protein PPE8	0.02534	-0.000922	0.042481	0.028187	0.090007	-0.006034	-0.00257	0.045335	-0.012528	0.003248	-0.003777	-0.015375	-0.029518	-0.015135	0.027896	0.079221	0.001572	0.040622	0.073551	0.026297	0.08094	0.063371	0.106039	0.05136	0.136199	0.118298	0.014319	0.056059	0.022142	0.120241	-0.021118	0.043396	0.020955	0.05216	-0.020375	0.088176	0.047588	0.052051	0.076632	-0.013116	0.051025	0.000121	0.074522	0.041859	-0.025815	0.043601	0.034075	-7e-06	0.063433
Rv1840c PE-PGRS family protein PE_PGRS34	0.075729	-0.276756	0.369706	-0.054498	0.917887	0.667123	0.672011	-0.007787	-0.152783	-0.057194	0.170426	0.083524	-0.327661	0.145177	0.112747	-0.188664	-0.456925	-0.012746	-0.237753	-0.061437	0.72721	0.506071	0.343289	0.096166	0.493921	0.470798	0.292261	0.425792	-0.10935	0.24847	-0.278064	-0.227772	-0.145713	-0.228273	-0.370172	-0.294214	-0.220857	-0.202986	0.29208	-0.11724	-0.055911	-0.289837	-0.438791	0.142111	0.629313	0.463633	0.537324	-0.091905	0.120111
Rv1168c PPE family protein PPE17	-0.012721	-0.023053	0.505944	-0.033339	0.422268	0.532508	0.514475	0.38868	-0.044969	-0.045574	-0.041608	-0.141715	-0.050915	0.130425	-0.002507	-0.067535	-0.010335	0.004616	-0.02901	0.087016	0.117267	0.308409	0.085826	0.170625	0.159049	0.046082	0.13398	0.121352	-0.08746	-0.064561	0.006073	0.190718	0.00588	0.016227	0.035801	0.214839	0.018928	-0.199736	0.030357	0.1731	0.084682	0.146137	0.059171	0.06093	-0.054462	0.203534	-0.055875	0.049822	0.094881
Rv1917c PPE family protein PPE34	-0.047351	-0.038261	0.055252	0.047042	0.010551	0.00378	0.006243	-0.025305	-0.017129	-0.057928	-0.027216	-0.079775	0.043731	0.040461	-0.006087	0.061546	0.052163	-0.02177	-0.067828	-0.078577	0.070772	0.030001	0.14056	0.049434	0.195052	0.148836	0.029351	0.067375	-0.066876	-0.002438	0.040585	0.052226	-0.032722	-0.035996	-0.090657	0.058103	-0.013601	0.006368	-0.017603	0.005485	0.013496	-0.008974	0.039842	0.028363	-0.01544	-0.009349	0.039896	-0.025344	-0.027991
Rv3812 PE-PGRS family protein PE_PGRS62	-0.113195	-0.11802	0.12994	0.021209	-0.049059	0.115151	-0.039403	0.079797	-0.063408	0.032722	-0.061668	-0.060222	-0.115568	0.129958	0.018487	-0.049806	-0.078045	0.027226	-0.049867	-0.242822	-0.015696	0.009806	0.070583	0.023842	0.101971	0.084363	0.087687	0.059473	-0.083107	-0.095316	0.169849	0.101107	-0.296145	-0.042459	0.134878	0.051455	0.237358	0.268674	0.302582	-0.028479	-0.033734	-0.253819	0.120907	0.152884	0.176185	0.147969	0.121105	-0.00843	-0.024482
Rv0915c PPE family protein PPE14	0.114751	-0.002327	-0.108281	-0.031725	-0.070314	-0.071191	-0.073402	-0.105641	-0.134945	-0.071354	0.082305	-0.156231	-0.066544	-0.156808	-0.014597	-0.258065	-0.071728	0.12094	0.272445	0.014404	0.180439	0.198567	0.104265	0.324065	0.380404	0.26502	-0.005024	-0.116434	0.095073	0.050849	0.136726	-0.254416	-0.158694	-0.06064	-0.082138	0.089275	0.038689	-0.027713	-0.27782	-0.066986	0.12132	0.021748	0.121991	-0.128354	-0.137142	-0.170544	0.052802	0.036901	-0.091372
Rv0297 PE-PGRS family protein PE_PGRS5	0.104999	0.002246	-0.075067	0.185303	-0.053232	-0.152002	0.046669	-0.139513	0.153105	-0.005317	0.154117	-0.166672	0.127179	-0.059232	0.041444	0.150137	-0.25482	0.062492	0.578479	0.244673	-0.095669	0.26582	0.099616	0.480571	0.355265	0.235982	0.091848	-0.037395	0.000156	0.263512	0.166409	-0.207506	-0.126648	0.045657	-0.01141	0.022638	0.148816	0.030253	-0.08772	-0.02118	-0.091679	0.104008	-0.142042	-0.13232	-0.023748	0.037649	0.120127	0.164558	0.048927
Rv3350c PPE family protein PPE56	0.007612	-0.009428	-0.019172	0.001938	-0.004245	0.036894	-0.043115	0.000358	0.021079	-0.03305	0.040383	-0.081116	0.033948	-0.035241	0.022084	-0.043519	-0.062257	-0.076401	0.013767	0.033415	0.054939	0.1101	-0.004392	0.076978	0.053346	0.106885	0.05652	-0.027347	0.061145	0.06032	-0.074543	-0.014479	-0.01798	0.033601	-0.020678	-0.01083	-0.025365	0.013546	-0.01964	-0.011715	0.037681	-0.018124	0.007469	0.014053	-0.041628	0.024546	0.049026	-0.047443	0.004766
Rv1195 PE family protein PE13	0.017945	-0.231163	-0.065348	-0.15359	-0.153075	0.102374	-0.125412	-0.062865	-0.294998	-0.049581	-0.220702	-0.325344	0.15739	-0.25891	-0.114412	-0.121146	-0.269943	-0.28749	0.043039	0.060398	0.334794	0.09094	0.091497	0.014366	0.029357	0.082775	0.159979	0.244533	0.132728	0.130221	-0.172118	-0.279868	-0.497747	0.209847	-0.026639	0.209309	-0.108129	0.008391	-0.070388	-0.157511	-0.038048	-0.16882	0.097634	0.067525	-0.335922	-0.20274	-0.177726	-0.119365	0.14103
Rv2430c PPE family protein PPE41	-0.110849	-0.109634	0.170741	-0.00935	0.20544	-0.027863	0.015817	0.148184	-0.062345	-0.155086	-0.238038	-0.163998	-0.053332	0.068593	0.063903	-0.254524	-0.169414	-0.20747	0.2375	-0.169741	0.023121	0.050122	0.00556	-0.151333	0.219716	-0.084663	0.126481	-0.20731	-0.038091	0.094985	-0.290686	-0.052543	-0.221637	-0.193545	0.07603	0.142302	0.266836	0.015118	0.036936	-0.197046	-0.110978	-0.087796	-0.268774	-0.304986	-0.219946	-0.085152	-0.094263	-0.152572	-0.533685
Rv3533c PPE family protein PPE62	0.092257	0.217197	0.258288	0.216299	0.277206	0.300031	0.438916	0.347104	0.236764	0.103774	0.291813	0.190158	0.130773	-0.035448	0.019708	-0.130811	-0.194022	-0.175431	0.353058	0.237921	0.163518	0.173081	0.125267	0.482545	0.698345	0.11746	0.220924	0.062485	0.24737	0.187676	0.071678	0.130732	-0.145281	0.17252	0.192309	0.028375	0.267449	0.243349	0.396747	0.023627	-0.020392	0.044796	0.125701	0.264503	-0.557912	0.151361	-0.006944	-0.04838	0.189597
Rv3539 PPE family protein PPE63	0.082305	0.26711	-0.073699	-0.033858	-0.095099	0.007963	-0.06153	0.142628	0.075449	0.128244	-0.040859	0.02947	-0.016399	-0.186243	-0.081336	-0.052704	-0.127503	-0.020927	0.087393	0.046567	0.263658	0.010019	0.140734	0.084621	0.074692	0.053362	0.139203	0.208093	0.116177	0.173209	-0.079512	0.135802	-0.30507	-0.093458	-0.081295	-0.06891	0.17856	0.227499	0.031147	0.277808	0.046114	-0.159651	0.126939	-0.003284	-0.187204	-0.018727	0.12164	-0.107884	0.10663
Rv0916c PE family protein PE7	0.201244	0.169937	0.347633	0.475595	0.090597	0.632963	0.159926	0.542909	0.192343	0.291263	0.070763	0.200622	0.432406	-0.199396	-0.176341	-0.249205	-0.269249	-0.031516	-0.247541	-0.238553	0.114473	0.211077	-0.006714	0.251179	0.35331	-0.101859	0.409593	0.227392	-0.256285	-0.374019	-0.379203	-0.433091	0.182016	0.101063	-0.123722	0.06539	0.230691	0.018308	0.234237	0.036387	0.133222	-0.023851	-0.118299	0.030328	0.350527	-0.424095	-0.30669	0.410504	-0.150406
Rv1983 PE-PGRS family protein PE_PGRS35	0.052769	0.005258	0.010938	0.144949	0.043605	-0.00594	0.101158	0.040202	0.05035	-0.031988	0.049735	0.056051	-0.023881	-0.107665	-0.020346	0.028434	0.018618	-0.081503	0.118648	-0.043801	0.121198	0.035271	0.127629	0.186661	0.281188	-0.088281	0.086855	-0.029254	-0.091827	-0.147154	0.009973	0.001114	0.07508	-0.099884	-0.014699	0.145073	0.086071	0.068513	0.089686	-0.012619	0.036689	-0.058259	0.084696	0.063868	0.108712	-0.079184	0.063072	0.109406	-0.015686
Rv1172c PE family protein PE12	0.039571	0.087199	0.073546	0.161389	0.039518	0.060186	0.146309	0.085439	0.102481	0.038867	0.095907	-0.100564	0.03741	-0.149358	-0.138699	-0.137623	0.014269	-0.049496	0.030516	-0.028321	0.004605	-0.007003	0.108914	0.044207	0.139935	-0.051924	0.173697	0.205036	0.187207	0.000877	0.173063	0.201867	0.187338	0.075616	-0.016451	0.121172	0.017255	0.144902	-0.020674	0.151224	0.256633	0.069131	0.250577	0.090046	0.093551	-0.049956	-0.121202	0.120296	0.050517
Rv3144c PPE family protein PPE52	0.08993	0.123869	0.064966	0.066229	0.190113	0.096054	-0.061341	0.208194	0.145319	0.122546	0.184002	0.247622	-0.31559	-0.130084	-0.015149	-0.033538	-0.332481	-0.122802	-0.335222	-0.044873	0.09242	0.30462	0.058688	0.156574	0.152313	0.141017	0.085313	-0.114863	0.175477	-0.063473	0.020014	0.071117	-0.039956	0.22485	-0.05793	0.196395	0.118073	0.092639	0.142335	0.137459	-0.04573	-0.110391	-0.081411	0.223554	-0.010915	0.176022	-0.343425	0.077024	0.139105
Rv1214c PE family protein PE14	-0.108014	0.009853	0.279794	-0.049571	0.158154	0.044506	-0.046034	0.136589	-0.290647	-0.245172	-0.130169	-0.04767	-0.046331	0.102394	-0.014948	-0.005747	0.003541	0.155408	0.116533	0.279785	0.476245	0.208879	-0.048278	0.182784	-0.014962	0.215998	0.243185	0.079791	-0.109421	-0.136145	0.121178	-0.102203	0.395814	-0.217081	-0.390923	-0.020685	0.041359	0.217513	0.007425	-0.272324	-0.131387	0.142272	0.270495	-0.05259	0.300427	0.295641	-0.233217	0.030183	-0.231967
Rv2408 Possible PE family-related protein PE24	-0.877346	-0.49584	-0.192058	-0.966687	-0.171369	-0.213234	0.986759	0.234555	-0.488691	0.075466	-0.594863	-0.429119	-0.462672	-0.209134	0.305272	0.350003	0.264323	0.474122	0.474928	0.259	0.278123	0.374251	-0.190325	0.588297	0.123896	0.103752	-0.892398	0.349524	0.317327	0.472741	0.977737	-0.063623	1.03534	-0.094741	0.683727	0.603735	0.602115	0.432401	-0.366996	-0.931424	0.29053	-0.011377	0.79836	0.830519	0.637836	1.22043	-1.17362	-0.036218	0.443052
Rv1386 PE family protein PE15	0.3713	-0.028972	0.271244	0.118712	-0.209848	0.027947	-0.05202	0.113143	0.156229	0.099251	0.241666	0.005535	-0.032968	-0.07794	-0.129605	0.051278	-0.376758	0.036021	0.207523	0.143911	0.437081	0.571607	0.546931	0.426052	0.350043	0.627792	0.11152	-0.009559	0.387416	0.477318	-0.058168	-0.557216	2.04018	0.149794	0.542494	0.314549	0.390797	-0.388286	-0.038619	-0.371791	0.204271	-0.004558	0.089279	0.039668	-0.249106	0.151156	0.425126	0.070427	0.292141
Rv1387 PPE family protein PPE20	0.04822	-0.04587	0.142701	0.00875	-0.148088	-0.095394	-0.111242	-0.011474	0.044217	0.022843	0.00267	-0.155783	-0.339075	-0.035995	-0.136023	-0.03662	-0.356584	-0.089203	0.098098	0.000118	0.276504	0.090366	0.13693	0.046891	0.090317	0.227531	0.033567	0.017617	0.160997	0.194555	-0.123817	0.062931	2.25698	-0.199446	0.01153	0.132785	-0.119938	0.103146	-0.127263	-0.316695	-0.002692	-0.193869	0.025907	0.138742	-0.008862	-0.083744	-0.084109	-0.018553	0.014336
Rv3622c PE family protein PE32	-0.017553	0.116076	-0.008094	0.196881	0.090186	0.166203	0.123235	0.201213	0.096271	0.164982	0.092534	-0.021587	0.061449	-0.204773	-0.260422	-0.152011	-0.314397	-0.172389	0.098672	0.058333	0.091951	-0.086834	0.097942	-0.220634	0.03708	0.127229	-0.073875	0.060676	0.278699	0.011138	-0.336238	-0.139307	0.484626	-0.026287	-0.255943	0.050803	0.02401	-0.060115	-0.012061	0.145027	0.182761	-0.174769	-0.172279	-0.082422	0.359984	-0.176952	0.089048	0.363406	0.351034
Rv0160c PE family protein PE4	0.141783	-0.010431	-0.019999	0.058751	-0.004305	-0.042943	0.029359	0.050462	0.056343	-0.021836	0.036023	-0.048169	-0.051845	0.052981	-0.147087	-0.041086	0.057202	0.083955	0.129165	-0.129522	0.073045	0.062017	0.095661	0.088676	-0.028499	0.044719	0.026483	0.09461	0.048453	-0.016207	0.017087	0.050653	0.012422	-0.013946	-0.082355	-0.121407	-0.141345	-0.269586	-0.010058	0.007594	-0.034677	-0.132603	0.082444	-0.085803	-0.155084	0.014179	-0.112868	-0.084123	-0.146795
Rv1468c PE-PGRS family protein PE_PGRS29	0.227072	0.155157	0.335914	-0.137442	-0.036224	0.181574	0.081789	0.302293	-0.156278	0.151729	0.060528	-0.28608	0.04565	-0.044339	-0.34339	-0.22629	0.225828	0.062257	0.075879	-0.223194	-0.123777	0.161944	-0.029067	-0.280593	-0.302321	0.123846	-0.179088	-0.365888	-0.465748	-0.634688	0.409207	-0.045834	-0.155217	-0.040785	-0.558314	-0.418611	0.117396	-0.536591	0.288061	-0.433442	-0.27117	0.443035	0.081596	-0.252171	0.016716	-0.168999	-0.264854	-0.101187	-0.448486
Rv1361c PPE family protein PPE19	0.083934	0.125057	-0.075614	0.170768	0.182857	0.09557	0.009164	0.207195	-0.101923	-0.015116	-0.055483	-0.074415	0.243626	0.214487	0.42283	0.150601	0.135558	0.228171	-0.091721	-0.046264	-0.182117	-0.159665	0.055382	-0.014334	-0.352461	-0.102348	-0.356315	-0.335639	-0.188541	-0.00912	0.469163	-0.0594	0.744513	0.226129	-0.19907	-0.394394	-0.040683	-0.070582	-0.425045	-0.218679	0.000829	-0.04903	-0.037361	-0.136597	-0.194128	0.252636	-0.918895	0.109941	-0.063756
Rv1807 PPE family protein PPE31	-0.06516	0.015245	-0.140009	-0.027257	-0.04694	-0.06372	-0.132026	-0.25534	0.07945	0.146753	0.152838	0.181705	0.253532	-0.180351	-0.066366	-0.036792	-0.000376	-0.006556	-0.001845	0.076439	-0.34458	-0.407568	-0.196307	-0.482143	-0.313539	-0.43858	-0.314477	-0.513757	0.138908	0.036875	0.017915	-0.091937	0.46047	0.136052	-0.526661	0.176622	-0.696264	-1.03034	-0.134166	0.105457	-0.213147	0.094801	-0.251072	-0.013254	0.312593	-0.054327	-0.423535	0.338307	0.078335
Rv3018c PPE family protein PPE46	0.105752	0.115129	-0.043272	-0.044152	-0.226334	-0.049975	-0.072877	0.019188	0.134144	-0.177773	-0.057897	-0.104021	0.135927	0.210614	-0.174627	0.119748	-0.024333	-0.011608	0.030234	0.190989	-0.120708	-0.057429	-0.228126	-0.205127	-0.051862	-0.251597	0.001394	-0.20996	0.256863	0.034077	-0.102773	0.042254	0.110887	0.02454	-0.353618	-0.255849	-0.05945	-0.463527	0.091475	-0.05748	0.161331	-0.166234	-0.129267	-0.003744	-0.028909	-0.052478	-0.112263	-0.060711	0.051931
Rv2340c PE-PGRS family protein PE_PGRS39	-0.076479	-0.161415	-0.099167	-0.139382	0.082334	-0.124831	-0.168457	0.037638	-0.317014	-0.100582	-0.062546	-0.11171	-0.100508	0.047563	-0.018799	0.115931	0.113528	0.190563	-0.101946	-0.194887	0.025934	-0.155744	-0.155349	-0.158199	-0.090527	-0.134926	-0.079485	-0.19628	-0.308585	-0.076301	-0.066404	0.024285	-0.237761	-0.126819	0.07856	-0.197282	-0.147364	-0.168932	0.220738	-0.014731	-0.039343	0.203516	-0.144738	-0.110279	-0.000887	-0.047471	-0.414283	-0.166444	-0.06614
Rv3429 PPE family protein PPE59	0.017062	0.042366	-0.202512	-0.104042	-0.04755	-0.051408	-0.110116	-0.133767	-0.03024	-0.000958	0.097343	0.058289	0.058092	0.017564	0.183145	-0.013621	0.067595	-0.043279	-0.022544	-0.285816	-0.039879	0.108152	-0.001333	-0.031642	-0.022666	-0.032289	0.014778	0.001958	-0.289311	-0.009742	0.022801	0.087623	0.075089	0.125858	0.056175	-0.204316	-0.325854	-0.237432	0.086554	-0.017593	-0.076362	-0.207677	0.169775	0.017084	-0.019908	0.050031	0.010453	-0.199326	-0.104715
Rv3590c PE-PGRS family protein PE_PGRS58	0.08601	-0.043172	-0.241832	-0.037821	-0.171388	-0.077178	-0.154218	-0.105676	-0.163385	-0.098793	-0.006376	0.013517	-0.061463	0.031958	0.170343	0.196679	0.048649	0.151561	0.028788	-0.249834	-0.031369	0.024482	-0.000826	-0.046176	-0.352819	0.060783	-0.009596	-0.273368	0.054474	-0.354192	0.168179	-0.052318	-0.079412	0.100936	-0.195047	-0.040837	-0.281063	-0.213711	-0.060835	-0.011016	-0.123442	-0.069919	0.138903	-0.340444	-0.114237	-0.148595	-0.187028	-0.138524	-0.031
Rv0742 PE-PGRS family protein PE_PGRS8	-0.087769	0.273255	0.253806	0.400208	0.41473	-0.02839	-0.113008	0.332014	-0.264351	0.077521	-0.078559	0.22448	-0.079212	0.20239	0.226737	0.583433	0.309761	-0.056395	0.254696	-0.884396	0.036185	0.394526	0.112841	0.138262	-0.592324	-0.391715	-0.056577	-0.019317	-0.045995	0.409536	-0.482073	-0.627854	0.036727	-0.07663	-0.13925	-1.23175	0.570703	-0.23279	-0.070067	-0.372538	-0.062736	-0.051194	-0.773212	-0.638809	-0.185501	0.02825	0.402675	-0.158	-0.284567
Rv1548c PPE family protein PPE21	0.065185	0.072611	0.055683	0.139405	0.113432	0.071566	0.030171	0.1129	-0.006119	0.070858	0.09817	0.010413	0.06588	-0.120878	-0.018185	0.016519	-0.122	-0.04228	0.01641	-0.013152	-0.01298	-0.032834	0.045733	-0.009892	-0.119103	-0.114713	0.000389	-0.043752	0.079915	0.180801	-0.040571	-0.195	-0.040302	0.022746	-0.058654	0.019457	-0.002755	-0.025169	0.113304	0.081688	0.040585	0.101319	-0.093152	-0.064755	-0.049127	-0.04986	-0.014496	0.005983	0.00059
Rv3893c PE family protein PE36	0.161729	0.142487	-0.194105	-0.134774	0.271919	-0.07848	-0.003227	0.158472	0.233098	0.30348	-0.335621	-0.000621	-0.053817	0.171759	-0.140048	-0.030909	0.066698	-0.094866	0.591399	0.381342	0.154383	-0.267776	-0.087892	-0.053183	-0.48073	0.113959	0.161424	-0.359482	0.13188	0.4293	-0.284815	0.463511	0.050623	0.128813	0.073882	-0.098527	0.264056	0.121818	-0.541103	0.160089	0.014392	1.14179	0.262309	-0.166813	-0.130052	0.377752	-0.047736	0.337187	0.103418
Rv0305c PPE family protein PPE6	-0.003956	-0.037634	0.0308	0.069416	0.103395	0.028825	-0.027356	0.152511	-0.00616	0.032973	-0.0328	0.036729	0.122154	-0.036099	-0.068765	0.039369	0.079965	-0.007919	0.044841	0.149419	-0.065692	-0.071818	0.027923	-0.01356	0.041973	-0.075247	0.021734	5.4e-05	0.049874	0.187761	0.009588	0.022616	0.10517	0.116568	0.066426	0.135762	-0.054951	0.071805	0.025912	0.000381	0.097831	0.051908	-0.035992	-0.027072	0.037099	0.086965	-0.082618	0.000735	0.03452
Rv3022A PE family protein PE29	0.257683	0.290955	0.325273	0.049304	0.03425	0.229414	0.233758	0.373044	0.121697	0.069658	0.09823	-0.01327	0.058168	0.046105	0.32117	0.182067	-0.318944	0.138736	0.067923	0.379093	0.030871	-0.140505	-0.143105	-0.093547	-0.219142	-0.266823	-0.039188	-0.312789	0.524078	0.420596	-0.289356	-0.025961	0.477718	0.216231	-0.274063	0.318272	-0.070077	-0.095745	-0.045853	0.047336	0.297619	-0.320685	-0.243103	0.227421	-0.029546	-0.172461	0.554971	-0.146786	0.298164
Rv1450c PE-PGRS family protein PE_PGRS27	0.067884	-0.044835	0.188418	0.317298	-0.176248	0.768426	0.523267	0.576287	0.119497	0.444801	-0.168369	0.090938	0.081675	-0.283625	-0.111184	0.109522	-0.048094	0.298759	0.273653	1.08926	0.226651	-0.336465	0.006202	-0.259429	-0.171143	-0.03435	-0.311059	0.134925	0.367405	0.076206	0.270577	0.224924	0.285275	0.201994	0.08357	-1.5077	-0.095137	-0.037547	0.454004	0.015467	-0.271279	0.129568	-0.197593	0.178028	0.280064	0.025003	-0.524514	-0.106858	-0.319063
Rv2099c PE family protein PE21	-0.315094	-0.160316	-0.342181	-0.263419	-0.211628	0.306493	0.098924	0.227806	-0.569662	-0.316985	-0.298171	-0.565838	-0.370072	-0.042874	0.01661	-0.656867	0.029972	0.199954	0.174718	0.298419	-0.256517	0.207396	0.175236	0.20455	-0.244408	-0.218542	-0.271337	-0.381057	0.064288	0.492601	-0.097505	-0.655011	0.547326	-0.044748	-0.170583	-0.325014	-0.428898	-0.2441	-0.020781	-0.001268	0.513404	-0.305494	0.130157	0.581975	0.41119	-0.208636	-0.102334	-0.84647	-0.119947
Rv2615c PE-PGRS family protein PE_PGRS45	-0.203372	-0.277077	-0.054883	0.217992	0.045948	0.077698	0.087666	0.076404	0.07717	0.251881	0.196948	0.116127	0.145394	0.434442	0.133476	0.055013	0.038708	0.145322	-0.044059	-0.07529	0.074838	0.311763	0.075526	0.091006	-0.154916	0.087738	0.259454	-0.073404	-0.170837	0.142737	-0.024064	-0.080152	0.069288	-0.141497	-0.331892	-0.26918	-0.03857	-0.222147	-0.160781	-0.319646	0.12687	-0.117598	-0.126779	0.017167	-0.375879	0.101562	-0.026121	-0.431876	0.057744
Rv3652 PE-PGRS family-related protein PE_PGRS60	-0.1033	0.083065	-0.184578	0.197057	-0.196695	0.270403	0.091115	-0.128732	0.181168	0.06744	0.061596	0.173686	0.11087	-0.073427	-0.126218	-0.042216	0.091257	-0.038818	0.302136	0.560168	0.168373	-0.511932	-0.007511	-0.157011	-0.468978	-0.051401	-0.427148	-0.476713	0.029682	0.325115	-0.122845	-0.172762	-0.228877	0.078913	0.048953	-0.126799	0.38694	0.002537	0.298868	-0.000103	0.130104	0.124772	0.097063	-0.14166	0.151719	0.237262	0.057882	0.103008	-0.033746
Rv3873 PPE family protein PPE68	0.145605	0.231111	0.048197	0.202436	0.174603	-0.022911	0.028419	0.345992	0.339765	0.353845	0.297238	0.133276	0.224647	0.141781	0.002076	0.269865	0.298619	0.196284	-0.138976	0.034747	-0.022006	0.00709	0.060207	0.125148	-0.006573	-0.021816	0.021746	-0.112649	0.042751	-0.005851	0.026559	-0.008907	-0.066186	0.214227	0.117046	0.231492	0.204786	0.349704	0.112681	-0.129122	-0.024002	-0.086353	0.145248	0.202638	0.17512	0.005366	-0.081799	0.102754	0.087124
Rv0159c PE family protein PE3	0.002733	-0.092833	-0.026216	0.015459	-0.04462	-0.058203	-0.037223	-0.014663	-0.110429	0.037544	-0.051245	-0.028294	0.009005	-0.001433	-0.046273	-0.034458	-0.021703	-0.012674	-0.040907	-0.056716	-0.010823	-0.021497	-0.025664	0.001769	0.038829	-0.015208	-0.01878	0.016175	-0.038896	0.117564	0.068498	0.116455	0.032178	0.045728	-0.03094	-0.110903	0.029414	0.026222	-0.084338	0.017525	-0.07781	-0.027327	0.138512	0.073903	0.037118	0.078314	-0.002952	0.024709	0.057277
Rv1040c PE family protein PE8	0.014158	-0.016662	-0.133172	0.009999	-0.261696	-0.117936	-0.047882	-0.06626	-0.00454	-0.022122	0.051231	0.033834	0.156566	-0.0112	-0.148424	-0.014053	0.004805	0.028993	0.03034	-0.085813	-0.045483	0.043971	0.030949	-0.048656	0.099453	0.08093	0.008134	0.131182	-0.001334	0.005038	0.076082	0.174702	0.14105	0.1656	0.077056	-0.103942	-0.232593	0.114061	-0.091138	0.11787	0.039745	-0.06224	0.178131	-0.030442	-0.051037	0.040622	-0.102716	0.105944	0.21646
Rv1918c PPE family protein PPE35	0.08086	0.019099	0.03954	0.104534	0.044573	0.054173	0.082053	0.020791	-0.06952	0.04424	0.119945	-0.015198	-0.025123	0.003231	0.016601	0.211007	0.039087	0.126131	0.16723	0.120599	-0.033655	0.091652	0.050679	0.204858	0.234039	0.094797	-0.00462	0.009194	0.102698	0.073309	0.121144	0.088743	-0.009741	0.04128	-0.014615	0.006745	-0.017237	0.000567	-0.04891	0.034171	0.003638	0.023909	0.088418	-0.058414	-0.062083	0.018223	-0.00058	0.108149	-0.000114
Rv1169c PE family protein. Possible lipase LipX.	-0.043821	-0.1182	-0.005932	-0.119513	-0.133303	-0.020435	-0.03885	-0.04586	-0.023635	-0.000821	0.044841	-0.433759	0.246327	0.159673	-0.120679	0.043851	-0.010076	-0.082934	0.257953	-0.103776	0.401809	0.142149	-0.042927	0.440355	-0.113964	0.387614	-0.017042	-0.61251	-0.185875	-0.23895	-0.152666	0.004901	0.346412	0.015003	0.720451	0.25172	0.427413	0.168095	-0.081125	-0.191766	-0.094055	0.110885	-0.034173	0.381336	0.186408	-0.540675	-0.204173	-0.386353	0.13786
Rv3097c PE-PGRS family protein, triacylglycerol lipase LipY (esterase/lipase) (triglyceride lipase) (tributyrase)	-0.009436	-0.003629	0.009416	-0.054784	0.05191	0.043869	0.03886	0.002051	-0.070078	0.006475	0.027008	-0.00754	-0.035766	0.041237	0.044052	0.111356	-0.008851	0.022158	0.030088	0.017036	0.067598	0.122314	0.170515	0.10047	0.241881	0.103322	0.10614	-0.042027	0.07153	-0.030157	0.081988	0.043515	-0.037465	0.096274	0.029393	0.009994	0.161553	0.098243	0.122257	-0.118595	-0.113058	-0.023925	-0.01543	0.026551	0.035188	-0.112908	0.077505	0.024941	-0.02594
Rv3159c PPE family protein PPE53	0.070799	-0.03464	0.060547	0.098284	-0.054474	-0.033942	0.128691	-0.017156	0.240376	0.060175	0.137482	0.040516	0.10233	0.035378	0.086769	0.269426	0.016029	0.267778	0.052752	0.092757	0.128441	0.1451	0.169776	0.312207	0.16682	0.189392	0.1887	-0.100855	0.153744	0.025662	0.211377	-0.027566	0.305868	0.220076	0.102903	-0.223034	0.028236	-0.025298	-0.000841	-0.017377	0.128833	-0.0421	0.188345	0.120491	0.012742	0.057663	0.105327	-0.057761	-0.017052
Rv2519 PE family protein PE26	-0.011257	-0.051921	-0.099904	-0.024445	-0.106138	0.037324	-0.034881	-0.081122	-0.108938	-0.072633	0.011115	-0.094148	-0.08755	0.06488	0.075903	0.057627	0.007471	0.006598	0.055163	0.00691	-0.0302	-0.064126	-0.135237	-0.049314	0.046055	-0.072404	-0.140768	-0.116352	0.04037	0.361755	0.087174	0.207481	-0.016201	-0.159901	-0.099737	-0.069368	-0.203968	-0.164347	0.056989	-0.047484	0.058617	-0.057933	0.176004	0.072053	0.193423	0.07964	-0.084976	-0.037192	-0.225473
Rv2770c PPE family protein PPE44	0.023374	0.051906	-0.14242	0.0347	-0.043496	-0.083618	0.044897	0.045883	-0.044792	-0.027139	-0.012319	0.060022	0.104643	0.159849	0.143275	0.040697	0.150284	0.090873	0.056333	0.096436	0.080815	0.026774	0.056912	0.081966	0.042373	0.049911	-0.005692	0.141983	-0.054488	-0.026737	0.07453	0.208969	0.248716	0.121888	0.02829	0.084364	0.094544	-0.010734	-0.012606	-0.004901	0.093559	0.039984	0.163316	0.031634	0.035423	-0.056493	-0.085815	-0.097357	0.004543
Rv3621c PPE family protein PPE65	-0.078872	-0.091321	0.017323	0.186544	0.03984	0.111624	0.077082	0.01211	-0.088241	-0.012742	0.112313	-0.088306	0.077502	0.141279	0.187782	0.052867	0.117484	0.102265	-0.013623	-0.013852	0.071381	0.017873	0.036938	0.036043	0.069592	0.028947	0.054342	0.030918	0.006482	-0.041191	-0.006441	-0.061799	0.137568	0.001768	0.054969	-0.058921	-0.057269	0.053402	-0.119249	-0.182158	-0.059247	-0.232718	0.165683	0.097479	0.104847	-0.087114	-0.045083	-0.170744	-0.165759
Rv3739c PPE family protein PPE67	0.135395	0.062276	0.073465	-0.072755	0.056235	0.071377	0.132874	0.14328	-0.006668	-0.114108	0.315638	0.078325	0.009142	-0.051275	0.143017	0.099111	0.291176	0.117069	0.170343	0.017929	0.167924	0.170023	0.017725	0.119332	0.069099	0.214082	-0.107926	-0.055162	-0.227672	0.385853	0.197717	0.118838	-0.074875	0.019274	-0.139456	-0.028307	0.199865	-0.164523	-0.01256	-0.020203	0.149979	0.054678	0.276096	0.20314	-0.078895	-0.189882	0.092393	-0.20302	0.024523
[truncated: 46 more columns]

## Sheet: Fig 2B
Fig 2B. Hierarchical clustering (average linkage) of RB-TnSeq fitness values for a cluster of pe and ppe genes containing pe19, ppe50, and ppe51
locus	Glycerol (C)	D-Glucose (C)	D-Trehalose 10 mM (C)	pyruvate (C)	D,L-Malic Acid 10 mM (C)	D-Lactate 10 mM (C)	L-Lactate 10 mM (C)	casaminos 1 mg/mL (C)	L-Asparagine (C)	L-Aspartic Acid (C)	L-Glutamic (C)	Acetate (C)	Propionate (C)	butyrate (C)	Valeric (C)	Palmitic(C)	heptadecanoic (C)	Stearic (C)	oleate (C)	cholesterol 100uM (C)	L-Alanine 10 mM (N)	L-Asparagine 10 mM (N)	L-Aspartic Acid 10 mM (N)	L-Glutamine 10 mM (N)	L-Glutamic 10 mM (N)	Glycine 10 mM (N)	L-Serine 10 mM (N)	L-Valine 10 mM (N)	Ammonium chloride 10mM (N)	Urea 10mM (N)	hypochlorite 0.4 vol%	Nickel (II) chloride 0.6 mM	copper (II) chloride 0.08 mM	Dodecyl Sulfate 0.02 vol%	nitrite 1.5 mM; pH 5.5	pH 4.5	pH 5.5	Hydrogen peroxide 2.5 mM; pH 5.5	Hydrogen peroxide 2.5 mM; pH 6.5	Hydrogen peroxide 3.97 mM	Cumene hydroperoxide 0.05 mM	Menadione 0.005 mM	Geneticin G418 0.35 mM	Sisomicin 0.07 mM	Norfloxacin 0.125 mM	Ciprofloxacin 0.0012 mM	Ciprofloxacin 0.001 mM	Zinc Pyrithione 0.00072 mM	Irgasan 0.065 mM
Rv1791 PE family protein PE19	0.241047	-1.12089	1.3403	-0.655093	0.467264	0.70225	0.205747	1.31993	0.409603	-0.823986	-0.649308	-0.266702	-1.17689	0.610713	0.045079	0.501725	-0.076755	-0.039885	1.31828	0.160253	0.213727	1.13006	1.16171	0.971205	0.523226	0.521214	0.68029	-1.16451	0.465642	1.07272	0.480434	-0.854712	1.58301	-0.163686	-1.54396	-1.93194	-0.647597	-1.2233	-0.521619	-0.40964	0.554267	-1.48733	0.426311	2.10102	2.40739	2.05376	2.33819	-1.08434	-0.953695
Rv3135 PPE family protein PPE50	0.123532	-0.007529	0.073147	-0.2625	-0.000932	-0.1577	-0.284191	-0.081569	0.220687	-0.236113	-0.566268	-0.320814	-0.182964	0.246387	-0.17747	-0.037458	-0.249958	-0.469462	0.670933	-0.253539	0.347177	0.470395	-0.065764	0.255393	0.273551	-0.094554	0.130634	-0.792872	-0.040031	0.433444	-0.39704	-0.829033	0.69529	0.231922	0.333884	-0.993732	0.072527	-0.316608	-0.165415	0.181756	-0.086416	0.262227	0.155194	1.25673	1.76703	1.91839	1.37767	0.099138	-0.055789
Rv3136 PPE family protein PPE51	0.503737	-0.306365	0.10938	-0.121894	0.378488	-0.002969	-0.473673	0.314064	0.431521	-0.854751	-0.629071	-0.182846	-1.02025	0.765738	0.113587	0.201471	-0.151014	-0.527314	1.05183	-0.05665	0.498527	1.08908	0.455056	0.250081	0.700758	0.077622	0.710462	-1.77024	0.424098	0.814343	-0.240497	-1.26268	1.82167	-0.070085	0.178052	-0.950005	0.365475	0.488904	0.022657	0.204838	0.045893	-0.709936	0.378127	2.60863	3.20006	2.27786	2.26723	-0.345299	-0.853291
[truncated: 46 more columns]

## Sheet: Fig 2C
Fig 2C. Hierarchical clustering (average linkage) of RB-TnSeq fitness values for a cluster of pe and ppe genes enriched for pe_pgrs genes
locus	Glycerol (C)	D-Glucose (C)	D-Trehalose 10 mM (C)	pyruvate (C)	D,L-Malic Acid 10 mM (C)	D-Lactate 10 mM (C)	L-Lactate 10 mM (C)	casaminos 1 mg/mL (C)	L-Asparagine (C)	L-Aspartic Acid (C)	L-Glutamic (C)	Acetate (C)	Propionate (C)	butyrate (C)	Valeric (C)	Palmitic(C)	heptadecanoic (C)	Stearic (C)	oleate (C)	cholesterol 100uM (C)	L-Alanine 10 mM (N)	L-Asparagine 10 mM (N)	L-Aspartic Acid 10 mM (N)	L-Glutamine 10 mM (N)	L-Glutamic 10 mM (N)	Glycine 10 mM (N)	L-Serine 10 mM (N)	L-Valine 10 mM (N)	Ammonium chloride 10mM (N)	Urea 10mM (N)	hypochlorite 0.4 vol%	Nickel (II) chloride 0.6 mM	copper (II) chloride 0.08 mM	Dodecyl Sulfate 0.02 vol%	nitrite 1.5 mM; pH 5.5	pH 4.5	pH 5.5	Hydrogen peroxide 2.5 mM; pH 5.5	Hydrogen peroxide 2.5 mM; pH 6.5	Hydrogen peroxide 3.97 mM	Cumene hydroperoxide 0.05 mM	Menadione 0.005 mM	Geneticin G418 0.35 mM	Sisomicin 0.07 mM	Norfloxacin 0.125 mM	Ciprofloxacin 0.0012 mM	Ciprofloxacin 0.001 mM	Zinc Pyrithione 0.00072 mM	Irgasan 0.065 mM
Rv1067c PE-PGRS family protein PE_PGRS19	0.244158	0.095591	-0.00438	0.034041	-0.241124	-0.06165	-0.061442	-0.054867	-0.896502	0.074403	0.29819	0.20871	0.291378	0.235076	0.122491	0.117019	0.207838	0.443025	-0.46007	-0.106232	-0.003007	-0.256994	0.078964	-0.084831	-0.116045	-0.105345	-0.073211	0.1174	-0.195232	-0.157379	-0.001902	0.063858	-0.182486	0.681291	0.131341	-0.21982	0.239363	-0.246986	0.307212	0.429997	-0.484422	0.68841	-0.514168	-0.616341	-0.027704	-0.058824	-0.003778	0.472039	0.60028
Rv2162c PE-PGRS family protein PE_PGRS38	-0.000613	0.148709	-0.046248	-0.099662	-0.375353	-0.336928	-0.03801	-0.086096	-0.569267	-0.135147	-0.042259	0.09049	-0.07511	-0.14574	-0.152039	-0.086378	-0.13655	0.147661	-0.401105	-0.426202	-0.216556	-0.269938	-0.111496	0.065668	-0.319202	-0.126095	-0.217255	-0.300646	-0.214492	-0.131218	0.185702	0.055033	-0.097271	0.459227	-0.016688	0.005039	0.089292	-0.004265	0.146694	0.118649	-0.147666	0.25356	-0.035856	-0.524962	0.120348	-0.152359	-0.019446	0.220236	0.208976
Rv1088 PE family protein PE9	0.001948	0.273297	0.170832	0.106674	0.25666	-0.326183	-0.312187	0.217025	-0.534334	-0.271597	0.266037	0.179799	-0.171977	0.480328	0.5017	0.73928	0.583873	0.546191	-0.12904	-0.381498	0.15532	0.051189	0.318302	0.29836	0.168142	0.284224	0.103296	0.258593	-0.157152	-0.042379	0.192711	0.098108	0.228018	0.614017	-0.061411	-0.136988	0.261605	-0.155606	0.318359	0.073921	-0.188872	0.367687	-0.500414	-0.460225	0.192817	0.142134	0.292963	0.708882	0.499623
Rv0278c PE-PGRS family protein PE_PGRS3	0.186384	0.198583	0.25119	0.143752	0.214513	0.137218	0.105662	0.288562	-0.438542	0.083355	0.0925	0.36393	-0.013812	-0.145952	0.030612	0.114157	0.059625	-0.117041	-0.19895	-0.009455	-0.003748	-0.020468	0.038244	0.075935	0.330922	0.215051	0.264834	0.001396	-0.108871	0.209431	0.187707	0.300679	-0.608045	0.484414	0.090077	-0.033637	0.259672	0.115477	0.395013	-0.085011	0.122818	0.344691	-0.054722	-0.578502	-0.069097	-0.077895	0.302108	0.59558	0.368235
Rv0746 PE-PGRS family protein PE_PGRS9	0.190962	0.039635	0.22822	0.068437	0.131223	-0.313071	-0.046815	0.219767	-0.768231	-0.305043	0.013483	0.248093	-0.248956	0.297964	0.562053	0.168924	0.350092	0.388972	0.003028	-0.239229	0.165552	-0.159893	-0.046933	-0.069256	0.009446	-0.106033	-0.173731	-0.220084	0.096932	0.127202	0.130369	0.285527	-0.294572	0.30113	0.239801	-0.251792	0.297214	-0.138585	-0.007935	-0.348915	0.044663	0.364034	-0.031128	-0.948912	-0.103616	0.005287	0.263197	0.067963	0.278531
Rv0747 PE-PGRS family protein PE_PGRS10	-0.061991	0.058542	-0.064854	0.120962	0.228902	-0.271822	-0.06508	0.22536	-0.718268	-0.313876	-0.066742	0.181386	-0.03427	0.130906	-0.040714	0.052211	0.154764	0.274551	-0.048172	-0.049007	-0.001187	-0.146999	-0.005955	0.137016	0.27188	0.121676	0.134781	0.016153	-0.239959	0.124229	0.114783	0.333024	0.154319	0.216953	0.368502	0.032356	0.422058	0.317099	0.262935	-0.023012	-0.263795	0.351598	-0.364995	-0.689329	0.247169	0.017721	0.163095	0.257716	0.235611
Rv1091 PE-PGRS family protein PE_PGRS22	0.041535	0.233285	0.11014	-0.118755	0.40496	-0.33378	-0.346576	0.073638	-0.658651	-0.413255	-0.106285	0.308029	-0.275559	0.261485	0.461829	0.444158	0.514545	0.21566	-0.289904	-0.029331	-0.002916	-0.346952	0.058971	0.058943	0.243388	0.121943	0.188894	0.139457	-0.511163	0.202166	0.031965	0.206271	0.005368	0.637179	0.044101	-0.139775	0.179894	0.000191	0.177711	0.053105	0.032893	0.47686	-0.299425	-0.413239	0.280228	-0.035028	0.479616	0.367489	0.332105
Rv0279c PE-PGRS family protein PE_PGRS4	0.299527	0.318918	0.207786	0.17027	0.100852	-0.259753	-0.159185	0.156311	-0.817445	-0.142136	0.228634	0.32936	0.015936	0.382402	0.4097	0.323882	0.369149	0.378241	-0.147965	-0.011593	-0.017303	-0.177084	0.050431	-0.046858	-0.117506	0.173276	0.018694	-0.058872	-0.290968	0.123067	0.252131	0.146903	-0.266476	0.544031	0.23412	-0.261392	0.310226	-0.011677	0.374817	0.107903	0.016426	0.477098	-0.275891	-0.836217	-0.253159	-0.067949	0.337759	0.682257	0.719054
Rv1087 PE-PGRS family protein PE_PGRS21	0.250841	0.251393	0.363148	0.02782	0.146963	-0.294642	-0.05097	0.200052	-0.665031	-0.273606	0.095784	0.317168	-0.066318	0.162555	0.232865	0.262086	0.311319	0.233653	-0.04537	-0.102278	0.080583	0.015549	0.167551	0.275189	0.225449	0.199125	0.148153	0.195287	-0.310759	0.19233	0.220849	0.306649	-0.094289	0.507482	0.358109	-0.083087	0.26134	-0.065331	0.248679	0.097545	0.024919	0.470237	-0.296064	-0.457041	-0.038466	-0.132866	0.435205	0.561137	0.339339
Rv2741 PE-PGRS family protein PE_PGRS47	0.30392	0.268159	0.022926	0.158677	0.010304	-0.186855	-0.080038	0.067893	-0.574367	0.034752	0.264283	0.267586	0.051584	0.267539	0.311555	0.243296	0.325046	0.236427	-0.175783	-0.018223	0.057176	-0.002143	0.041505	0.060369	-0.009789	0.106728	-0.0856	-0.076359	0.048883	0.053883	0.231416	0.129776	-0.269906	0.411279	0.311361	-0.15982	0.333932	-0.075468	0.26301	0.176718	0.007831	0.38093	-0.081318	-0.634083	0.006864	0.16147	0.135881	0.468208	0.346253
Rv2396 PE-PGRS family protein PE_PGRS41	0.323945	0.199576	0.140009	0.150449	0.115618	-0.15665	0.069303	0.108927	-0.250636	0.133848	0.220063	0.183105	0.229302	0.075826	0.090939	0.100993	0.077026	0.188846	-0.077993	-0.153637	0.222647	0.227347	0.182061	0.022695	0.22214	0.119673	0.08744	0.263545	0.035253	-0.054795	0.093253	-0.034632	0.117378	0.322877	0.217645	-0.078703	0.489686	0.095966	0.140698	-0.027417	0.048214	0.263794	-0.073788	-0.331932	0.102102	-0.087144	0.070891	0.288437	0.291237
Rv3343c PPE family protein PPE54	0.057522	0.071318	0.090152	0.028191	0.091721	-0.033508	0.072263	0.175282	-0.107031	-0.057564	0.045158	-0.013361	-0.013199	0.133372	0.15797	0.143344	0.071823	0.018105	0.023213	0.04429	0.08208	0.106608	0.065222	0.060377	0.133129	0.088966	0.084606	0.072541	0.006101	0.119164	0.017281	5.8e-05	0.031646	0.168413	0.183249	-0.080681	0.183262	0.164443	0.224746	0.031317	-0.029061	0.130403	-0.116229	-0.160767	-0.003682	0.066353	0.069248	0.094384	0.09069
Rv3511 PE-PGRS family protein PE_PGRS55	0.183124	0.166779	-0.074124	-0.011048	-0.129999	-0.074408	-0.268884	-0.064873	-0.200221	-0.037924	0.305207	0.086309	-0.055985	0.170931	0.207132	0.303177	0.085464	0.08634	0.037676	0.350958	0.096913	0.039649	0.139504	0.09487	0.220342	0.332788	0.056507	-0.09146	0.16298	0.318985	0.112557	0.209109	0.196312	0.292908	0.389035	0.027152	0.442423	0.110008	0.482379	-0.096229	0.249773	0.265639	-0.489683	-0.129688	0.153916	0.025565	0.280791	0.307214	0.354571
Rv3344c PE-PGRS family protein PE_PGRS49	0.182124	0.197143	-0.150831	0.061475	-0.070974	-0.236261	-0.144947	-0.095752	-0.680519	-0.043305	0.259385	0.226048	-0.072255	0.010135	-0.042649	-0.069611	-0.4432	0.007691	-0.061727	-0.041665	-0.082251	-0.166005	-0.353213	-0.115173	-0.15112	-0.138395	-0.040933	-0.263491	0.112501	0.434986	0.342434	0.081553	-0.307179	0.686999	-0.024245	-0.447729	0.056243	0.019755	0.226424	0.346264	0.052035	0.524862	-0.55476	-0.41953	-0.073758	0.050922	0.203869	0.431677	0.572055
Rv3345c PE-PGRS family protein PE_PGRS50	0.128274	0.033339	0.014767	0.181068	-0.132992	-0.158501	-0.014352	-0.016206	-0.288601	-0.038969	0.107283	0.084182	-0.03169	0.050134	0.145104	0.097868	-0.007716	-0.019744	0.1116	0.081242	-0.015789	-0.043431	0.142164	0.054972	-0.274754	0.065673	0.031096	-0.134264	-0.105397	0.108895	0.111719	0.092054	-0.160245	0.308676	-0.024529	-0.341946	0.070511	0.047773	0.107474	0.091802	0.004513	0.110687	-0.159299	-0.153813	-0.049668	-0.011421	0.139105	0.341416	0.249817
Rv3514 PE-PGRS family protein PE_PGRS57	0.254865	0.007675	0.031482	0.149375	0.171363	-0.350789	0.14357	0.384197	-1.06764	-0.258612	0.127784	0.133246	-0.13644	0.430499	0.188731	0.16021	0.066328	0.053741	-0.132314	0.187021	0.180595	-0.385057	-0.103286	-0.465819	-0.00457	0.183864	0.120876	-0.408542	0.149166	0.181018	-0.156649	-0.069085	-0.086715	0.135774	0.007738	-0.781754	0.173376	-0.487264	0.345348	-0.403713	0.251056	0.250073	-0.683352	-0.267854	-0.04979	-0.100799	1.00146	0.17052	0.148654
Rv3507 PE-PGRS family protein PE_PGRS53	0.265868	0.271277	-0.019808	0.248147	0.018139	0.088095	0.061411	0.127406	-0.242716	0.2597	0.274707	0.168068	0.270455	0.063795	-0.06425	-0.283056	-0.18717	-0.207557	0.082947	0.025125	-0.027851	-0.100185	0.017922	-0.04681	-0.080343	0.218437	-0.158203	-0.175864	-0.068347	-0.16714	0.23419	0.246425	0.224734	0.196086	0.138115	0.010474	-0.014959	-0.170219	0.200305	0.026341	-0.015701	0.471329	-0.223406	-0.314679	-0.190224	-0.257442	0.309916	0.247269	0.386947
[truncated: 46 more columns]

## Sheet: Fig 3A
Fig 3A. Average log2 fold change for all RB-TnSeq screening conditions for ppe3
Raw fitness values used to calculate average log2 fold change
locus	desc	set1S197 no stress control	set1S198 no stress control	set1S199 7H9 with Rifampicin 0.00045 ug/mL	set1S200 7H9 with Rifampicin 0.00045 ug/mL	set1S201 7H9 with Rifampicin 0.014 ug/mL	set1S202 7H9 with Rifampicin 0.014 ug/mL	set1S203 7H9 with Bedaquiline 0.15 ug/mL	set1S204 7H9 with Bedaquiline 0.15 ug/mL	set1S205 7H9 with Ethambutol 0.75 ug/mL	set1S206 7H9 with Ethambutol 0.75 ug/mL	set1S211 7H9 with Clofazimine 0.072 ug/mL	set1S212 7H9 with Clofazimine 0.072 ug/mL	set1S213 7H9 with Clofazimine 0.45 ug/mL	set1S214 7H9 with Clofazimine 0.45 ug/mL	set1S219 Glycerol (C)	set1S220 Glycerol (C)	set1S221 propionate (C)	set1S222 propionate (C)	set1S223 acetate (C)	set1S224 acetate (C)	set1S225 D-Glucose (C)	set1S226 D-Glucose (C)	set1S227 pyruvate (C)	set1S228 pyruvate (C)	set1S229 L-Asparagine (C)	set1S230 L-Asparagine (C)	set1S231 L-Aspartic Acid (C)	set1S232 L-Aspartic Acid (C)	set1S233 L-Glutamic (C)	set1S234 L-Glutamic (C)	set2S581 no stress control	set2S582 no stress control	set2S583 7H9 with Dimethyl Sulfoxide 1 vol%	set2S584 7H9 with Dimethyl Sulfoxide 1 vol%	set2S585 7H9 with Meropenem 9.6 ug/mL	set2S586 7H9 with Meropenem 9.6 ug/mL	set2S589 7H9 with Pretomanid 0.213 ug/mL	set2S590 7H9 with Pretomanid 0.213 ug/mL	set2S591 7H9 with Sulfamethizole 0.026 mM	set2S592 7H9 with Sulfamethizole 0.026 mM	set2S595 7H9 with Hygromycin B 0.0095 mM	set2S596 7H9 with Hygromycin B 0.0095 mM	set2S601 D-Lactate 10 mM (C)	set2S602 D-Lactate 10 mM (C)	set2S603 L-Lactate 10 mM (C)	set2S604 L-Lactate 10 mM (C)	set2S605 D,L-Malic Acid 10 mM (C)	set2S606 D,L-Malic Acid 10 mM (C)
Rv0280	PPE family protein PPE3	-0.385316	-0.479847	-0.0271251	-0.196378	-0.270923	-0.253727	-0.389829	-0.45373	-0.427775	-0.0822607	0.106789	0.0945298	-0.0361711	0.135131	-0.912647	-0.700273	-1.76627	-1.30057	-0.606373	-0.677653	-0.842392	-0.686941	-0.45565	-0.602471	-1.47559	-1.37227	-0.127152	-0.388228	-0.525934	-0.391657	-0.110649	-0.0809222	-0.440679	0.14923	0.0721079	-0.223397	-0.0934477	0.0570438	0.195554	-0.00100128	-0.0398289	0.00177569	-1.39808	-1.25977	-0.864781	-0.643682	-0.255374	-0.0979955
ppe3 (Rv0280)
condition	avg log2 fold change	category
Glycerol (C)	-0.8065	carbon
propionate (C)	-1.5335	carbon
acetate (C)	-0.642	carbon
D-Glucose (C)	-0.7645	carbon
pyruvate (C)	-0.529	carbon
L-Asparagine (C)	-1.424	carbon
L-Aspartic Acid (C)	-0.2575	carbon
L-Glutamine (C)	-0.459	carbon
sD-Lactate 10 mM (C)	-1.329	carbon
L-Lactate 10 mM (C)	-0.7545	carbon
D,L-Malic Acid 10 mM (C)	-0.1765	carbon
D-Trehalose 10 mM (C)	-0.315	carbon
casaminos 1 mg/mL (C)	-0.2285	carbon
Valeric 10 mM (C)	-0.454	carbon
butyrate 10 mM (C)	-0.6845	carbon
heptadecanoic 250 uM (C)	-0.5585	carbon
Stearic 100 uM (C)	-0.4905	carbon
Palmitic 100 uM (C)	-0.3845	carbon
oleate 200uM (C)	-0.2615	carbon
cholesterol 100uM (C)	-0.722	carbon
L-Alanine 10 mM (N)	-0.569	nitrogen
L-Asparagine 10 mM (N)	-0.893	nitrogen
L-Aspartic Acid 10 mM (N)	-0.4565	nitrogen
L-Glutamine 10 mM (N)	-0.214	nitrogen
L-Glutamic 10 mM (N)	-0.084	nitrogen
Glycine 10 mM (N)	-0.654	nitrogen
L-Serine 10 mM (N)	-1.524	nitrogen
L-Valine 10 mM (N)	-0.1275	nitrogen
Ammonium chloride 10mM (N)	-0.684	nitrogen
Urea 10mM (N)	-0.421	nitrogen
7H9 with Moxifloxacin 0.121 ug/mL	1.0235	stress
7H9 with Isoniazid 0.025 ug/mL	0.585	stress
7H9 with Ethionamide 0.1 ug/mL	0.476	stress
7H9 with Ofloxacin 0.8 ug/mL	0.8575	stress
7H9 with para-aminosalicylic 0.086 ug/mL	0.4145	stress
7H9 with Streptomycin 0.178 ug/mL	0.463	stress
7H9 with Delamanid 0.236 ug/mL	0.074	stress
7H9 with Clarithromycin 0.967 ug/mL	0.0185	stress
7H9 with Amikacin di2 ug/mL	0.002	stress
7H9 with Cumene hydroperoxide 0.05 mM	-0.0315	stress
7H9 pH 5.5	0.019	stress
7H9 with Pyrazinamide 50 ug/mL; pH 5.5	-0.138	stress
7H9 with Rifampicin 0.00045 ug/mL	-0.1115	stress
7H9 with Rifampicin 0.014 ug/mL	-0.2625	stress
7H9 with Bedaquiline 0.15 ug/mL	-0.422	stress
7H9 with Ethambutol 0.75 ug/mL	-0.255	stress
7H9 with Clofazimine 0.072 ug/mL	0.101	stress
7H9 with Clofazimine 0.45 ug/mL	0.0495	stress
7H9 with Dimethyl Sulfoxide 1 vol%	-0.146	stress
7H9 with Meropenem 9.6 ug/mL	-0.0755	stress
7H9 with Pretomanid 0.213 ug/mL	-0.018	stress
7H9 with Sulfamethizole 0.026 mM	0.0975	stress
7H9 with Hygromycin B 0.0095 mM	-0.019	stress
7H9 with Doxycycline hyclate 0.0035 mM	-0.0505	stress
7H9 with 8-hydroxy-nitroquinoline 0.03 mM	-0.126	stress
s7H9 with Phenazine methosulfate 0.0054 mM	-0.1785	stress
s7H9 with Dibucaine 0.21 mM	-0.304	stress
7H9 with Tetrazolium violet 0.065 mM	-0.2565	stress
7H9 with Chlorhexidine diacetate salt 0.0021 mM	-0.128	stress
7H9 with Ciprofloxacin Hydrochloride 0.0012 mM	-0.2185	stress
7H9 with Erythromycin 0.016 mM	-0.1365	stress
7H9 with Chlorpromazine 0.054 mM	0.002	stress
7H9 with Spectinomycin 0.029 mM	-0.09	stress
7H9 with Benzethonium chloride 0.068 mM	-0.07	stress
7H9 with Lomefloxacin 0.0035 mM	-0.0065	stress
7H9 with Ceftriaxone hemi(heptahydrate) 0.12 mM	-0.0475	stress
7H9 with 2-bromo-2-nitro-1,3-propanediol 0.1 mM	0.088	stress
7H9 with 2-Mercaptopyridine N-oxide 0.0078 mM	0.142	stress
7H9 with Econazole nitrate salt 0.0082 mM	-0.013	stress
7H9 with Chloramphenicol 0.01 mM	-0.0415	stress
7H9 with Novobiocin 0.004 mM	-0.308	stress
7H9 with Dicloxacillin 0.0069 mM	-0.2355	stress
7H9 with Cloxacillin 0.0386 mM	-0.2835	stress
7H9 with Phenazine ethosulfate 0.0137 mM	-0.3545	stress
7H9 with 2,4-Dinitrophenol 0.1503 mM	0.141	stress
7H9 with Antimycin A 0.0186 mM	-0.0675	stress
7H9 with Menadione 0.005 mM	0.2305	stress
7H9 with Hydrogen peroxide 3.97 mM	0.216	stress
7H9 with Dodecyl Sulfate 0.02 vol%	0.2825	stress
7H9 with Linezolid 0.3 ug/mL	0.412	stress
7H9 with Levofloxacin 0.3 ug/mL	0.47	stress
7H9 with Irgasan 0.065 mM	0.444	stress
7H9 with Zinc Pyrithione 0.00072 mM	0.448	stress
7H9 with Ciprofloxacin Hydrochloride 0.001 mM	0.29	stress
7H9 with Norfloxacin 0.125 mM	0.0165	stress
7H9 with copper (II) chloride 0.08 mM	-0.4935	stress
7H9 with Sisomicin 0.07 mM	-0.7785	stress
7H9 with Geneticin G418 0.35 mM	-0.333	stress
7H9 with Nickel (II) chloride 0.6 mM	0.116	stress
7H9 with hypochlorite 0.4 vol%	0.1835	stress
pH 4.5	-0.2675	stress
pH 5.5	0.279	stress
7H9 with Hydrogen peroxide 2.5 mM; pH 5.5	-0.0035	stress
7H9 with nitrite 1.5 mM; pH 5.5	0.146	stress
7H9 with Hydrogen peroxide 2.5 mM; pH 6.5	0.307	stress
[truncated: 164 more columns]

## Sheet: Fig 3B
Fig 3B. Growth of H37Rv, ppe3::tn, and complement on 10mM D-lactate measured by OD60
	H37Rv						ppe3::tn						ppe3::tn + ppe3
Time (days)	1	2	3	4	5	6	1	2	3	4	5	6	1	2	3	4	5	6
0	0.046	0.047	0.047	0.041	0.04	0.04	0.05	0.049	0.051	0.042	0.04	0.041	0.055	0.057	0.057	0.055	0.051	0.055
4	0.334	0.336	0.354	0.372	0.352	0.376	0.212	0.206	0.212	0.208	0.24	0.264	0.38	0.402	0.394	0.348	0.424	0.448
8	0.66	0.602	0.61	0.654	0.592	0.642	0.334	0.362	0.308	0.358	0.37	0.374	0.608	0.664	0.624	0.664	0.638	0.71
12	0.776	0.722	0.702	0.846	0.77	0.798	0.352	0.368	0.366	0.302	0.436	0.286	0.74	0.806	0.798	0.876	0.846	0.902
Conditions were compared using 2way ANOVA
Within each row, compare columns (simple effects within rows)
Number of families	4
Number of comparisons per family	3
Alpha	0.05
Tukey's multiple comparisons test	Mean diff.	95.00% CI of diff.	Below threshold?	Summary	Adjusted P Value
Row 1
H37Rv vs. ppe3::tn	-0.002	-0.008978 to 0.004978	No	ns	0.7118
H37Rv vs. ppe3::tn + ppe3	-0.0115	-0.01628 to -0.006722	Yes	***	0.0003
ppe3::tn vs. ppe3::tn + ppe3	-0.0095	-0.01611 to -0.002889	Yes	**	0.0096
Row 2
H37Rv vs. ppe3::tn	0.1303	0.09725 to 0.1634	Yes	****	<0.0001
H37Rv vs. ppe3::tn + ppe3	-0.04533	-0.09147 to 0.0008077	No	ns	0.0537
ppe3::tn vs. ppe3::tn + ppe3	-0.1757	-0.2236 to -0.1278	Yes	****	<0.0001
Row 3
H37Rv vs. ppe3::tn	0.2757	0.2325 to 0.3188	Yes	****	<0.0001
H37Rv vs. ppe3::tn + ppe3	-0.02467	-0.07697 to 0.02764	No	ns	0.4265
ppe3::tn vs. ppe3::tn + ppe3	-0.3003	-0.3508 to -0.2499	Yes	****	<0.0001
Row 4
H37Rv vs. ppe3::tn	0.4173	0.3338 to 0.5009	Yes	****	<0.0001
H37Rv vs. ppe3::tn + ppe3	-0.059	-0.1470 to 0.02897	No	ns	0.2062
ppe3::tn vs. ppe3::tn + ppe3	-0.4763	-0.5654 to -0.3873	Yes	****	<0.0001
Test details	Mean 1	Mean 2	Mean diff.	SE of diff.	N1	N2	q	DF
Row 1
H37Rv vs. ppe3::tn	0.0435	0.0455	-0.002	0.002497	6	6	1.133	8.951
H37Rv vs. ppe3::tn + ppe3	0.0435	0.055	-0.0115	0.001688	6	6	9.634	8.387
ppe3::tn vs. ppe3::tn + ppe3	0.0455	0.055	-0.0095	0.002232	6	6	6.018	6.845
Row 2
H37Rv vs. ppe3::tn	0.354	0.2237	0.1303	0.01192	6	6	15.47	9.279
H37Rv vs. ppe3::tn + ppe3	0.354	0.3993	-0.04533	0.01587	6	6	4.039	7.395
ppe3::tn vs. ppe3::tn + ppe3	0.2237	0.3993	-0.1757	0.01707	6	6	14.55	8.755
Row 3
H37Rv vs. ppe3::tn	0.6267	0.351	0.2757	0.01568	6	6	24.86	9.826
H37Rv vs. ppe3::tn + ppe3	0.6267	0.6513	-0.02467	0.01893	6	6	1.843	9.531
ppe3::tn vs. ppe3::tn + ppe3	0.351	0.6513	-0.3003	0.01804	6	6	23.54	8.937
Row 4
H37Rv vs. ppe3::tn	0.769	0.3517	0.4173	0.03049	6	6	19.36	9.991
H37Rv vs. ppe3::tn + ppe3	0.769	0.828	-0.059	0.03202	6	6	2.606	9.856
ppe3::tn vs. ppe3::tn + ppe3	0.3517	0.828	-0.4763	0.03245	6	6	20.76	9.918

## Sheet: Fig 3C
Fig 3C. Growth of H37Rv, ppe3::tn, and complement on 10mM L-lactate measured by OD600
	H37Rv						ppe3::tn						ppe3::tn + ppe3
Time (days)	1	2	3	4	5	6	1	2	3	4	5	6	1	2	3	4	5	6
0	0.046	0.047	0.047	0.041	0.04	0.04	0.05	0.049	0.051	0.042	0.04	0.041	0.055	0.057	0.057	0.055	0.051	0.055
4	0.316	0.316	0.318	0.404	0.41	0.35	0.222	0.196	0.23	0.242	0.25	0.248	0.314	0.326	0.324	0.37	0.328	0.36
8	0.476	0.452	0.48	0.536	0.5	0.486	0.398	0.362	0.374	0.416	0.336	0.346	0.484	0.488	0.474	0.518	0.56	0.502
12	0.498	0.562	0.484	0.626	0.59	0.568	0.35	0.31	0.34	0.286	0.328	0.356	0.484	0.444	0.496	0.544	0.56	0.474
Conditions were compared using 2way ANOVA
Within each row, compare columns (simple effects within rows)
Number of families	4
Number of comparisons per family	3
Alpha	0.05
Tukey's multiple comparisons test	Mean diff.	95.00% CI of diff.	Below threshold?	Summary	Adjusted P Value
Row 1
H37Rv vs. ppe3::tn	-0.002	-0.008978 to 0.004978	No	ns	0.7118
H37Rv vs. ppe3::tn + ppe3	-0.0115	-0.01628 to -0.006722	Yes	***	0.0003
ppe3::tn vs. ppe3::tn + ppe3	-0.0095	-0.01611 to -0.002889	Yes	**	0.0096
Row 2
H37Rv vs. ppe3::tn	0.121	0.06240 to 0.1796	Yes	**	0.0012
H37Rv vs. ppe3::tn + ppe3	0.01533	-0.04360 to 0.07427	No	ns	0.7393
ppe3::tn vs. ppe3::tn + ppe3	-0.1057	-0.1396 to -0.07169	Yes	****	<0.0001
Row 3
H37Rv vs. ppe3::tn	0.1163	0.06975 to 0.1629	Yes	***	0.0001
H37Rv vs. ppe3::tn + ppe3	-0.016	-0.06316 to 0.03116	No	ns	0.6338
ppe3::tn vs. ppe3::tn + ppe3	-0.1323	-0.1813 to -0.08334	Yes	****	<0.0001
Row 4
H37Rv vs. ppe3::tn	0.2263	0.1542 to 0.2984	Yes	****	<0.0001
H37Rv vs. ppe3::tn + ppe3	0.05433	-0.02441 to 0.1331	No	ns	0.1895
ppe3::tn vs. ppe3::tn + ppe3	-0.172	-0.2314 to -0.1126	Yes	****	<0.0001
Test details	Mean 1	Mean 2	Mean diff.	SE of diff.	N1	N2	q	DF
Row 1
H37Rv vs. ppe3::tn	0.0435	0.0455	-0.002	0.002497	6	6	1.133	8.951
H37Rv vs. ppe3::tn + ppe3	0.0435	0.055	-0.0115	0.001688	6	6	9.634	8.387
ppe3::tn vs. ppe3::tn + ppe3	0.0455	0.055	-0.0095	0.002232	6	6	6.018	6.845
Row 2
H37Rv vs. ppe3::tn	0.3523	0.2313	0.121	0.01991	6	6	8.593	7.025
H37Rv vs. ppe3::tn + ppe3	0.3523	0.337	0.01533	0.02028	6	6	1.069	7.406
ppe3::tn vs. ppe3::tn + ppe3	0.2313	0.337	-0.1057	0.01238	6	6	12.07	9.909
Row 3
H37Rv vs. ppe3::tn	0.4883	0.372	0.1163	0.01697	6	6	9.693	9.929
H37Rv vs. ppe3::tn + ppe3	0.4883	0.5043	-0.016	0.01717	6	6	1.318	9.889
ppe3::tn vs. ppe3::tn + ppe3	0.372	0.5043	-0.1323	0.01787	6	6	10.47	9.995
Row 4
H37Rv vs. ppe3::tn	0.5547	0.3283	0.2263	0.02468	6	6	12.97	7.243
H37Rv vs. ppe3::tn + ppe3	0.5547	0.5003	0.05433	0.02851	6	6	2.695	9.573
ppe3::tn vs. ppe3::tn + ppe3	0.3283	0.5003	-0.172	0.02091	6	6	11.63	8.213

[truncated: 40 more sheets: Fig 3D, Fig 3E, Fig 3F, Fig 3G, Fig 3H, Fig 3I, Fig 4A, Fig 4B, Fig 4C, Fig 4D, Fig 4E, Fig 5B, Fig 5C, Fig 5D, Fig 5E, Fig 5F, Fig 5G, Fig 5H, Fig 6A, Fig 6C …]
